# Supplementary material for: CSF1R inhibitor JNJ-40346527 attenuates microglial proliferation and neurodegeneration in P301S mice
Source: Brain. 2019 Aug 26;142(10):3243–64. doi: 10.1093/brain/awz241 (PMC6794948; doi:10.1093/brain/awz241)
Supplement: awz241_Supplementary_Data [file awz241_supplementary_data.zip]

Archive with 15 entries (14 files):
- awz241-Suppl_data/
- awz241-Suppl_data/Supplementary_Data2.xls
- awz241-Suppl_data/Supplementary_Data3.pdf
- awz241-Suppl_data/Supplementary_Figure S1.tif
- awz241-Suppl_data/Supplementary_Figure S2.tif
- awz241-Suppl_data/Supplementary_Figure S3.tif
- awz241-Suppl_data/Supplementary_Figure S4.tif
- awz241-Suppl_data/Supplementary_Figure S5.tif
- awz241-Suppl_data/Supplementary_Figure S6.tif
- awz241-Suppl_data/Supplementary_Figure S7.tif
- awz241-Suppl_data/Supplementary_Figure S8.tif
- awz241-Suppl_data/Supplementary_Figure S9.tif
- awz241-Suppl_data/Thumbs.db
- awz241-Suppl_data/awz241_Supplementary_Fig.pdf
- awz241-Suppl_data/Supplementary_Data1.xlsx
