# Supplementary material for: CSF1R inhibitor JNJ-40346527 attenuates microglial proliferation and neurodegeneration in P301S mice
Source: Brain. 2019 Aug 26;142(10):3243–64. doi: 10.1093/brain/awz241 (PMC6794948; doi:10.1093/brain/awz241)
Supplement: awz241_Supplementary_Data [file awz241_supplementary_data.zip › awz241-Suppl_data/Supplementary_Data2.xls]

## Sheet: DEA_results_M-DetectedGenesTPM1
HGNC_symbol	Description	Ensembl_GeneID	P301Stau_vs_WT_spinalcord_baseMean	P301Stau_vs_WT_spinalcord_log2FoldChange	P301Stau_vs_WT_spinalcord_lfcSE	P301Stau_vs_WT_spinalcord_stat	P301Stau_vs_WT_spinalcord_pvalue	P301Stau_vs_WT_spinalcord_padj	P301StauJNJ527_vs_P301Stau_spinalcord_baseMean	P301StauJNJ527_vs_P301Stau_spinalcord_log2FoldChange	P301StauJNJ527_vs_P301Stau_spinalcord_lfcSE	P301StauJNJ527_vs_P301Stau_spinalcord_stat	P301StauJNJ527_vs_P301Stau_spinalcord_pvalue	P301StauJNJ527_vs_P301Stau_spinalcord_padj	P301StauJNJ527_vs_WT_spinalcord_baseMean	P301StauJNJ527_vs_WT_spinalcord_log2FoldChange	P301StauJNJ527_vs_WT_spinalcord_lfcSE	P301StauJNJ527_vs_WT_spinalcord_stat	P301StauJNJ527_vs_WT_spinalcord_pvalue	P301StauJNJ527_vs_WT_spinalcord_padj	P301Stau_vs_WT_cortex_baseMean	P301Stau_vs_WT_cortex_log2FoldChange	P301Stau_vs_WT_cortex_lfcSE	P301Stau_vs_WT_cortex_stat	P301Stau_vs_WT_cortex_pvalue	P301Stau_vs_WT_cortex_padj	P301StauJNJ527_vs_P301Stau_cortex_baseMean	P301StauJNJ527_vs_P301Stau_cortex_log2FoldChange	P301StauJNJ527_vs_P301Stau_cortex_lfcSE	P301StauJNJ527_vs_P301Stau_cortex_stat	P301StauJNJ527_vs_P301Stau_cortex_pvalue	P301StauJNJ527_vs_P301Stau_cortex_padj	P301StauJNJ527_vs_WT_cortex_baseMean	P301StauJNJ527_vs_WT_cortex_log2FoldChange	P301StauJNJ527_vs_WT_cortex_lfcSE	P301StauJNJ527_vs_WT_cortex_stat	P301StauJNJ527_vs_WT_cortex_pvalue	P301StauJNJ527_vs_WT_cortex_padj
Gnai3	guanine nucleotide binding protein (G protein), alpha inhibiting 3 [Source:MGI Symbol;Acc:MGI:95773]	ENSMUSG00000000001.4	1134.21	0.0661484	0.0746447	0.886176	0.375523	0.774679	1134.21	0.00796521	0.0708449	0.112432	0.910481	0.999578	1134.21	0.0741136	0.0541318	1.36913	0.170958	0.608861	847.476	-0.176221	0.0713427	-2.47006	0.0135091	0.134123	847.476	0.093166	0.0935203	0.996211	0.319148	0.999816	847.476	-0.0830547	0.0878589	-0.945319	0.344496	0.828674
Cdc45	cell division cycle 45 [Source:MGI Symbol;Acc:MGI:1338073]	ENSMUSG00000000028.14	57.2598	0.0775383	0.280865	0.276069	0.782495	0.965692	57.2598	-0.245028	0.268422	-0.912848	0.361323	0.999578	57.2598	-0.16749	0.20657	-0.810816	0.417471	0.840204	36.4766	-0.229377	0.27286	-0.840639	0.40055	0.751006	36.4766	-0.00310676	0.356034	-0.00872603	0.993038	0.999816	36.4766	-0.232483	0.331663	-0.700963	0.483326	0.893182
Scml2	sex comb on midleg-like 2 (Drosophila) [Source:MGI Symbol;Acc:MGI:1340042]	ENSMUSG00000000037.16	38.985	0.292433	0.345146	0.847274	0.396842	0.790477	38.985	0.0486609	0.3213	0.15145	0.879621	0.999578	38.985	0.341094	0.245242	1.39085	0.164271	0.598449	23.3474	0.905276	0.308671	2.93282	0.00335897	0.0522965	23.3474	-0.17028	0.406099	-0.419306	0.674992	0.999816	23.3474	0.734997	0.398528	1.84428	0.0651425	0.483943
Apoh	apolipoprotein H [Source:MGI Symbol;Acc:MGI:88058]	ENSMUSG00000000049.11	15.8383	1.06249	0.562985	1.88724	0.0591286	0.35519	15.8383	-0.466234	0.515638	-0.904188	0.365895	NA	15.8383	0.596251	0.406642	1.46628	0.142572	0.561958	8.84274	0.00459759	4.2169	0.00109028	0.99913	0.999492	8.84274	-0.539098	5.54801	-0.0971696	0.922592	0.999816	8.84274	-0.534501	5.26851	-0.101452	0.919192	0.993351
Narf	nuclear prelamin A recognition factor [Source:MGI Symbol;Acc:MGI:1914858]	ENSMUSG00000000056.7	1196.4	-0.281158	0.0933126	-3.01308	0.00258613	0.0457952	1196.4	0.168192	0.0890443	1.88886	0.0589106	0.999578	1196.4	-0.112966	0.067779	-1.66668	0.0955783	0.467759	1452.2	-0.100939	0.0575482	-1.754	0.0794312	0.368753	1452.2	-0.000151607	0.0755551	-0.00200658	0.998399	0.999816	1452.2	-0.101091	0.0711893	-1.42003	0.155599	0.664625
Cav2	caveolin 2 [Source:MGI Symbol;Acc:MGI:107571]	ENSMUSG00000000058.6	976.44	0.1286	0.184717	0.696198	0.486305	0.842502	976.44	-0.120174	0.176016	-0.682747	0.494767	0.999578	976.44	0.00842568	0.134259	0.0627571	0.94996	0.996066	1407.32	0.136009	0.108876	1.24921	0.211588	0.582481	1407.32	-0.0168488	0.143186	-0.117671	0.906329	0.999816	1407.32	0.11916	0.135625	0.878599	0.379619	0.844166
Klf6	Kruppel-like factor 6 [Source:MGI Symbol;Acc:MGI:1346318]	ENSMUSG00000000078.7	951.51	0.07018	0.157938	0.444351	0.656789	0.91948	951.51	-0.0820069	0.15055	-0.544717	0.585948	0.999578	951.51	-0.011827	0.11478	-0.10304	0.917931	0.996066	1820.69	0.222119	0.099845	2.22464	0.0261057	0.199895	1820.69	0.0133244	0.131347	0.101445	0.919198	0.999816	1820.69	0.235443	0.124454	1.8918	0.058517	0.456806
Scmh1	sex comb on midleg homolog 1 [Source:MGI Symbol;Acc:MGI:1352762]	ENSMUSG00000000085.16	934.115	-0.071288	0.0838592	-0.850092	0.395274	0.78888	934.115	0.0683162	0.0798541	0.855512	0.392268	0.999578	934.115	-0.00297188	0.0605707	-0.0490647	0.960868	0.996066	1092.5	0.0416576	0.0585859	0.711051	0.477053	0.802288	1092.5	-0.0428878	0.0770091	-0.556918	0.577584	0.999816	1092.5	-0.00123019	0.0727939	-0.0168997	0.986517	0.99644
Cox5a	cytochrome c oxidase subunit Va [Source:MGI Symbol;Acc:MGI:88474]	ENSMUSG00000000088.7	3827.59	-0.0818744	0.0844569	-0.969422	0.332335	0.745339	3827.59	-0.0125935	0.0806431	-0.156164	0.875904	0.999578	3827.59	-0.0944679	0.0615984	-1.53361	0.125125	0.529481	2785.77	0.0248527	0.0726493	0.342092	0.732282	0.920629	2785.77	-0.166212	0.0957448	-1.73599	0.0825653	0.999816	2785.77	-0.141359	0.0907069	-1.55842	0.119134	0.614475
Tbx2	T-box 2 [Source:MGI Symbol;Acc:MGI:98494]	ENSMUSG00000000093.6	85.9136	0.0358479	0.242852	0.147612	0.882649	0.986878	85.9136	0.0781683	0.230623	0.338944	0.734652	0.999578	85.9136	0.114016	0.176527	0.645885	0.518354	0.891397	31.8143	0.65869	0.269895	2.44054	0.0146653	0.140475	31.8143	-0.500917	0.360146	-1.39087	0.164264	0.999816	31.8143	0.157773	0.349041	0.452019	0.651255	0.950819
Ngfr	nerve growth factor receptor (TNFR superfamily, member 16) [Source:MGI Symbol;Acc:MGI:97323]	ENSMUSG00000000120.6	303.276	0.256607	1.94143	0.132174	0.894847	0.98995	303.276	-0.0418825	1.85004	-0.0226387	0.981939	0.999578	303.276	0.214724	1.41583	0.151659	0.879456	0.993425	41.3907	-0.119298	0.257127	-0.463967	0.642672	0.885238	41.3907	-0.0729365	0.331566	-0.219976	0.82589	0.999816	41.3907	-0.192235	0.308606	-0.622914	0.533341	0.91189
Wnt3	wingless-type MMTV integration site family, member 3 [Source:MGI Symbol;Acc:MGI:98955]	ENSMUSG00000000125.5	239.03	0.21382	0.196892	1.08598	0.277489	0.698624	239.03	-0.15511	0.187644	-0.826621	0.408452	0.999578	239.03	0.0587096	0.143542	0.409007	0.682535	0.950183	41.6973	-0.152705	0.330618	-0.461878	0.644169	0.885743	41.6973	-0.306933	0.430002	-0.713793	0.475355	0.999816	41.6973	-0.459638	0.40395	-1.13786	0.255179	0.77228
Wnt9a	wingless-type MMTV integration site family, member 9A [Source:MGI Symbol;Acc:MGI:2446084]	ENSMUSG00000000126.11	97.1582	-0.163952	0.418763	-0.391515	0.695416	0.934684	97.1582	0.298547	0.398203	0.749735	0.453415	0.999578	97.1582	0.134595	0.299986	0.44867	0.653669	0.94226	726.64	0.153095	0.127248	1.20312	0.228928	0.601996	726.64	0.100029	0.16759	0.596869	0.550595	0.999816	726.64	0.253124	0.158864	1.59333	0.111086	0.603149
Fer	fer (fms/fps related) protein kinase [Source:MGI Symbol;Acc:MGI:105917]	ENSMUSG00000000127.14	320.815	-0.0294805	0.121566	-0.242507	0.808387	0.971988	320.815	0.088208	0.114894	0.767734	0.442645	0.999578	320.815	0.0587275	0.087546	0.670819	0.502336	0.882158	432.757	-0.0982207	0.0894824	-1.09765	0.272356	0.645247	432.757	0.198724	0.117002	1.69848	0.0894178	0.999816	432.757	0.100504	0.109812	0.915234	0.360069	0.834695
Xpo6	exportin 6 [Source:MGI Symbol;Acc:MGI:2429950]	ENSMUSG00000000131.15	2994.19	-0.0127468	0.0606371	-0.210214	0.8335	0.979088	2994.19	0.0641118	0.0577505	1.11015	0.266933	0.999578	2994.19	0.051365	0.0440979	1.1648	0.244102	0.706918	2524.87	0.0812818	0.0524253	1.55043	0.121038	0.455246	2524.87	-0.0207189	0.0689032	-0.300696	0.763647	0.999816	2524.87	0.0605629	0.0651868	0.929067	0.352854	0.831579
Tfe3	transcription factor E3 [Source:MGI Symbol;Acc:MGI:98511]	ENSMUSG00000000134.17	1105.28	0.00967837	0.070154	0.137959	0.890273	0.98957	1105.28	0.0272159	0.0667633	0.407647	0.683533	0.999578	1105.28	0.0368943	0.0510579	0.722596	0.469928	0.869091	1093.19	-0.0241739	0.0593881	-0.40705	0.683971	0.900293	1093.19	-0.0320546	0.0779559	-0.411188	0.680934	0.999816	1093.19	-0.0562285	0.0735499	-0.764495	0.444572	0.87533
Axin2	axin 2 [Source:MGI Symbol;Acc:MGI:1270862]	ENSMUSG00000000142.15	454.824	-0.195679	0.116552	-1.6789	0.093171	0.449302	454.824	-0.0187987	0.11164	-0.168387	0.866278	0.999578	454.824	-0.214478	0.0843023	-2.54415	0.0109543	0.117336	653.685	-0.11226	0.098449	-1.14029	0.254167	0.629611	653.685	0.167772	0.128915	1.30141	0.193117	0.999816	653.685	0.0555119	0.121454	0.457061	0.647627	0.950707
Brat1	BRCA1-associated ATM activator 1 [Source:MGI Symbol;Acc:MGI:1891679]	ENSMUSG00000000148.17	622.607	0.150376	0.0913227	1.64664	0.0996316	0.464923	622.607	-0.116726	0.0867746	-1.34517	0.178571	0.999578	622.607	0.0336495	0.0663804	0.506919	0.612212	0.926351	581.995	0.0412295	0.0701576	0.58767	0.556754	0.845774	581.995	-0.0372166	0.0923432	-0.403025	0.68693	0.999816	581.995	0.00401291	0.0872282	0.0460047	0.963307	0.996173
Gna12	guanine nucleotide binding protein, alpha 12 [Source:MGI Symbol;Acc:MGI:95767]	ENSMUSG00000000149.10	5306	0.128171	0.0887368	1.44439	0.148629	0.552639	5306	-0.0390705	0.0846112	-0.461765	0.64425	0.999578	5306	0.0891002	0.0645903	1.37947	0.167751	0.603881	2138.21	-0.126525	0.0682954	-1.85261	0.0639376	0.329533	2138.21	0.0242535	0.0899268	0.269703	0.787389	0.999816	2138.21	-0.102271	0.084978	-1.2035	0.228781	0.749348
Slc22a18	solute carrier family 22 (organic cation transporter), member 18 [Source:MGI Symbol;Acc:MGI:1336884]	ENSMUSG00000000154.16	41.0809	0.311617	0.502486	0.620149	0.53516	0.863627	41.0809	-0.159805	0.47702	-0.335008	0.737619	0.999578	41.0809	0.151811	0.357351	0.424824	0.670965	0.947706	11.7867	-0.410639	0.516903	-0.794421	0.426951	0.768292	11.7867	0.242271	0.663577	0.365098	0.715038	0.999816	11.7867	-0.168368	0.609395	-0.276287	0.782327	0.977474
Igsf5	immunoglobulin superfamily, member 5 [Source:MGI Symbol;Acc:MGI:1919308]	ENSMUSG00000000159.15	15.795	-0.11291	0.552508	-0.20436	0.838073	0.980044	15.795	0.213784	0.528511	0.404503	0.685843	NA	15.795	0.100874	0.404424	0.249426	0.803031	0.978353	4.69384	-0.99578	0.872506	-1.14129	0.25375	NA	4.69384	0.106019	1.21462	0.0872856	0.930445	0.999816	4.69384	-0.889761	1.08619	-0.819162	0.412694	NA
Pih1d2	PIH1 domain containing 2 [Source:MGI Symbol;Acc:MGI:1919864]	ENSMUSG00000000167.14	44.0731	0.141486	0.356283	0.397118	0.691281	0.933641	44.0731	-0.305805	0.341773	-0.894759	0.370916	0.999578	44.0731	-0.164318	0.259999	-0.631996	0.527389	0.895274	43.4126	0.280531	0.237407	1.18165	0.237346	0.612906	43.4126	-0.297156	0.305064	-0.974077	0.330018	0.999816	43.4126	-0.0166249	0.28929	-0.0574678	0.954173	0.996173
Dlat	dihydrolipoamide S-acetyltransferase (E2 component of pyruvate dehydrogenase complex) [Source:MGI Symbol;Acc:MGI:2385311]	ENSMUSG00000000168.9	3043.62	0.00460903	0.0608178	0.0757842	0.939591	0.996609	3043.62	-0.0336254	0.057971	-0.580038	0.561889	0.999578	3043.62	-0.0290164	0.0443491	-0.654271	0.512937	0.887728	3058.7	0.07325	0.0426395	1.71789	0.085817	0.383969	3058.7	-0.0176101	0.0559571	-0.314708	0.752984	0.999816	3058.7	0.0556399	0.0529121	1.05155	0.293005	0.796791
Sdhd	succinate dehydrogenase complex, subunit D, integral membrane protein [Source:MGI Symbol;Acc:MGI:1914175]	ENSMUSG00000000171.5	2259.39	0.0012025	0.0592249	0.020304	0.983801	0.999614	2259.39	-0.0334913	0.0564802	-0.592974	0.553198	0.999578	2259.39	-0.0322888	0.0433324	-0.745141	0.456186	0.861549	2036.75	-0.0848071	0.0522178	-1.6241	0.104354	0.422441	2036.75	0.0418205	0.0686411	0.609264	0.542349	0.999816	2036.75	-0.0429866	0.0647749	-0.66363	0.506927	0.901753
Ccnd2	cyclin D2 [Source:MGI Symbol;Acc:MGI:88314]	ENSMUSG00000000184.12	889.825	0.114031	0.110602	1.031	0.302541	0.721665	889.825	0.0208027	0.105011	0.198101	0.842966	0.999578	889.825	0.134834	0.0800573	1.68422	0.0921399	0.458933	1736.09	-0.390875	0.133383	-2.93047	0.00338445	0.0525156	1736.09	0.128855	0.17556	0.733965	0.46297	0.999816	1736.09	-0.26202	0.166045	-1.578	0.114565	0.609573
Gpr107	G protein-coupled receptor 107 [Source:MGI Symbol;Acc:MGI:2139054]	ENSMUSG00000000194.13	1488.65	0.0452169	0.0768034	0.588736	0.556039	0.877194	1488.65	0.0234313	0.0730527	0.320746	0.748403	0.999578	1488.65	0.0686483	0.0557746	1.23082	0.218392	0.673955	1567.75	0.0271766	0.0546487	0.497297	0.61898	0.876195	1567.75	-0.040656	0.0716231	-0.567638	0.570281	0.999816	1567.75	-0.0134794	0.0676349	-0.199296	0.842031	0.9855
Nalcn	sodium leak channel, non-selective [Source:MGI Symbol;Acc:MGI:2444306]	ENSMUSG00000000197.7	2933.31	-0.117552	0.0817976	-1.43711	0.150688	0.556234	2933.31	0.038198	0.0779947	0.489751	0.62431	0.999578	2933.31	-0.0793539	0.0594899	-1.3339	0.182235	0.626408	3761.14	0.166048	0.070416	2.3581	0.0183685	0.161474	3761.14	0.0610046	0.0925204	0.659364	0.509662	0.999816	3761.14	0.227053	0.0876089	2.59167	0.00955125	0.167382
Btbd17	BTB (POZ) domain containing 17 [Source:MGI Symbol;Acc:MGI:1919264]	ENSMUSG00000000202.9	527.13	-0.0511309	0.124099	-0.412017	0.680327	0.92936	527.13	0.00969334	0.118565	0.0817552	0.934841	0.999578	527.13	-0.0414375	0.0908888	-0.455914	0.648452	0.940505	450.42	0.00475266	0.158586	0.0299691	0.976092	0.995062	450.42	0.0414483	0.208399	0.198889	0.842349	0.999816	450.42	0.046201	0.197246	0.234231	0.814806	0.980465
Th	tyrosine hydroxylase [Source:MGI Symbol;Acc:MGI:98735]	ENSMUSG00000000214.11	182.112	0.082661	0.635845	0.130002	0.896565	0.990052	182.112	0.0581889	0.605686	0.0960711	0.923464	0.999578	182.112	0.14085	0.462077	0.304819	0.760504	0.970275	44.0083	-0.445877	0.348521	-1.27934	0.200776	0.569418	44.0083	-0.245414	0.452477	-0.542378	0.587558	0.999816	44.0083	-0.691291	0.421941	-1.63836	0.101346	0.583985
Drp2	dystrophin related protein 2 [Source:MGI Symbol;Acc:MGI:107432]	ENSMUSG00000000223.13	4898.51	-0.493363	0.580963	-0.849216	0.395761	0.78925	4898.51	0.461674	0.554165	0.833097	0.40479	0.999578	4898.51	-0.0316893	0.42284	-0.0749438	0.940259	0.996066	2685.84	0.0781216	0.0799561	0.977056	0.328541	0.695563	2685.84	0.0845306	0.105202	0.803506	0.421682	0.999816	2685.84	0.162652	0.0996375	1.63244	0.102587	0.585856
Tspan32	tetraspanin 32 [Source:MGI Symbol;Acc:MGI:1350360]	ENSMUSG00000000244.17	16.5484	0.992027	0.86718	1.14397	0.252636	0.676179	16.5484	-0.529823	0.818213	-0.647536	0.517285	NA	16.5484	0.462205	0.631613	0.731785	0.4643	0.865413	3.69888	-0.485372	2.76891	-0.175294	0.860849	NA	3.69888	-0.23959	3.64503	-0.0657306	0.947592	0.999816	3.69888	-0.724962	3.45725	-0.209693	0.833907	NA
Lhx2	LIM homeobox protein 2 [Source:MGI Symbol;Acc:MGI:96785]	ENSMUSG00000000247.11	11.4005	-0.0797593	0.89754	-0.0888644	0.92919	0.994527	11.4005	0.0466436	0.85263	0.0547055	0.956373	NA	11.4005	-0.0331157	0.655555	-0.0505156	0.959712	0.996066	1874.12	0.10484	0.0827164	1.26747	0.204988	0.57383	1874.12	0.0083208	0.108727	0.0765294	0.938998	0.999816	1874.12	0.113161	0.102951	1.09917	0.271692	0.780091
Gmpr	guanosine monophosphate reductase [Source:MGI Symbol;Acc:MGI:1913605]	ENSMUSG00000000253.13	1590.85	0.130703	0.0841688	1.55286	0.120456	0.50447	1590.85	0.0352755	0.0800691	0.440563	0.659529	0.999578	1590.85	0.165978	0.0613702	2.70454	0.00683993	0.0846034	974.461	-0.103897	0.0810766	-1.28147	0.20003	0.568695	974.461	-0.0113467	0.106674	-0.106369	0.91529	0.999816	974.461	-0.115244	0.100709	-1.14433	0.252488	0.770452
Glra1	glycine receptor, alpha 1 subunit [Source:MGI Symbol;Acc:MGI:95747]	ENSMUSG00000000263.15	1097.26	-0.2784	0.28438	-0.978974	0.327593	0.74211	1097.26	0.326034	0.271027	1.20296	0.228992	0.999578	1097.26	0.0476339	0.206782	0.230358	0.817814	0.981743	6.37622	0.60821	1.96984	0.308761	0.757503	0.930478	6.37622	-0.0959502	2.59342	-0.0369976	0.970487	0.999816	6.37622	0.51226	2.45874	0.208343	0.834961	0.983448
Mid2	midline 2 [Source:MGI Symbol;Acc:MGI:1344333]	ENSMUSG00000000266.11	1098.51	-0.0264917	0.0898817	-0.29474	0.768193	0.961175	1098.51	0.0311802	0.0854727	0.364797	0.715263	0.999578	1098.51	0.00468847	0.0652255	0.071881	0.942697	0.996066	875.695	0.109919	0.0619834	1.77336	0.0761697	0.360806	875.695	0.00619817	0.0809198	0.0765964	0.938945	0.999816	875.695	0.116117	0.0763587	1.52068	0.128341	0.628557
Trim25	tripartite motif-containing 25 [Source:MGI Symbol;Acc:MGI:102749]	ENSMUSG00000000275.16	391.198	0.243408	0.126406	1.9256	0.054154	0.340029	391.198	-0.041208	0.11946	-0.344951	0.730131	0.999578	391.198	0.2022	0.0909368	2.22352	0.0261806	0.214186	175.846	-0.00755554	0.156518	-0.0482726	0.961499	0.990256	175.846	-0.0472639	0.202988	-0.232841	0.815885	0.999816	175.846	-0.0548194	0.190734	-0.287413	0.773796	0.975621
Dgke	diacylglycerol kinase, epsilon [Source:MGI Symbol;Acc:MGI:1889276]	ENSMUSG00000000276.11	2405.81	-0.00333709	0.0778788	-0.0428498	0.965821	0.998411	2405.81	0.0407139	0.0741527	0.549055	0.582968	0.999578	2405.81	0.0373768	0.0566102	0.660249	0.509094	0.8852	3401.36	-0.030281	0.0538308	-0.562522	0.573761	0.853527	3401.36	0.0802796	0.0706599	1.13614	0.255897	0.999816	3401.36	0.0499986	0.0667628	0.7489	0.453918	0.87938
Scpep1	serine carboxypeptidase 1 [Source:MGI Symbol;Acc:MGI:1921867]	ENSMUSG00000000278.10	810.916	0.0325237	0.11414	0.284944	0.775687	0.963269	810.916	0.0214603	0.108677	0.197469	0.84346	0.999578	810.916	0.053984	0.0828178	0.65184	0.514504	0.889306	426.041	-0.0179404	0.110957	-0.161689	0.871551	0.969095	426.041	0.0472238	0.145548	0.324456	0.745593	0.999816	426.041	0.0292834	0.137351	0.213201	0.83117	0.982722
Mnt	max binding protein [Source:MGI Symbol;Acc:MGI:109150]	ENSMUSG00000000282.12	1064.59	0.186377	0.0774693	2.40582	0.0161363	0.166618	1064.59	-0.127606	0.0736035	-1.73369	0.0829727	0.999578	1064.59	0.0587712	0.0563831	1.04235	0.297247	0.758791	1402.51	-0.0595439	0.0956197	-0.622716	0.533471	0.834131	1402.51	-0.0504308	0.125665	-0.401311	0.688191	0.999816	1402.51	-0.109975	0.118876	-0.925122	0.354902	0.832557
Itgb2	integrin beta 2 [Source:MGI Symbol;Acc:MGI:96611]	ENSMUSG00000000290.13	238.337	1.39083	0.192697	7.21772	5.28661e-13	7.48055e-11	238.337	-0.725768	0.181124	-4.00701	6.14925e-05	0.0282058	238.337	0.665067	0.141093	4.71367	2.43299e-06	9.13691e-05	115.502	-0.193422	0.143861	-1.3445	0.178786	0.541386	115.502	-0.220644	0.19013	-1.16049	0.24585	0.999816	115.502	-0.414066	0.178091	-2.32502	0.020071	0.258882
Hddc2	HD domain containing 2 [Source:MGI Symbol;Acc:MGI:1916942]	ENSMUSG00000000295.13	356.993	-0.0270866	0.109539	-0.247278	0.804693	0.971583	356.993	0.0946558	0.104095	0.909322	0.36318	0.999578	356.993	0.0675692	0.0800611	0.84397	0.398686	0.832049	229.444	0.0692346	0.123006	0.562857	0.573532	0.853527	229.444	-0.217961	0.161873	-1.34649	0.178145	0.999816	229.444	-0.148726	0.153369	-0.969727	0.332183	0.823276
Tpd52l1	tumor protein D52-like 1 [Source:MGI Symbol;Acc:MGI:1298386]	ENSMUSG00000000296.8	482.935	0.110836	0.121165	0.914747	0.360324	0.764193	482.935	0.0106548	0.114933	0.0927044	0.926138	0.999578	482.935	0.121491	0.0888426	1.36748	0.171475	0.609369	538.862	0.00872418	0.114048	0.0764956	0.939025	0.98605	538.862	0.104116	0.149918	0.694485	0.487378	0.999816	538.862	0.11284	0.141637	0.796685	0.425634	0.866878
Pemt	phosphatidylethanolamine N-methyltransferase [Source:MGI Symbol;Acc:MGI:104535]	ENSMUSG00000000301.16	67.8556	-0.00334406	0.256632	-0.0130306	0.989603	0.999614	67.8556	-0.00982157	0.245066	-0.0400772	0.968032	0.999578	67.8556	-0.0131656	0.188946	-0.0696794	0.944449	0.996066	53.7476	0.300666	0.194787	1.54357	0.122693	0.458245	53.7476	-0.174122	0.256988	-0.677551	0.498056	0.999816	53.7476	0.126544	0.245402	0.515661	0.606091	0.937455
Cdh1	cadherin 1 [Source:MGI Symbol;Acc:MGI:88354]	ENSMUSG00000000303.12	355.474	-0.310215	1.01562	-0.305444	0.760028	0.958155	355.474	0.31639	0.968518	0.326675	0.743914	0.999578	355.474	0.00617521	0.739223	0.00835365	0.993335	0.999245	41.0931	-1.15889	3.96182	-0.292515	0.769893	0.93409	41.0931	0.742554	5.21301	0.142442	0.88673	0.999816	41.0931	-0.416337	4.9492	-0.0841219	0.93296	0.993395
Cdh4	cadherin 4 [Source:MGI Symbol;Acc:MGI:99218]	ENSMUSG00000000305.12	489.949	-0.370057	0.131237	-2.81976	0.00480597	0.0717935	489.949	0.0781375	0.12578	0.621222	0.534454	0.999578	489.949	-0.29192	0.0953952	-3.06011	0.00221256	0.0357704	921.537	-0.131073	0.211944	-0.618435	0.536289	0.835704	921.537	0.221314	0.278753	0.793943	0.427229	0.999816	921.537	0.0902405	0.263773	0.342115	0.732264	0.968757
Ckmt1	creatine kinase, mitochondrial 1, ubiquitous [Source:MGI Symbol;Acc:MGI:99441]	ENSMUSG00000000308.14	8698.67	-0.0862815	0.052046	-1.65779	0.0973591	0.458362	8698.67	0.0321165	0.0496689	0.646612	0.517883	0.999578	8698.67	-0.054165	0.0379402	-1.42764	0.153396	0.577596	5719.61	0.000788189	0.0633374	0.0124443	0.990071	0.998875	5719.61	-0.0211957	0.0833802	-0.254205	0.799337	0.999816	5719.61	-0.0204075	0.0789611	-0.25845	0.79606	0.979494
Bcl6b	B cell CLL/lymphoma 6, member B [Source:MGI Symbol;Acc:MGI:1278332]	ENSMUSG00000000317.11	55.3454	-0.615696	0.369731	-1.66526	0.0958617	0.456089	55.3454	-0.00385196	0.357419	-0.0107771	0.991401	0.999578	55.3454	-0.619548	0.268771	-2.30512	0.02116	0.186344	49.0677	-0.193121	0.257673	-0.749481	0.453567	0.786226	49.0677	0.516692	0.340224	1.51868	0.128842	0.999816	49.0677	0.323571	0.318448	1.01609	0.309588	0.806309
Clec10a	C-type lectin domain family 10, member A [Source:MGI Symbol;Acc:MGI:96975]	ENSMUSG00000000318.16	16.8721	-0.508997	0.600996	-0.846922	0.397038	0.790764	16.8721	-0.0537004	0.580615	-0.0924888	0.92631	NA	16.8721	-0.562697	0.424801	-1.32461	0.1853	0.630068	13.9515	-0.437029	0.524576	-0.833108	0.404784	0.753716	13.9515	0.0300313	0.693287	0.0433174	0.965449	0.999816	13.9515	-0.406997	0.645561	-0.630455	0.528397	0.909904
Alox12	arachidonate 12-lipoxygenase [Source:MGI Symbol;Acc:MGI:87998]	ENSMUSG00000000320.10	38.6116	0.268662	0.315312	0.852051	0.394186	0.787959	38.6116	0.0772892	0.29535	0.261686	0.793563	0.999578	38.6116	0.345951	0.22571	1.53272	0.125344	0.529842	25.3268	0.141733	0.324436	0.43686	0.662213	0.89185	25.3268	-0.265679	0.430785	-0.616733	0.537411	0.999816	25.3268	-0.123946	0.40878	-0.303209	0.76173	0.97427
Arvcf	armadillo repeat gene deleted in velocardiofacial syndrome [Source:MGI Symbol;Acc:MGI:109620]	ENSMUSG00000000325.15	1209.39	-0.0600805	0.0982164	-0.611716	0.540726	0.867636	1209.39	0.101997	0.0935907	1.08982	0.275792	0.999578	1209.39	0.0419166	0.0711	0.589544	0.555497	0.908229	922.055	0.0239603	0.0589395	0.406524	0.684358	0.90048	922.055	0.0543236	0.0773791	0.702045	0.482651	0.999816	922.055	0.0782839	0.073006	1.07229	0.283588	0.788224
Comt	catechol-O-methyltransferase [Source:MGI Symbol;Acc:MGI:88470]	ENSMUSG00000000326.12	1869.29	0.104461	0.0719882	1.45108	0.146758	0.549265	1869.29	-0.0369289	0.068612	-0.538228	0.59042	0.999578	1869.29	0.0675317	0.0525365	1.28542	0.198644	0.649847	2277.9	-0.0430867	0.053151	-0.810647	0.417568	0.76326	2277.9	0.00171631	0.0699474	0.0245371	0.980424	0.999816	2277.9	-0.0413704	0.0661125	-0.625758	0.531474	0.910872
Rtca	RNA 3'-terminal phosphate cyclase [Source:MGI Symbol;Acc:MGI:1913618]	ENSMUSG00000000339.14	1306.23	0.0480765	0.0680738	0.70624	0.480039	0.839546	1306.23	-0.0671599	0.06486	-1.03546	0.300454	0.999578	1306.23	-0.0190834	0.0497987	-0.38321	0.701564	0.954625	1267.39	-0.0192914	0.0849585	-0.227069	0.82037	0.953781	1267.39	-0.0434976	0.111969	-0.388479	0.697662	0.999816	1267.39	-0.0627891	0.106002	-0.592341	0.553623	0.919651
Dbt	dihydrolipoamide branched chain transacylase E2 [Source:MGI Symbol;Acc:MGI:105386]	ENSMUSG00000000340.10	545.312	0.0462088	0.0901208	0.512743	0.608131	0.900156	545.312	-0.0592737	0.0854923	-0.693322	0.488108	0.999578	545.312	-0.0130649	0.0655646	-0.199267	0.842054	0.986206	528.075	0.0262104	0.0888799	0.294897	0.768073	0.933449	528.075	0.018575	0.115776	0.160439	0.872535	0.999816	528.075	0.0447854	0.109094	0.410521	0.681424	0.954977
Dazap2	DAZ associated protein 2 [Source:MGI Symbol;Acc:MGI:1344344]	ENSMUSG00000000346.8	4386.69	0.16756	0.0536901	3.12087	0.00180318	0.0351482	4386.69	-0.0250566	0.0510692	-0.49064	0.623681	0.999578	4386.69	0.142503	0.039093	3.64524	0.000267146	0.00606036	3698.42	-0.081822	0.0502824	-1.62725	0.103684	0.420796	3698.42	-0.000763155	0.0661234	-0.0115414	0.990792	0.999816	3698.42	-0.0825852	0.0624981	-1.3214	0.186367	0.702062
Mcts1	malignant T cell amplified sequence 1 [Source:MGI Symbol;Acc:MGI:1916245]	ENSMUSG00000000355.13	977.604	-0.0406391	0.0800072	-0.507943	0.611493	0.90062	977.604	0.0193547	0.076132	0.254225	0.799321	0.999578	977.604	-0.0212844	0.0583398	-0.364835	0.715235	0.956982	1029.42	-0.0755607	0.055719	-1.3561	0.175066	0.536462	1029.42	-0.0226519	0.0733016	-0.309023	0.757304	0.999816	1029.42	-0.0982126	0.0690338	-1.42267	0.154831	0.663775
Rem1	rad and gem related GTP binding protein 1 [Source:MGI Symbol;Acc:MGI:1097696]	ENSMUSG00000000359.3	19.6424	-0.56311	0.518068	-1.08694	0.277062	0.69846	19.6424	0.0438994	0.503278	0.087227	0.930491	0.999578	19.6424	-0.519211	0.373726	-1.38928	0.164747	0.599764	8.15364	-0.488007	0.554224	-0.880522	0.378577	0.735906	8.15364	0.37767	0.732255	0.515762	0.60602	0.999816	8.15364	-0.110337	0.671149	-0.1644	0.869416	0.988624
Rnf17	ring finger protein 17 [Source:MGI Symbol;Acc:MGI:1353419]	ENSMUSG00000000365.9	14.6535	-0.196616	0.616175	-0.319091	0.749657	0.954143	14.6535	-0.0405617	0.584819	-0.0693577	0.944705	NA	14.6535	-0.237178	0.448618	-0.528686	0.597023	0.921705	19.6936	0.132509	0.391116	0.338797	0.734763	0.92126	19.6936	-0.787566	0.534381	-1.47379	0.140538	0.999816	19.6936	-0.655057	0.511339	-1.28106	0.200172	0.718736
Trappc10	trafficking protein particle complex 10 [Source:MGI Symbol;Acc:MGI:1336209]	ENSMUSG00000000374.8	3227.2	0.0381691	0.0529902	0.720306	0.471337	0.834343	3227.2	-0.00285049	0.0503995	-0.0565579	0.954897	0.999578	3227.2	0.0353186	0.0385684	0.91574	0.359803	0.808376	3044.55	0.0721454	0.0480081	1.50278	0.132896	0.475011	3044.55	0.0469474	0.0628949	0.746441	0.455401	0.999816	3044.55	0.119093	0.0594399	2.00358	0.0451148	0.399886
Ccm2	cerebral cavernous malformation 2 [Source:MGI Symbol;Acc:MGI:2384924]	ENSMUSG00000000378.15	995.703	-0.0663993	0.0631399	-1.05162	0.292973	0.712105	995.703	0.0993743	0.0601366	1.65248	0.0984376	0.999578	995.703	0.032975	0.0460285	0.716404	0.473742	0.87093	1258.25	-0.1867	0.0789766	-2.36399	0.0180793	0.159495	1258.25	-0.0300866	0.103994	-0.289312	0.772343	0.999816	1258.25	-0.216786	0.0981569	-2.20857	0.0272046	0.303307
Tbrg4	transforming growth factor beta regulated gene 4 [Source:MGI Symbol;Acc:MGI:1100868]	ENSMUSG00000000384.15	950.077	0.0498204	0.074056	0.672739	0.501113	0.849849	950.077	0.0562788	0.0702854	0.800718	0.423295	0.999578	950.077	0.106099	0.053937	1.96709	0.0491723	0.324175	771.184	0.0119758	0.0707857	0.169184	0.865652	0.967775	771.184	-0.0108208	0.0928915	-0.116488	0.907265	0.999816	771.184	0.00115499	0.087673	0.0131738	0.989489	0.996771
Mx1	MX dynamin-like GTPase 1 [Source:MGI Symbol;Acc:MGI:97243]	ENSMUSG00000000386.14	19.6279	0.940481	2.39112	0.393322	0.694082	0.933835	19.6279	-1.24552	2.27744	-0.546896	0.58445	0.999578	19.6279	-0.305043	1.74597	-0.174712	0.861306	0.989858	10.065	-0.542858	0.507013	-1.0707	0.284306	0.656582	10.065	0.0107674	0.660723	0.0162963	0.986998	0.999816	10.065	-0.53209	0.609675	-0.872744	0.382802	0.845718
Fap	fibroblast activation protein [Source:MGI Symbol;Acc:MGI:109608]	ENSMUSG00000000392.17	26.6838	-0.695711	0.624056	-1.11482	0.264927	0.686666	26.6838	0.994734	0.588602	1.69	0.0910287	0.999578	26.6838	0.299023	0.431311	0.69329	0.488128	0.875624	84.3745	-0.0456992	0.258878	-0.176528	0.859879	0.966968	84.3745	0.118882	0.342544	0.347055	0.72855	0.999816	84.3745	0.0731826	0.324141	0.225774	0.821377	0.980866
Ndufa9	NADH dehydrogenase (ubiquinone) 1 alpha subcomplex, 9 [Source:MGI Symbol;Acc:MGI:1913358]	ENSMUSG00000000399.10	2927.62	0.0715612	0.058979	1.21333	0.225002	0.649628	2927.62	-0.0794675	0.0562486	-1.41279	0.157717	0.999578	2927.62	-0.00790634	0.0431212	-0.183351	0.854522	0.98779	2649.59	-0.0796127	0.0528656	-1.50595	0.132081	0.474358	2649.59	0.0312288	0.0695186	0.449215	0.653277	0.999816	2649.59	-0.0483839	0.0656722	-0.736749	0.461275	0.883224
Egfl6	EGF-like-domain, multiple 6 [Source:MGI Symbol;Acc:MGI:1858599]	ENSMUSG00000000402.2	314.176	-0.106878	0.122621	-0.871615	0.383418	0.781158	314.176	0.00268703	0.116993	0.0229674	0.981676	0.999578	314.176	-0.104191	0.0897832	-1.16047	0.245857	0.707866	101.845	-0.115019	0.166669	-0.690106	0.490128	0.81013	101.845	0.117347	0.218894	0.536089	0.591897	0.999816	101.845	0.00232762	0.20513	0.0113471	0.990947	0.997231
Lck	lymphocyte protein tyrosine kinase [Source:MGI Symbol;Acc:MGI:96756]	ENSMUSG00000000409.14	22.6925	0.254554	0.478239	0.532274	0.594536	0.894546	22.6925	-0.302099	0.457719	-0.66001	0.509248	0.999578	22.6925	-0.0475449	0.349063	-0.136207	0.891658	0.995661	43.6045	0.436263	0.273209	1.59681	0.110308	0.43439	43.6045	0.171466	0.354361	0.483874	0.628476	0.999816	43.6045	0.607729	0.337636	1.79995	0.0718684	0.510102
Cttnbp2	cortactin binding protein 2 [Source:MGI Symbol;Acc:MGI:1353467]	ENSMUSG00000000416.16	1632.99	-0.43521	0.0699687	-6.22007	4.96938e-10	4.7169e-08	1632.99	0.190924	0.0668557	2.85576	0.00429345	0.379634	1632.99	-0.244287	0.0504364	-4.84346	1.27599e-06	5.0473e-05	2771.19	0.134414	0.0754677	1.78107	0.0749004	0.357924	2771.19	-0.0167377	0.0991739	-0.168771	0.865976	0.999816	2771.19	0.117676	0.0939123	1.25304	0.210191	0.73071
Galnt1	UDP-N-acetyl-alpha-D-galactosamine:polypeptide N-acetylgalactosaminyltransferase 1 [Source:MGI Symbol;Acc:MGI:894693]	ENSMUSG00000000420.15	2187.34	0.0992641	0.0526735	1.88452	0.0594951	0.35639	2187.34	-0.0494903	0.0500388	-0.989038	0.322645	0.999578	2187.34	0.0497738	0.0383686	1.29726	0.194543	0.644412	1614.41	-0.0306575	0.0809221	-0.378852	0.704798	0.909369	1614.41	0.00813545	0.106329	0.0765119	0.939012	0.999816	1614.41	-0.022522	0.100534	-0.224024	0.822739	0.980867
Mkrn2	makorin, ring finger protein, 2 [Source:MGI Symbol;Acc:MGI:1914277]	ENSMUSG00000000439.9	1339.54	-0.0941517	0.0568008	-1.65758	0.097403	0.458427	1339.54	0.0973592	0.0540736	1.80049	0.0717826	0.999578	1339.54	0.00320747	0.041225	0.0778039	0.937984	0.996066	1126.37	0.00218749	0.0621117	0.0352186	0.971905	0.993554	1126.37	-0.0787522	0.0816165	-0.964905	0.334593	0.999816	1126.37	-0.0765647	0.0771099	-0.992929	0.320744	0.815044
Pparg	peroxisome proliferator activated receptor gamma [Source:MGI Symbol;Acc:MGI:97747]	ENSMUSG00000000440.12	34.7311	0.486111	0.416896	1.16602	0.243604	0.668084	34.7311	-0.402344	0.394938	-1.01875	0.308321	0.999578	34.7311	0.0837668	0.308092	0.271888	0.785708	0.975786	111.782	0.0720016	0.221015	0.325777	0.744593	0.926622	111.782	-0.0782582	0.29245	-0.267595	0.789011	0.999816	111.782	-0.0062566	0.277889	-0.0225147	0.982037	0.996173
Raf1	v-raf-leukemia viral oncogene 1 [Source:MGI Symbol;Acc:MGI:97847]	ENSMUSG00000000441.17	2074.16	-0.0481189	0.0504697	-0.953421	0.340377	0.750928	2074.16	0.00481927	0.0481307	0.100129	0.920242	0.999578	2074.16	-0.0432996	0.0368572	-1.1748	0.240077	0.701673	1554.26	-0.0022465	0.0519226	-0.0432663	0.965489	0.991046	1554.26	0.0142039	0.068093	0.208596	0.834764	0.999816	1554.26	0.0119574	0.0642495	0.186109	0.852359	0.986901
2001-09-01	septin 1 [Source:MGI Symbol;Acc:MGI:1858916]	ENSMUSG00000000486.13	97.4309	0.107273	0.237188	0.452271	0.651074	0.918209	97.4309	0.146218	0.224768	0.650528	0.515352	0.999578	97.4309	0.253491	0.171994	1.47384	0.140525	0.558378	26.5217	0.118444	0.319516	0.370699	0.710862	0.911548	26.5217	0.466556	0.411502	1.13379	0.256884	0.999816	26.5217	0.585	0.388137	1.5072	0.13176	0.634907
Pdgfb	platelet derived growth factor, B polypeptide [Source:MGI Symbol;Acc:MGI:97528]	ENSMUSG00000000489.6	379.427	0.189355	0.104441	1.81303	0.0698272	0.390206	379.427	-0.172957	0.0993803	-1.74036	0.0817963	0.999578	379.427	0.0163976	0.076683	0.213837	0.830674	0.984564	656.26	-0.36262	0.136351	-2.65947	0.00782635	0.0945863	656.26	0.0720451	0.179606	0.401129	0.688325	0.999816	656.26	-0.290575	0.169484	-1.71447	0.0864418	0.548071
Acvrl1	activin A receptor, type II-like 1 [Source:MGI Symbol;Acc:MGI:1338946]	ENSMUSG00000000530.16	481.321	-0.0272638	0.125525	-0.217197	0.828054	0.978531	481.321	0.0663494	0.11948	0.555316	0.578678	0.999578	481.321	0.0390856	0.0912427	0.428369	0.668382	0.946763	265.989	-0.349747	0.118308	-2.95623	0.00311425	0.0494643	265.989	0.0670159	0.155425	0.431178	0.666339	0.999816	265.989	-0.282731	0.145326	-1.94549	0.0517161	0.429399
Grasp	GRP1 (general receptor for phosphoinositides 1)-associated scaffold protein [Source:MGI Symbol;Acc:MGI:1860303]	ENSMUSG00000000531.4	181.61	-0.0502033	0.158523	-0.316693	0.751477	0.954857	181.61	0.0234069	0.151293	0.154713	0.877048	0.999578	181.61	-0.0267964	0.115486	-0.232032	0.816513	0.981292	1199.91	-0.13142	0.128962	-1.01906	0.308173	0.676556	1199.91	0.00267678	0.169864	0.0157584	0.987427	0.999816	1199.91	-0.128743	0.160758	-0.800851	0.423218	0.86645
Acvr1b	activin A receptor, type 1B [Source:MGI Symbol;Acc:MGI:1338944]	ENSMUSG00000000532.10	2014.14	-0.114492	0.0707105	-1.61916	0.105412	0.475142	2014.14	0.0784907	0.0673948	1.16464	0.244164	0.999578	2014.14	-0.036001	0.0513889	-0.700559	0.483578	0.874224	4511.63	0.0394806	0.0604825	0.652761	0.513911	0.822335	4511.63	0.126721	0.079491	1.59416	0.1109	0.999816	4511.63	0.166202	0.0752238	2.20943	0.0271447	0.303307
Tom1l2	target of myb1-like 2 (chicken) [Source:MGI Symbol;Acc:MGI:2443306]	ENSMUSG00000000538.18	9473.28	-0.0226056	0.0572798	-0.394652	0.6931	0.933835	9473.28	0.0179178	0.0546266	0.328005	0.742908	0.999578	9473.28	-0.00468776	0.041692	-0.112438	0.910476	0.996066	10630.2	0.0561718	0.0484495	1.15939	0.246298	0.621832	10630.2	0.0516798	0.0637543	0.810609	0.41759	0.999816	10630.2	0.107852	0.0603777	1.78628	0.0740534	0.516134
Zfp385a	zinc finger protein 385A [Source:MGI Symbol;Acc:MGI:1352495]	ENSMUSG00000000552.9	3061.45	-0.0704042	0.0665117	-1.05852	0.289817	0.710529	3061.45	0.0646327	0.063452	1.01861	0.308389	0.999578	3061.45	-0.00577146	0.0484379	-0.119152	0.905155	0.995661	1854.29	-0.126604	0.0989718	-1.27919	0.200829	0.569418	1854.29	0.0708741	0.130218	0.544274	0.586253	0.999816	1854.29	-0.0557301	0.123216	-0.452296	0.651056	0.950819
Itga5	integrin alpha 5 (fibronectin receptor alpha) [Source:MGI Symbol;Acc:MGI:96604]	ENSMUSG00000000555.7	144.877	0.247102	0.269281	0.917638	0.358809	0.763837	144.877	0.128374	0.255719	0.502013	0.615658	0.999578	144.877	0.375477	0.193283	1.94263	0.052061	0.335138	74.6743	-0.138516	0.223019	-0.621096	0.534536	0.834952	74.6743	0.195383	0.293553	0.665579	0.50568	0.999816	74.6743	0.0568666	0.276127	0.205943	0.836835	0.984179
Gabra2	gamma-aminobutyric acid (GABA) A receptor, subunit alpha 2 [Source:MGI Symbol;Acc:MGI:95614]	ENSMUSG00000000560.9	3285.26	1.59837	0.0606628	26.3484	5.35931e-153	1.63802e-149	3285.26	-0.05112	0.0560681	-0.911749	0.361901	0.999578	3285.26	1.54725	0.0442628	34.9559	1.05204e-267	3.27922e-264	3904.78	1.49227	0.127361	11.7168	1.04532e-31	3.25834e-29	3904.78	0.0389429	0.167461	0.232548	0.816112	0.999816	3904.78	1.53121	0.159061	9.62653	6.17778e-22	1.84864e-19
Wdr77	WD repeat domain 77 [Source:MGI Symbol;Acc:MGI:1917715]	ENSMUSG00000000561.14	1564.81	-0.0632879	0.0698362	-0.906234	0.364812	0.767566	1564.81	0.00854402	0.0665888	0.12831	0.897903	0.999578	1564.81	-0.0547439	0.0508634	-1.07629	0.281797	0.743806	1523.83	0.0232149	0.0511226	0.454102	0.649755	0.888097	1523.83	-0.0891516	0.0672897	-1.32489	0.185207	0.999816	1523.83	-0.0659367	0.0635782	-1.0371	0.299691	0.801713
Adora3	adenosine A3 receptor [Source:MGI Symbol;Acc:MGI:104847]	ENSMUSG00000000562.5	43.6917	0.416716	0.346084	1.20409	0.228555	0.653345	43.6917	-0.434082	0.331313	-1.31019	0.190132	0.999578	43.6917	-0.0173666	0.254181	-0.0683236	0.945528	0.996066	26.985	0.283915	0.279626	1.01534	0.309945	0.677545	26.985	-0.371591	0.372927	-0.996417	0.319048	0.999816	26.985	-0.0876766	0.35776	-0.245071	0.806401	0.980465
Atp5f1	ATP synthase, H+ transporting, mitochondrial F0 complex, subunit B1 [Source:MGI Symbol;Acc:MGI:1100495]	ENSMUSG00000000563.17	7169.48	0.0352162	0.0451051	0.780759	0.434945	0.811932	7169.48	-0.0558759	0.0430148	-1.29899	0.193947	0.999578	7169.48	-0.0206596	0.0329276	-0.627425	0.53038	0.895642	7067.27	-0.124005	0.0450412	-2.75314	0.00590271	0.0771353	7067.27	-0.00523163	0.0592968	-0.0882279	0.929696	0.999816	7067.27	-0.129236	0.056101	-2.30364	0.021243	0.266419
Sox9	SRY (sex determining region Y)-box 9 [Source:MGI Symbol;Acc:MGI:98371]	ENSMUSG00000000567.5	822.349	0.378565	0.115591	3.27502	0.00105654	0.023	822.349	-0.0248208	0.109369	-0.226945	0.820466	0.999578	822.349	0.353744	0.0838691	4.21781	2.46688e-05	0.000726774	653.555	0.257876	0.140519	1.83517	0.0664798	0.337405	653.555	-0.12382	0.184575	-0.670837	0.502324	0.999816	653.555	0.134057	0.174905	0.766455	0.443406	0.874537
Hnrnpd	heterogeneous nuclear ribonucleoprotein D [Source:MGI Symbol;Acc:MGI:101947]	ENSMUSG00000000568.15	3859.08	0.021503	0.0455894	0.471665	0.637166	0.912147	3859.08	-0.0576613	0.0434196	-1.328	0.184178	0.999578	3859.08	-0.0361584	0.033157	-1.09052	0.275484	0.73814	4478.74	-0.0256904	0.0465111	-0.552351	0.580708	0.8565	4478.74	0.0246049	0.0610816	0.402821	0.68708	0.999816	4478.74	-0.00108548	0.0577315	-0.0188022	0.984999	0.996173
Dynlt1c	dynein light chain Tctex-type 1C [Source:MGI Symbol;Acc:MGI:3807476]	ENSMUSG00000000579.14	475.97	-0.569663	0.120349	-4.73343	2.20758e-06	0.000110249	475.97	0.123704	0.115748	1.06873	0.28519	0.999578	475.97	-0.445959	0.0868282	-5.13611	2.80489e-07	1.27076e-05	163.619	-0.391177	0.142754	-2.74023	0.00613971	0.0791916	163.619	-0.236175	0.188585	-1.25235	0.210441	0.999816	163.619	-0.627352	0.17596	-3.56532	0.000363419	0.014816
C1d	C1D nuclear receptor co-repressor [Source:MGI Symbol;Acc:MGI:1927354]	ENSMUSG00000000581.8	871.824	-0.0956343	0.0790267	-1.21015	0.226221	0.650633	871.824	-0.0266981	0.0752924	-0.354592	0.722895	0.999578	871.824	-0.122332	0.0575273	-2.12651	0.0334607	0.25278	944.506	0.0136386	0.0742495	0.183686	0.85426	0.964654	944.506	-0.143013	0.0975664	-1.46581	0.142701	0.999816	944.506	-0.129375	0.0921685	-1.40368	0.160415	0.672029
Gm2a	GM2 ganglioside activator protein [Source:MGI Symbol;Acc:MGI:95762]	ENSMUSG00000000594.7	3333.7	0.161237	0.0483773	3.3329	0.00085947	0.0195744	3333.7	-0.00927196	0.0459279	-0.201881	0.84001	0.999578	3333.7	0.151965	0.0353034	4.30453	1.67344e-05	0.0005185	1848.68	-0.0104225	0.0529684	-0.196768	0.844009	0.960723	1848.68	-0.0320766	0.069628	-0.460685	0.645024	0.999816	1848.68	-0.0424991	0.0658067	-0.645818	0.518398	0.90538
Krit1	KRIT1, ankyrin repeat containing [Source:MGI Symbol;Acc:MGI:1930618]	ENSMUSG00000000600.15	1815.64	-0.146671	0.05749	-2.55124	0.0107341	0.126752	1815.64	0.0425465	0.0547555	0.777026	0.437143	0.999578	1815.64	-0.104124	0.0416539	-2.49975	0.0124282	0.128444	1376.65	0.00484808	0.065455	0.0740674	0.940957	0.986763	1376.65	-0.0194891	0.085859	-0.22699	0.820432	0.999816	1376.65	-0.014641	0.0810707	-0.180596	0.856685	0.987008
Clcn4	chloride channel, voltage-sensitive 4 [Source:MGI Symbol;Acc:MGI:104571]	ENSMUSG00000000605.9	5306.95	-0.000182648	0.0526218	-0.00347096	0.997231	0.999614	5306.95	0.00683579	0.0501501	0.136307	0.891579	0.999578	5306.95	0.00665314	0.0382889	0.173762	0.862053	0.989975	6782.12	-0.0907049	0.032947	-2.75305	0.00590426	0.0771353	6782.12	0.0778283	0.0432614	1.79903	0.0720147	0.999816	6782.12	-0.0128766	0.0408372	-0.315315	0.752522	0.97217
Sema4f	sema domain, immunoglobulin domain (Ig), TM domain, and short cytoplasmic domain [Source:MGI Symbol;Acc:MGI:1340055]	ENSMUSG00000000627.15	1181.59	0.0541051	0.0741031	0.730133	0.465309	0.83141	1181.59	0.0843336	0.0702899	1.1998	0.230219	0.999578	1181.59	0.138439	0.0537831	2.57402	0.0100524	0.110178	1663.51	0.0391915	0.0650668	0.602327	0.546957	0.840286	1663.51	0.141848	0.0854513	1.65998	0.0969177	0.999816	1663.51	0.181039	0.0807724	2.24135	0.0250034	0.291033
Hk2	hexokinase 2 [Source:MGI Symbol;Acc:MGI:1315197]	ENSMUSG00000000628.10	126.131	0.727325	0.226499	3.21116	0.00132199	0.0275615	126.131	-0.441524	0.214036	-2.06285	0.039127	0.932128	126.131	0.2858	0.165919	1.72253	0.0849733	0.439678	94.7368	-0.192553	0.160289	-1.20128	0.229642	0.602895	94.7368	0.173394	0.209413	0.828001	0.40767	0.999816	94.7368	-0.0191588	0.194695	-0.0984044	0.921611	0.993351
Myo18a	myosin XVIIIA [Source:MGI Symbol;Acc:MGI:2667185]	ENSMUSG00000000631.20	4964.23	0.0637026	0.0696481	0.914635	0.360383	0.764193	4964.23	0.033518	0.0663564	0.505121	0.613474	0.999578	4964.23	0.0972206	0.0506838	1.91818	0.0550884	0.345912	5712.18	-0.0636418	0.0725169	-0.877614	0.380153	0.736768	5712.18	0.142315	0.0954197	1.49146	0.13584	0.999816	5712.18	0.0786732	0.0903285	0.870968	0.383771	0.846401
Sez6	seizure related gene 6 [Source:MGI Symbol;Acc:MGI:104745]	ENSMUSG00000000632.13	2311.28	-0.110967	0.0828216	-1.33983	0.180301	0.596527	2311.28	0.0048033	0.0790608	0.0607545	0.951555	0.999578	2311.28	-0.106163	0.060272	-1.76141	0.0781696	0.417752	6025.78	0.100256	0.169312	0.59214	0.553757	0.845006	6025.78	-0.157823	0.222977	-0.707799	0.47907	0.999816	6025.78	-0.0575664	0.211266	-0.272483	0.785251	0.977756
Haao	3-hydroxyanthranilate 3,4-dioxygenase [Source:MGI Symbol;Acc:MGI:1349444]	ENSMUSG00000000673.8	7.53338	-0.615536	2.88865	-0.213088	0.831258	0.978836	7.53338	-0.311644	2.74937	-0.113351	0.909752	NA	7.53338	-0.927181	2.11185	-0.439037	0.660635	0.944673	2.23457	-0.29945	1.6301	-0.183701	0.854248	NA	2.23457	0.202003	2.14519	0.0941654	0.924978	0.999816	2.23457	-0.0974473	2.02911	-0.0480248	0.961696	NA
Cd52	CD52 antigen [Source:MGI Symbol;Acc:MGI:1346088]	ENSMUSG00000000682.7	90.5505	1.4303	0.25465	5.61673	1.94607e-08	1.50202e-06	90.5505	-0.900998	0.239674	-3.75926	0.000170417	0.0497859	90.5505	0.529303	0.189505	2.79308	0.0052209	0.0686069	32.4348	-0.216714	0.261348	-0.829218	0.406981	0.75559	32.4348	-0.616365	0.35116	-1.75523	0.0792208	0.999816	32.4348	-0.833079	0.331196	-2.51537	0.0118908	0.192932
Abhd15	abhydrolase domain containing 15 [Source:MGI Symbol;Acc:MGI:1914727]	ENSMUSG00000000686.11	34.4344	0.269547	0.408143	0.660423	0.508982	0.852039	34.4344	-0.185633	0.38625	-0.480603	0.630799	0.999578	34.4344	0.0839145	0.297917	0.281671	0.778196	0.973412	18.2339	-0.380649	0.382038	-0.996364	0.319073	0.686718	18.2339	-0.141129	0.508754	-0.2774	0.781473	0.999816	18.2339	-0.521777	0.476427	-1.09519	0.273434	0.781491
Hoxb6	homeobox B6 [Source:MGI Symbol;Acc:MGI:96187]	ENSMUSG00000000690.5	1111.85	-0.126942	0.127813	-0.99318	0.320622	0.735146	1111.85	0.06439	0.121926	0.528105	0.597426	0.999578	1111.85	-0.0625516	0.0928063	-0.674002	0.50031	0.880557	0.207797	-0.768671	4.2169	-0.182283	0.85536	NA	0.207797	-0.299495	5.54801	-0.0539823	0.956949	0.999816	0.207797	-1.06817	5.26851	-0.202745	0.839334	NA
Loxl3	lysyl oxidase-like 3 [Source:MGI Symbol;Acc:MGI:1337004]	ENSMUSG00000000693.10	195.308	0.110007	0.210572	0.522422	0.601376	0.897617	195.308	-0.106658	0.200814	-0.53113	0.595329	0.999578	195.308	0.00334905	0.151803	0.0220618	0.982399	0.998389	105.07	-0.0189725	0.167964	-0.112955	0.910066	0.979769	105.07	0.197126	0.219989	0.896072	0.370214	0.999816	105.07	0.178154	0.207592	0.858192	0.390787	0.84886
Kat2b	K(lysine) acetyltransferase 2B [Source:MGI Symbol;Acc:MGI:1343094]	ENSMUSG00000000708.14	1580.31	-0.0209583	0.10815	-0.19379	0.846341	0.981013	1580.31	0.0399746	0.103038	0.387961	0.698045	0.999578	1580.31	0.0190163	0.0785506	0.24209	0.808711	0.979637	497.49	-0.131118	0.133183	-0.984495	0.324872	0.692978	497.49	-0.188289	0.174883	-1.07666	0.281633	0.999816	497.49	-0.319408	0.16515	-1.93405	0.0531072	0.436346
Rab5b	RAB5B, member RAS oncogene family [Source:MGI Symbol;Acc:MGI:105938]	ENSMUSG00000000711.3	5412.66	-0.00840041	0.0386826	-0.217163	0.828082	0.978531	5412.66	0.0310116	0.036818	0.842295	0.399623	0.999578	5412.66	0.0226112	0.028124	0.803982	0.421408	0.841575	5140.43	0.0109127	0.0359424	0.303616	0.76142	0.931803	5140.43	0.0267481	0.0471706	0.56705	0.570681	0.999816	5140.43	0.0376607	0.0445573	0.84522	0.397988	0.85299
Aire	autoimmune regulator (autoimmune polyendocrinopathy candidiasis ectodermal dystrophy) [Source:MGI Symbol;Acc:MGI:1338803]	ENSMUSG00000000731.15	18.7511	-0.26036	0.484903	-0.536933	0.591314	0.893398	18.7511	0.468532	0.455749	1.02805	0.303928	0.999578	18.7511	0.208172	0.341816	0.609017	0.542513	0.901589	6.47722	1.02754	0.628593	1.63467	0.102119	0.418048	6.47722	-2.11305	0.828643	-2.55001	0.0107719	0.999816	6.47722	-1.08551	0.807507	-1.34427	0.17886	0.6924
Icosl	icos ligand [Source:MGI Symbol;Acc:MGI:1354701]	ENSMUSG00000000732.9	289.544	0.3666	0.159035	2.30515	0.0211579	0.195487	289.544	-0.10427	0.150511	-0.692774	0.488451	0.999578	289.544	0.26233	0.115632	2.26867	0.0232887	0.198431	115.921	0.127863	0.236272	0.541168	0.588392	0.860644	115.921	-0.412661	0.310986	-1.32695	0.184527	0.999816	115.921	-0.284799	0.294561	-0.966856	0.333616	0.824409
Spg7	SPG7, paraplegin matrix AAA peptidase subunit [Source:MGI Symbol;Acc:MGI:2385906]	ENSMUSG00000000738.18	1297.55	-0.0326384	0.074711	-0.436862	0.662211	0.921752	1297.55	0.0751163	0.0710838	1.05673	0.290635	0.999578	1297.55	0.0424779	0.0542946	0.782361	0.434003	0.84982	1303.14	0.0757739	0.0742869	1.02002	0.307721	0.676082	1303.14	-0.0577545	0.0978992	-0.589938	0.555232	0.999816	1303.14	0.0180194	0.0927323	0.194316	0.845928	0.9855
Sult5a1	sulfotransferase family 5A, member 1 [Source:MGI Symbol;Acc:MGI:1931463]	ENSMUSG00000000739.14	52.016	-0.240294	0.29033	-0.827656	0.407866	0.796055	52.016	0.351204	0.275023	1.277	0.201603	0.999578	52.016	0.11091	0.201174	0.551315	0.581418	0.917613	26.6849	-0.0456942	0.376024	-0.121519	0.90328	0.978019	26.6849	-0.3526	0.49488	-0.712496	0.476158	0.999816	26.6849	-0.398294	0.465846	-0.854991	0.392556	0.850358
Rpl13	ribosomal protein L13 [Source:MGI Symbol;Acc:MGI:105922]	ENSMUSG00000000740.12	5130.12	0.209188	0.129466	1.61578	0.106142	0.476351	5130.12	-0.241488	0.123519	-1.95506	0.0505755	0.970657	5130.12	-0.0322998	0.0942826	-0.342585	0.731911	0.960656	4509.92	0.260738	0.113513	2.29699	0.0216195	0.177915	4509.92	-0.152638	0.149537	-1.02074	0.307378	0.999816	4509.92	0.108101	0.141732	0.762709	0.445637	0.87533
Chmp1a	charged multivesicular body protein 1A [Source:MGI Symbol;Acc:MGI:1920159]	ENSMUSG00000000743.9	1889.33	0.152584	0.0534674	2.85378	0.00432026	0.0668241	1889.33	-0.0135917	0.0507283	-0.267931	0.788752	0.999578	1889.33	0.138993	0.0389715	3.56651	0.000361761	0.00772336	2771.14	0.0569554	0.056265	1.01227	0.311409	0.678338	2771.14	-0.0488693	0.0740662	-0.659807	0.509378	0.999816	2771.14	0.00808602	0.0701262	0.115307	0.908202	0.991874
Rpa1	replication protein A1 [Source:MGI Symbol;Acc:MGI:1915525]	ENSMUSG00000000751.13	2112.03	0.0858552	0.0454304	1.88982	0.0587825	0.354102	2112.03	-0.0398703	0.0431471	-0.924056	0.355457	0.999578	2112.03	0.0459849	0.0331247	1.38824	0.165065	0.600308	1592.21	-0.120745	0.0689782	-1.75048	0.0800361	0.370056	1592.21	0.102585	0.0904732	1.13388	0.256847	0.999816	1592.21	-0.0181594	0.0853347	-0.212802	0.831481	0.982722
Serpinf1	serine (or cysteine) peptidase inhibitor, clade F, member 1 [Source:MGI Symbol;Acc:MGI:108080]	ENSMUSG00000000753.15	750.22	-0.295738	0.294537	-1.00408	0.315342	0.731754	750.22	0.232242	0.280929	0.826693	0.408411	0.999578	750.22	-0.0634959	0.213643	-0.297206	0.766309	0.971862	187.063	-0.754071	0.264741	-2.84833	0.00439491	0.0637177	187.063	0.703682	0.345678	2.03566	0.0417845	0.999816	187.063	-0.0503892	0.323681	-0.155675	0.876289	0.989689
Tubgcp3	tubulin, gamma complex associated protein 3 [Source:MGI Symbol;Acc:MGI:2183752]	ENSMUSG00000000759.14	1415.74	-0.0289794	0.0633645	-0.457345	0.647423	0.916506	1415.74	0.00484636	0.0603108	0.0803564	0.935954	0.999578	1415.74	-0.0241331	0.0460627	-0.523918	0.600336	0.922636	1017.09	0.142124	0.0646465	2.19848	0.0279147	0.207585	1017.09	-0.0627645	0.0848972	-0.7393	0.459725	0.999816	1017.09	0.0793597	0.0803843	0.987253	0.323518	0.817826
Oprm1	opioid receptor, mu 1 [Source:MGI Symbol;Acc:MGI:97441]	ENSMUSG00000000766.18	79.7195	-0.349418	0.333033	-1.0492	0.294086	0.713155	79.7195	0.406234	0.31449	1.29172	0.196454	0.999578	79.7195	0.0568155	0.238921	0.2378	0.812036	0.980066	40.3347	0.388527	1.6758	0.231846	0.816658	0.952703	40.3347	0.330779	2.20648	0.149913	0.880833	0.999816	40.3347	0.719307	2.09151	0.343918	0.730908	0.968546
Polr3d	polymerase (RNA) III (DNA directed) polypeptide D [Source:MGI Symbol;Acc:MGI:1914315]	ENSMUSG00000000776.12	469.203	0.203682	0.113183	1.79958	0.0719266	0.39653	469.203	-0.135759	0.107323	-1.26496	0.205885	0.999578	469.203	0.067923	0.0824496	0.823812	0.410047	0.836832	495.866	0.0801583	0.0794255	1.00923	0.312866	0.679849	495.866	-0.0130031	0.104191	-0.124801	0.900681	0.999816	495.866	0.0671552	0.098598	0.681101	0.495807	0.897412
Tcf7	transcription factor 7, T cell specific [Source:MGI Symbol;Acc:MGI:98507]	ENSMUSG00000000782.15	94.7004	-0.0828891	0.218866	-0.37872	0.704895	0.937529	94.7004	0.136889	0.206602	0.662571	0.507605	0.999578	94.7004	0.0539997	0.157707	0.342405	0.732046	0.960707	69.4883	-0.355154	0.218133	-1.62815	0.103493	0.420549	69.4883	0.144069	0.287203	0.501627	0.61593	0.999816	69.4883	-0.211085	0.267484	-0.789149	0.430025	0.86737
Ddx3x	DEAD/H (Asp-Glu-Ala-Asp/His) box polypeptide 3, X-linked [Source:MGI Symbol;Acc:MGI:103064]	ENSMUSG00000000787.12	9391.76	-0.0343128	0.0512351	-0.669713	0.503041	0.849849	9391.76	0.00811029	0.0488221	0.166119	0.868063	0.999578	9391.76	-0.0262025	0.0372452	-0.703514	0.481736	0.874224	8973.33	0.0809716	0.0579453	1.39738	0.1623	0.517929	8973.33	0.0179999	0.0762252	0.236141	0.813324	0.999816	8973.33	0.0989714	0.0721865	1.37105	0.170359	0.682074
Il12rb1	interleukin 12 receptor, beta 1 [Source:MGI Symbol;Acc:MGI:104579]	ENSMUSG00000000791.9	51.3867	-0.0694175	0.358771	-0.193487	0.846578	0.981013	51.3867	-0.0202636	0.34339	-0.0590104	0.952944	0.999578	51.3867	-0.089681	0.261396	-0.343085	0.731534	0.960532	12.3444	-0.54924	4.2169	-0.130247	0.896371	0.976336	12.3444	0.713386	5.54801	0.128584	0.897687	0.999816	12.3444	0.164146	5.26851	0.0311561	0.975145	0.996173
Slc5a5	solute carrier family 5 (sodium iodide symporter), member 5 [Source:MGI Symbol;Acc:MGI:2149330]	ENSMUSG00000000792.2	386.072	0.0404181	0.149945	0.269553	0.787504	0.967189	386.072	0.0219773	0.142838	0.153862	0.877719	0.999578	386.072	0.0623954	0.109196	0.571405	0.567725	0.911066	683.132	0.128441	0.104747	1.2262	0.220124	0.592699	683.132	0.0383392	0.13751	0.27881	0.780391	0.999816	683.132	0.16678	0.130177	1.28118	0.200132	0.718736
Kcnn3	potassium intermediate/small conductance calcium-activated channel, subfamily N, member 3 [Source:MGI Symbol;Acc:MGI:2153183]	ENSMUSG00000000794.9	642.684	-0.0211259	0.143453	-0.147267	0.882921	0.986945	642.684	0.0472817	0.136483	0.346428	0.729021	0.999578	642.684	0.0261558	0.104182	0.251059	0.801768	0.978286	671.275	-0.0923652	0.209221	-0.441472	0.658871	0.890518	671.275	0.087497	0.275183	0.31796	0.750516	0.999816	671.275	-0.00486827	0.260384	-0.0186965	0.985083	0.996173
Usp32	ubiquitin specific peptidase 32 [Source:MGI Symbol;Acc:MGI:2144475]	ENSMUSG00000000804.14	3422.37	-0.0818906	0.0832775	-0.983346	0.325437	0.740522	3422.37	0.000970493	0.079398	0.0122231	0.990248	0.999578	3422.37	-0.0809201	0.0605687	-1.336	0.181548	0.625259	5335.38	0.0775813	0.0639885	1.21242	0.22535	0.597647	5335.38	-0.0358937	0.0841553	-0.426517	0.669731	0.999816	5335.38	0.0416875	0.0796905	0.523118	0.600892	0.936136
Car4	carbonic anhydrase 4 [Source:MGI Symbol;Acc:MGI:1096574]	ENSMUSG00000000805.18	346.845	-0.215397	0.132116	-1.63036	0.103026	0.471529	346.845	-0.0743977	0.126676	-0.587308	0.556997	0.999578	346.845	-0.289794	0.0966943	-2.99702	0.00272637	0.0421115	896.281	-0.17099	0.0744936	-2.29536	0.0217122	0.178005	896.281	-0.153024	0.0979985	-1.56149	0.118408	0.999816	896.281	-0.324013	0.0922863	-3.51096	0.000446491	0.017488
Txnrd3	thioredoxin reductase 3 [Source:MGI Symbol;Acc:MGI:2386711]	ENSMUSG00000000811.13	362.423	0.186253	0.120605	1.54432	0.12251	0.507666	362.423	-0.149591	0.114639	-1.30488	0.191933	0.999578	362.423	0.0366614	0.0886773	0.413425	0.679295	0.949695	123.285	-0.0568055	0.147039	-0.38633	0.699252	0.906799	123.285	0.152944	0.191817	0.797344	0.425252	0.999816	123.285	0.0961384	0.179689	0.535027	0.592631	0.934166
Fasl	Fas ligand (TNF superfamily, member 6) [Source:MGI Symbol;Acc:MGI:99255]	ENSMUSG00000000817.10	7.2556	0.470236	0.880458	0.534081	0.593285	0.893804	7.2556	-0.344175	0.829704	-0.414817	0.678276	NA	7.2556	0.126061	0.64765	0.194643	0.845672	0.986998	1.6685	0.226169	4.0494	0.0558525	0.955459	NA	1.6685	-0.634497	5.32052	-0.119255	0.905074	0.999816	1.6685	-0.408328	5.05132	-0.080836	0.935572	NA
Zfp512b	zinc finger protein 512B [Source:MGI Symbol;Acc:MGI:2685478]	ENSMUSG00000000823.16	1540.89	0.0541286	0.0822784	0.657871	0.510621	0.8531	1540.89	0.0388628	0.0782134	0.496881	0.619273	0.999578	1540.89	0.0929914	0.05965	1.55895	0.119008	0.51757	1790.05	0.224243	0.0779383	2.87718	0.00401247	0.0596765	1790.05	-0.0177558	0.102418	-0.173366	0.862364	0.999816	1790.05	0.206487	0.0970522	2.12759	0.0333714	0.341185
Dnajc5	DnaJ heat shock protein family (Hsp40) member C5 [Source:MGI Symbol;Acc:MGI:892995]	ENSMUSG00000000826.16	9981.75	-0.0254052	0.0666144	-0.381377	0.702923	0.936973	9981.75	-0.00555811	0.0635394	-0.087475	0.930294	0.999578	9981.75	-0.0309633	0.0484879	-0.638578	0.523098	0.893855	12893.7	0.0669323	0.0373907	1.79008	0.0734416	0.354591	12893.7	0.0331399	0.0491665	0.674035	0.500289	0.999816	12893.7	0.100072	0.0465474	2.1499	0.0315633	0.332102
Tpd52l2	tumor protein D52-like 2 [Source:MGI Symbol;Acc:MGI:1913564]	ENSMUSG00000000827.18	2026.38	0.020347	0.0550857	0.369369	0.711853	0.939463	2026.38	-0.035398	0.052486	-0.674428	0.50004	0.999578	2026.38	-0.015051	0.0401969	-0.374433	0.708082	0.955961	1258.45	-0.16756	0.0600176	-2.79185	0.00524083	0.0711554	1258.45	0.0793315	0.0787479	1.00741	0.313738	0.999816	1258.45	-0.0882285	0.0740772	-1.19103	0.23364	0.753283
Fmr1	fragile X mental retardation syndrome 1 [Source:MGI Symbol;Acc:MGI:95564]	ENSMUSG00000000838.17	1381.54	0.107685	0.0877752	1.22683	0.219887	0.644069	1381.54	0.0237143	0.0832052	0.28501	0.775637	0.999578	1381.54	0.131399	0.0637095	2.06248	0.0391623	0.282901	2153.79	0.187321	0.0815479	2.29707	0.0216146	0.177915	2153.79	-0.0641638	0.107196	-0.598564	0.549464	0.999816	2153.79	0.123158	0.101574	1.21249	0.225324	0.746401
Bcl11a	B cell CLL/lymphoma 11A (zinc finger protein) [Source:MGI Symbol;Acc:MGI:106190]	ENSMUSG00000000861.15	470.92	-0.292136	0.13804	-2.11632	0.0343177	0.261307	470.92	0.12809	0.131628	0.973122	0.330493	0.999578	470.92	-0.164046	0.099402	-1.65032	0.0988765	0.475212	2815.48	0.00907968	0.067172	0.135171	0.892477	0.974651	2815.48	-0.0358367	0.0883957	-0.405412	0.685175	0.999816	2815.48	-0.026757	0.0836564	-0.319844	0.749087	0.97217
Il4	interleukin 4 [Source:MGI Symbol;Acc:MGI:96556]	ENSMUSG00000000869.12	330.732	-0.171749	0.111982	-1.53372	0.125099	0.512798	330.732	0.064945	0.10732	0.605154	0.545077	0.999578	330.732	-0.106804	0.0814611	-1.31111	0.189821	0.637525	275.181	0.100616	0.097059	1.03664	0.299902	0.668523	275.181	-0.169392	0.127189	-1.33182	0.182921	0.999816	275.181	-0.0687766	0.120199	-0.57219	0.567194	0.925296
Pxmp4	peroxisomal membrane protein 4 [Source:MGI Symbol;Acc:MGI:1891701]	ENSMUSG00000000876.11	552.004	0.627387	0.0971079	6.46072	1.04205e-10	1.13747e-08	552.004	-0.0659339	0.0905336	-0.728281	0.466442	0.999578	552.004	0.561453	0.0706178	7.95059	1.85628e-15	2.02309e-13	473.191	0.141799	0.0799691	1.77317	0.0762003	0.360806	473.191	0.0693066	0.104141	0.665506	0.505727	0.999816	473.191	0.211106	0.098388	2.14564	0.0319014	0.33425
Dlg3	discs, large homolog 3 (Drosophila) [Source:MGI Symbol;Acc:MGI:1888986]	ENSMUSG00000000881.12	1680.31	-0.0392291	0.0779741	-0.503105	0.614891	0.902425	1680.31	0.0224764	0.0742841	0.302573	0.762215	0.999578	1680.31	-0.0167528	0.0567114	-0.295404	0.767685	0.972225	6769.88	-0.0336288	0.0525177	-0.640333	0.521956	0.827214	6769.88	0.0790346	0.0690957	1.14384	0.252689	0.999816	6769.88	0.0454058	0.0653862	0.694424	0.487416	0.895434
Gnb1l	guanine nucleotide binding protein (G protein), beta polypeptide 1-like [Source:MGI Symbol;Acc:MGI:1338057]	ENSMUSG00000000884.16	99.7953	0.117631	0.23906	0.492057	0.622679	0.906165	99.7953	0.152739	0.225562	0.677149	0.498311	0.999578	99.7953	0.270371	0.173358	1.55961	0.118852	0.51757	92.2718	-0.114217	0.169037	-0.675692	0.499236	0.815011	92.2718	0.220456	0.221889	0.993544	0.320445	0.999816	92.2718	0.106239	0.207789	0.511284	0.609152	0.93844
Mmp11	matrix metallopeptidase 11 [Source:MGI Symbol;Acc:MGI:97008]	ENSMUSG00000000901.16	122.96	0.118678	0.197475	0.60098	0.547853	0.871415	122.96	-0.0219525	0.187345	-0.117177	0.90672	0.999578	122.96	0.0967259	0.140863	0.686664	0.492294	0.87647	38.41	0.0980159	0.271624	0.360852	0.71821	0.914619	38.41	0.254737	0.352086	0.723506	0.469369	0.999816	38.41	0.352752	0.330983	1.06577	0.286527	0.790855
Smarcb1	SWI/SNF related, matrix associated, actin dependent regulator of chromatin, subfamily b, member 1 [Source:MGI Symbol;Acc:MGI:1328366]	ENSMUSG00000000902.13	1636.61	-0.0433272	0.0694532	-0.623833	0.532737	0.863431	1636.61	0.0616167	0.0662016	0.930744	0.351986	0.999578	1636.61	0.0182895	0.0504567	0.362479	0.716994	0.957517	1752.05	-0.0219315	0.0451123	-0.486154	0.626858	0.879424	1752.05	0.0497959	0.0593776	0.838631	0.401677	0.999816	1752.05	0.0278644	0.0559959	0.497615	0.618755	0.942703
Vpreb3	pre-B lymphocyte gene 3 [Source:MGI Symbol;Acc:MGI:98938]	ENSMUSG00000000903.3	4.18793	-0.581521	1.24185	-0.468271	0.639591	NA	4.18793	0.569676	1.20184	0.474004	0.635497	NA	4.18793	-0.0118441	0.889571	-0.0133144	0.989377	0.999141	2.74218	0.887307	0.973423	0.911532	0.362015	NA	2.74218	0.0208876	1.30928	0.0159535	0.987271	0.999816	2.74218	0.908194	1.30282	0.697097	0.485742	NA
Hip1r	huntingtin interacting protein 1 related [Source:MGI Symbol;Acc:MGI:1352504]	ENSMUSG00000000915.15	2806.6	0.0610652	0.0533103	1.14547	0.252016	0.675787	2806.6	0.0570614	0.0506486	1.12661	0.259906	0.999578	2806.6	0.118127	0.0387256	3.05035	0.00228578	0.0368016	2760.44	0.0553934	0.0816707	0.678253	0.497611	0.813642	2760.44	-0.030785	0.107527	-0.286301	0.774648	0.999816	2760.44	0.0246085	0.10185	0.241614	0.809079	0.980465
Nsun5	NOL1/NOP2/Sun domain family, member 5 [Source:MGI Symbol;Acc:MGI:2140844]	ENSMUSG00000000916.15	439.09	-0.0424011	0.11762	-0.360493	0.718478	0.942471	439.09	0.00824074	0.112223	0.0734317	0.941463	0.999578	439.09	-0.0341603	0.0856282	-0.398938	0.689939	0.95273	230.942	0.0308723	0.130453	0.236654	0.812925	0.951405	230.942	-0.19171	0.172005	-1.11456	0.265038	0.999816	230.942	-0.160838	0.163066	-0.986337	0.323968	0.818438
Top1mt	DNA topoisomerase 1, mitochondrial [Source:MGI Symbol;Acc:MGI:1920210]	ENSMUSG00000000934.8	329.215	0.0899119	0.11678	0.769924	0.441345	0.817105	329.215	-0.0656891	0.110924	-0.592198	0.553718	0.999578	329.215	0.0242229	0.0851638	0.284427	0.776083	0.9731	332.001	-0.021499	0.111994	-0.191966	0.847769	0.962245	332.001	-0.0851854	0.147199	-0.578708	0.562787	0.999816	332.001	-0.106684	0.138745	-0.768926	0.441937	0.874292
Hoxa10	homeobox A10 [Source:MGI Symbol;Acc:MGI:96171]	ENSMUSG00000000938.11	711.244	-0.00215679	0.214212	-0.0100685	0.991967	0.999614	711.244	0.212133	0.20387	1.04053	0.298094	0.999578	711.244	0.209976	0.15591	1.34678	0.178052	0.61958	0	NA	NA	NA	NA	NA	0	NA	NA	NA	NA	NA	0	NA	NA	NA	NA	NA
Hoxa4	homeobox A4 [Source:MGI Symbol;Acc:MGI:96176]	ENSMUSG00000000942.10	151.51	0.259077	0.204289	1.26819	0.204731	0.626364	151.51	-0.173187	0.193591	-0.894604	0.370999	0.999578	151.51	0.0858894	0.149523	0.574421	0.565683	0.91105	0.0682089	-0.185771	4.2169	-0.0440538	0.964861	NA	0.0682089	-0.173286	5.54801	-0.0312339	0.975083	0.999816	0.0682089	-0.359056	5.26851	-0.0681514	0.945665	NA
Mmp14	matrix metallopeptidase 14 (membrane-inserted) [Source:MGI Symbol;Acc:MGI:101900]	ENSMUSG00000000957.10	676.992	-0.257577	0.180324	-1.42841	0.153173	0.559787	676.992	0.338415	0.171737	1.97054	0.0487766	0.968969	676.992	0.0808381	0.129857	0.622517	0.533602	0.897494	264.91	-0.499461	0.139361	-3.58393	0.00033846	0.0089629	264.91	0.331783	0.180656	1.83654	0.0662777	0.999816	264.91	-0.167678	0.167538	-1.00084	0.316905	0.812578
Slc7a7	solute carrier family 7 (cationic amino acid transporter, y+ system), member 7 [Source:MGI Symbol;Acc:MGI:1337120]	ENSMUSG00000000958.9	78.1465	0.401576	0.3945	1.01794	0.308708	0.726467	78.1465	-0.141469	0.375238	-0.37701	0.706166	0.999578	78.1465	0.260108	0.28457	0.914038	0.360697	0.80896	48.4173	-0.292237	0.214822	-1.36037	0.173714	0.534576	48.4173	-0.00971849	0.286255	-0.0339505	0.972917	0.999816	48.4173	-0.301955	0.266685	-1.13225	0.257528	0.773721
Oxa1l	oxidase assembly 1-like [Source:MGI Symbol;Acc:MGI:1916339]	ENSMUSG00000000959.6	1586.83	0.14053	0.0590007	2.38184	0.0172265	0.172503	1586.83	0.00734696	0.0560315	0.131122	0.895679	0.999578	1586.83	0.147877	0.0430773	3.43283	0.000597316	0.0119502	1322.19	0.144284	0.0489034	2.95039	0.00317377	0.0501965	1322.19	-0.0333563	0.0641852	-0.519688	0.603281	0.999816	1322.19	0.110928	0.0608071	1.82425	0.0681136	0.496474
Heatr6	HEAT repeat containing 6 [Source:MGI Symbol;Acc:MGI:1919790]	ENSMUSG00000000976.13	677.599	0.0614682	0.0800526	0.767847	0.442578	0.817383	677.599	-0.00311971	0.0757386	-0.0411905	0.967144	0.999578	677.599	0.0583484	0.0579601	1.0067	0.314079	0.774024	432.827	0.167902	0.0896736	1.87237	0.0611558	0.321283	432.827	-0.171096	0.117317	-1.45841	0.144727	0.999816	432.827	-0.00319411	0.111085	-0.0287537	0.977061	0.996173
Ccl3	chemokine (C-C motif) ligand 3 [Source:MGI Symbol;Acc:MGI:98260]	ENSMUSG00000000982.5	34.4636	2.75461	5.32815	0.516991	0.605162	0.89927	34.4636	-0.981366	5.04225	-0.194629	0.845684	0.999578	34.4636	1.77324	3.93681	0.450426	0.652403	0.94226	2.94487	-0.0686799	2.62894	-0.0261245	0.979158	NA	2.94487	1.05491	3.46094	0.304805	0.760515	0.999816	2.94487	0.986232	3.28233	0.300467	0.763821	NA
Wfdc18	WAP four-disulfide core domain 18 [Source:MGI Symbol;Acc:MGI:107506]	ENSMUSG00000000983.13	26.7927	0.247151	0.395001	0.625696	0.531514	0.862501	26.7927	-0.449733	0.379784	-1.18418	0.236341	0.999578	26.7927	-0.202583	0.299677	-0.676004	0.499038	0.87961	26.5453	0.0957283	0.312797	0.306039	0.759575	0.93169	26.5453	0.354721	0.413104	0.858673	0.390521	0.999816	26.5453	0.45045	0.389672	1.15597	0.247692	0.767463
Icam4	intercellular adhesion molecule 4, Landsteiner-Wiener blood group [Source:MGI Symbol;Acc:MGI:1925619]	ENSMUSG00000001014.6	6.91327	-0.103043	0.813158	-0.126719	0.899163	0.990132	6.91327	0.136814	0.771261	0.17739	0.859202	NA	6.91327	0.0337713	0.595048	0.056754	0.954741	0.996066	14.4846	0.2444	0.484819	0.504104	0.614188	0.87405	14.4846	0.0940316	0.636555	0.147719	0.882564	0.999816	14.4846	0.338431	0.606769	0.55776	0.577008	0.928218
Ilf2	interleukin enhancer binding factor 2 [Source:MGI Symbol;Acc:MGI:1915031]	ENSMUSG00000001016.12	2010.22	-0.038956	0.0689009	-0.565392	0.571807	0.884899	2010.22	-0.0100796	0.0657096	-0.153396	0.878086	0.999578	2010.22	-0.0490356	0.0501952	-0.976899	0.328619	0.785235	2302.41	-0.0334189	0.0471743	-0.708412	0.47869	0.803029	2302.41	0.0503031	0.0620239	0.811027	0.41735	0.999816	2302.41	0.0168842	0.0585631	0.288308	0.773111	0.975488
Chtop	chromatin target of PRMT1 [Source:MGI Symbol;Acc:MGI:1913761]	ENSMUSG00000001017.15	3841.29	0.0553749	0.0485149	1.1414	0.253704	0.676986	3841.29	-0.010253	0.0461489	-0.222171	0.824181	0.999578	3841.29	0.045122	0.0352821	1.27889	0.200935	0.652513	4629.2	0.0154378	0.033496	0.460884	0.644882	0.886261	4629.2	-0.0310293	0.0439924	-0.705333	0.480603	0.999816	4629.2	-0.0155915	0.0415717	-0.375051	0.707623	0.96133
Snapin	SNAP-associated protein [Source:MGI Symbol;Acc:MGI:1333745]	ENSMUSG00000001018.15	2127.11	0.15048	0.0779434	1.93064	0.053528	0.338163	2127.11	-0.116441	0.0742446	-1.56834	0.116801	0.999578	2127.11	0.0340393	0.0568532	0.598723	0.549357	0.905623	1178.2	0.000348575	0.0581849	0.00599081	0.99522	0.999492	1178.2	-0.0446565	0.0763727	-0.584719	0.558737	0.999816	1178.2	-0.0443079	0.0721151	-0.614406	0.538947	0.913634
S100a4	S100 calcium binding protein A4 [Source:MGI Symbol;Acc:MGI:1330282]	ENSMUSG00000001020.8	76.4296	0.379328	0.360654	1.05178	0.292902	0.712105	76.4296	0.237395	0.342196	0.693741	0.487845	0.999578	76.4296	0.616723	0.260739	2.36528	0.0180162	0.165264	21.1922	-0.139619	0.354641	-0.39369	0.69381	0.905092	21.1922	0.168646	0.469218	0.35942	0.719281	0.999816	21.1922	0.0290279	0.440177	0.065946	0.947421	0.995597
S100a3	S100 calcium binding protein A3 [Source:MGI Symbol;Acc:MGI:1338849]	ENSMUSG00000001021.12	14.5239	0.281754	0.501812	0.561472	0.574476	0.886155	14.5239	0.0809528	0.466566	0.173508	0.862253	NA	14.5239	0.362706	0.363343	0.998249	0.318159	0.777596	14.526	0.389453	0.402288	0.968096	0.332996	0.699721	14.526	-0.0412391	0.530737	-0.0777017	0.938065	0.999816	14.526	0.348214	0.51287	0.678953	0.497168	0.897734
S100a5	S100 calcium binding protein A5 [Source:MGI Symbol;Acc:MGI:1338915]	ENSMUSG00000001023.10	0	NA	NA	NA	NA	NA	0	NA	NA	NA	NA	NA	0	NA	NA	NA	NA	NA	2.39487	-0.292318	3.96182	-0.0737837	0.941182	NA	2.39487	-1.92053	5.21301	-0.36841	0.712567	0.999816	2.39487	-2.21285	4.9492	-0.447111	0.654795	NA
S100a6	S100 calcium binding protein A6 (calcyclin) [Source:MGI Symbol;Acc:MGI:1339467]	ENSMUSG00000001025.8	757.394	0.736775	0.329244	2.23778	0.0252353	0.218017	757.394	-0.250895	0.313756	-0.799649	0.423914	0.999578	757.394	0.485881	0.239364	2.02988	0.042369	0.294261	248.877	-0.0840191	0.146268	-0.574417	0.565686	0.849864	248.877	0.10192	0.192007	0.530815	0.595547	0.999816	248.877	0.0179012	0.181267	0.0987559	0.921332	0.993351
Icam2	intercellular adhesion molecule 2 [Source:MGI Symbol;Acc:MGI:96394]	ENSMUSG00000001029.15	76.7937	-0.248627	0.271969	-0.914173	0.360626	0.764367	76.7937	0.112032	0.260866	0.429461	0.667588	0.999578	76.7937	-0.136595	0.200157	-0.682438	0.494962	0.877615	45.8425	-0.387959	0.242013	-1.60305	0.108923	0.431709	45.8425	0.266319	0.317574	0.838606	0.40169	0.999816	45.8425	-0.12164	0.29379	-0.414038	0.678847	0.954493
Mapk7	mitogen-activated protein kinase 7 [Source:MGI Symbol;Acc:MGI:1346347]	ENSMUSG00000001034.17	581.48	-0.0169855	0.0931301	-0.182385	0.85528	0.983211	581.48	0.045634	0.0886355	0.514851	0.606657	0.999578	581.48	0.0286485	0.0672907	0.425742	0.670296	0.947317	532.988	0.284663	0.0990606	2.87362	0.00405794	0.0601733	532.988	0.0366407	0.130058	0.281726	0.778153	0.999816	532.988	0.321303	0.123408	2.60358	0.00922567	0.162777
Epn2	epsin 2 [Source:MGI Symbol;Acc:MGI:1333766]	ENSMUSG00000001036.17	3355.2	0.00944937	0.0578937	0.163219	0.870346	0.985648	3355.2	-0.0231096	0.0551484	-0.419044	0.675184	0.999578	3355.2	-0.0136603	0.0420561	-0.32481	0.745325	0.965694	3460.23	0.0637502	0.0519694	1.22669	0.219939	0.592498	3460.23	0.022393	0.0683386	0.327678	0.743155	0.999816	3460.23	0.0861433	0.0646733	1.33198	0.182868	0.697445
B9d1	B9 protein domain 1 [Source:MGI Symbol;Acc:MGI:1351471]	ENSMUSG00000001039.12	240.308	0.0650699	0.143856	0.452326	0.651034	0.918209	240.308	-0.0729749	0.136686	-0.533885	0.593421	0.999578	240.308	-0.00790499	0.10455	-0.0756096	0.93973	0.996066	260.836	0.124132	0.120589	1.02938	0.303302	0.671899	260.836	0.0278142	0.158635	0.175334	0.860817	0.999816	260.836	0.151946	0.150174	1.0118	0.311633	0.807806
Sec24b	Sec24 related gene family, member B (S. cerevisiae) [Source:MGI Symbol;Acc:MGI:2139764]	ENSMUSG00000001052.15	2211.54	-0.0374801	0.0652908	-0.574048	0.565936	0.883505	2211.54	0.0942752	0.0621009	1.5181	0.12899	0.999578	2211.54	0.0567952	0.0473885	1.1985	0.230722	0.690173	1689.7	0.0518403	0.0455072	1.13917	0.254634	0.63	1689.7	0.0979973	0.0594702	1.64784	0.0993857	0.999816	1689.7	0.149838	0.0560677	2.67244	0.00753022	0.14461
N4bp3	NEDD4 binding protein 3 [Source:MGI Symbol;Acc:MGI:2442218]	ENSMUSG00000001053.15	285.447	-0.0285786	0.134827	-0.211965	0.832135	0.978836	285.447	-0.0103243	0.128866	-0.0801163	0.936145	0.999578	285.447	-0.0389029	0.0988903	-0.393395	0.694028	0.954079	310.68	-0.283956	0.163509	-1.73664	0.0824504	0.375144	310.68	-0.138987	0.215832	-0.64396	0.519602	0.999816	310.68	-0.422943	0.203891	-2.07436	0.0380458	0.365602
Rmnd5b	required for meiotic nuclear division 5 homolog B [Source:MGI Symbol;Acc:MGI:1913339]	ENSMUSG00000001054.9	691.014	0.143917	0.0855232	1.68279	0.0924162	0.447924	691.014	-0.0743601	0.081158	-0.916238	0.359542	0.999578	691.014	0.0695573	0.0625675	1.11171	0.266261	0.729036	1222.05	-0.0604812	0.0793622	-0.762091	0.446006	0.781412	1222.05	-0.0266984	0.104524	-0.255429	0.798391	0.999816	1222.05	-0.0871796	0.0988123	-0.882275	0.377628	0.843433
Nhp2	NHP2 ribonucleoprotein [Source:MGI Symbol;Acc:MGI:1098547]	ENSMUSG00000001056.3	317.278	-0.00357322	0.120504	-0.0296522	0.976344	0.999575	317.278	0.00437664	0.115093	0.0380271	0.969666	0.999578	317.278	0.000803416	0.0884472	0.00908356	0.992752	0.999151	641.464	-0.0904718	0.0708361	-1.2772	0.201532	0.570381	641.464	-0.0337588	0.0933602	-0.361597	0.717653	0.999816	641.464	-0.124231	0.0879321	-1.4128	0.157714	0.669044
Vps9d1	VPS9 domain containing 1 [Source:MGI Symbol;Acc:MGI:1914143]	ENSMUSG00000001062.18	1247.98	-0.0427685	0.0770107	-0.555358	0.57865	0.888699	1247.98	0.0404772	0.0733507	0.551831	0.581064	0.999578	1247.98	-0.0022913	0.0560684	-0.0408661	0.967403	0.996816	1500.32	0.108004	0.0589223	1.83299	0.0668044	0.338135	1500.32	-0.00515328	0.0774947	-0.0664985	0.946981	0.999816	1500.32	0.102851	0.0733863	1.4015	0.161066	0.672029
Zfp276	zinc finger protein (C2H2 type) 276 [Source:MGI Symbol;Acc:MGI:1888495]	ENSMUSG00000001065.15	981.586	-0.0775638	0.173663	-0.446634	0.655139	0.918698	981.586	0.0240595	0.16567	0.145225	0.884533	0.999578	981.586	-0.0535043	0.126336	-0.423509	0.671924	0.947828	434.792	-0.0958055	0.0884267	-1.08345	0.278611	0.651645	434.792	-0.0228409	0.116261	-0.196462	0.844249	0.999816	434.792	-0.118646	0.109606	-1.08248	0.279038	0.785944
C1ql4	complement component 1, q subcomponent-like 4 [Source:MGI Symbol;Acc:MGI:3579909]	ENSMUSG00000001076.6	12.7526	-0.470028	0.710233	-0.661794	0.508103	0.851107	12.7526	1.42906	0.65042	2.19713	0.0280114	NA	12.7526	0.959028	0.477404	2.00884	0.0445542	0.30529	0.207175	-0.336057	3.96182	-0.0848239	0.932401	NA	0.207175	-0.151718	5.21301	-0.0291037	0.976782	0.999816	0.207175	-0.487775	4.9492	-0.0985562	0.921491	NA
Mfsd10	major facilitator superfamily domain containing 10 [Source:MGI Symbol;Acc:MGI:1915544]	ENSMUSG00000001082.12	447.057	0.0994884	0.138441	0.718635	0.472366	0.834455	447.057	-0.00811471	0.131873	-0.0615342	0.950934	0.999578	447.057	0.0913737	0.100821	0.906295	0.36478	0.810995	363.49	0.222972	0.104194	2.13998	0.0323564	0.224752	363.49	-0.130208	0.137112	-0.949647	0.342292	0.999816	363.49	0.0927642	0.130288	0.711994	0.476469	0.889424
Luzp1	leucine zipper protein 1 [Source:MGI Symbol;Acc:MGI:107629]	ENSMUSG00000001089.14	5006.45	-0.0821853	0.079477	-1.03408	0.301101	0.720519	5006.45	0.0688657	0.0757942	0.908588	0.363568	0.999578	5006.45	-0.0133196	0.0578447	-0.230264	0.817886	0.981743	3020.34	-0.25987	0.120721	-2.15265	0.0313459	0.221434	3020.34	0.140215	0.158901	0.882406	0.377557	0.999816	3020.34	-0.119655	0.150414	-0.795506	0.426319	0.867127
Kctd10	potassium channel tetramerisation domain containing 10 [Source:MGI Symbol;Acc:MGI:2141207]	ENSMUSG00000001098.15	1789.67	-0.00968706	0.0652309	-0.148504	0.881945	0.98683	1789.67	0.0326652	0.0620854	0.526134	0.598795	0.999578	1789.67	0.0229782	0.0473371	0.485416	0.627382	0.932321	1828.21	0.0279408	0.0585803	0.476966	0.633386	0.881408	1828.21	-0.0417709	0.077098	-0.54179	0.587963	0.999816	1828.21	-0.0138301	0.0728905	-0.189738	0.849515	0.986087
Poldip2	polymerase (DNA-directed), delta interacting protein 2 [Source:MGI Symbol;Acc:MGI:1915061]	ENSMUSG00000001100.10	2372.96	0.00237684	0.0596731	0.0398309	0.968228	0.998799	2372.96	-0.0410314	0.0569495	-0.720487	0.471225	0.999578	2372.96	-0.0386546	0.0435605	-0.887377	0.374876	0.816554	2406.06	-0.0686469	0.0516268	-1.32968	0.183625	0.547835	2406.06	0.0591439	0.067883	0.871262	0.383611	0.999816	2406.06	-0.00950308	0.0641066	-0.148239	0.882154	0.989717
Sebox	SEBOX homeobox [Source:MGI Symbol;Acc:MGI:108012]	ENSMUSG00000001103.7	11.8404	0.726699	0.640913	1.13385	0.256858	0.679823	11.8404	0.140872	0.578863	0.24336	0.807727	NA	11.8404	0.867571	0.467322	1.85648	0.0633858	0.373485	40.5153	-0.5054	0.315247	-1.60319	0.108894	0.431709	40.5153	0.083498	0.41369	0.201837	0.840044	0.999816	40.5153	-0.421902	0.385742	-1.09374	0.274068	0.781551
Ift20	intraflagellar transport 20 [Source:MGI Symbol;Acc:MGI:1915585]	ENSMUSG00000001105.15	898.191	-0.0162881	0.0746395	-0.218224	0.827255	0.978286	898.191	0.0245045	0.0712952	0.343704	0.731069	0.999578	898.191	0.00821636	0.0545899	0.150511	0.880362	0.993626	1035.55	0.0152847	0.0522681	0.292428	0.769959	0.93409	1035.55	-0.00821068	0.0688214	-0.119304	0.905034	0.999816	1035.55	0.007074	0.0650743	0.108707	0.913435	0.992691
Col6a1	collagen, type VI, alpha 1 [Source:MGI Symbol;Acc:MGI:88459]	ENSMUSG00000001119.7	1282.67	-0.437782	0.366624	-1.19409	0.232444	0.657084	1282.67	0.35367	0.349683	1.0114	0.311824	0.999578	1282.67	-0.0841121	0.266321	-0.315829	0.752132	0.967951	1076.23	0.328296	0.170952	1.92039	0.0548084	0.303185	1076.23	0.151575	0.225053	0.67351	0.500623	0.999816	1076.23	0.479871	0.213366	2.24905	0.0245094	0.289889
Pcbp3	poly(rC) binding protein 3 [Source:MGI Symbol;Acc:MGI:1890470]	ENSMUSG00000001120.15	1574.23	0.0653904	0.102962	0.635095	0.525367	0.85869	1574.23	0.0287972	0.0980466	0.293709	0.76898	0.999578	1574.23	0.0941876	0.0748712	1.258	0.208394	0.660676	1348.83	-0.0222282	0.0780996	-0.284614	0.77594	0.936617	1348.83	-0.0701445	0.102674	-0.68318	0.494493	0.999816	1348.83	-0.0923727	0.09704	-0.951904	0.341146	0.826404
Lgals9	lectin, galactose binding, soluble 9 [Source:MGI Symbol;Acc:MGI:109496]	ENSMUSG00000001123.15	394.641	0.360623	0.161322	2.23543	0.0253893	0.218838	394.641	-0.305654	0.153598	-1.98996	0.0465958	0.955583	394.641	0.0549692	0.117118	0.469348	0.638821	0.936949	134.271	-0.0500113	0.147681	-0.338645	0.734877	0.92126	134.271	-0.316756	0.193889	-1.6337	0.102323	0.999816	134.271	-0.366768	0.182518	-2.00948	0.0444858	0.396188
Araf	Araf proto-oncogene, serine/threonine kinase [Source:MGI Symbol;Acc:MGI:88065]	ENSMUSG00000001127.12	5047.56	0.0290637	0.0443051	0.65599	0.51183	0.853162	5047.56	-0.0482213	0.0422014	-1.14265	0.253185	0.999578	5047.56	-0.0191576	0.0322789	-0.593503	0.552845	0.906474	3934.95	0.0527797	0.0494353	1.06765	0.285678	0.658092	3934.95	0.0389041	0.0649468	0.599015	0.549163	0.999816	3934.95	0.0916837	0.0614397	1.49226	0.135632	0.638089
Cfp	complement factor properdin [Source:MGI Symbol;Acc:MGI:97545]	ENSMUSG00000001128.7	309.293	-0.2425	0.159699	-1.51848	0.128894	0.518304	309.293	0.284986	0.152017	1.8747	0.0608345	0.999578	309.293	0.0424865	0.115195	0.368824	0.712259	0.956567	115.587	-0.0429783	0.195859	-0.219436	0.826311	0.956153	115.587	-0.0475914	0.259952	-0.183078	0.854737	0.999816	115.587	-0.0905698	0.246701	-0.367124	0.713527	0.963296
Timp1	tissue inhibitor of metalloproteinase 1 [Source:MGI Symbol;Acc:MGI:98752]	ENSMUSG00000001131.11	64.9584	1.86308	0.376645	4.94653	7.55497e-07	4.21369e-05	64.9584	-0.376714	0.347932	-1.08272	0.278932	0.999578	64.9584	1.48637	0.272091	5.46277	4.68771e-08	2.46817e-06	7.77416	-0.0476503	0.61152	-0.0779211	0.937891	0.985929	7.77416	0.306748	0.777236	0.394666	0.693089	0.999816	7.77416	0.259098	0.721414	0.359153	0.719481	0.964919
Uxt	ubiquitously expressed transcript [Source:MGI Symbol;Acc:MGI:1277988]	ENSMUSG00000001134.9	133.472	0.0983101	0.212937	0.461686	0.644306	0.915423	133.472	-0.177166	0.203452	-0.870801	0.383863	0.999578	133.472	-0.0788562	0.155564	-0.506904	0.612222	0.926351	120.114	-0.144767	0.147676	-0.980301	0.326938	0.694539	120.114	0.0652684	0.193465	0.337365	0.735842	0.999816	120.114	-0.0794983	0.181217	-0.438692	0.660885	0.950819
Cnnm3	cyclin M3 [Source:MGI Symbol;Acc:MGI:2151055]	ENSMUSG00000001138.13	1099.25	0.000753151	0.0731711	0.010293	0.991788	0.999614	1099.25	0.0204374	0.0697183	0.293143	0.769413	0.999578	1099.25	0.0211906	0.0532166	0.398195	0.690486	0.95273	784.746	0.0366902	0.0658525	0.557157	0.57742	0.855043	784.746	-0.0132607	0.0860742	-0.154061	0.877562	0.999816	784.746	0.0234295	0.0810945	0.288916	0.772645	0.975472
Lman2l	lectin, mannose-binding 2-like [Source:MGI Symbol;Acc:MGI:2443010]	ENSMUSG00000001143.13	1062.1	0.00050161	0.0886174	0.0056604	0.995484	0.999614	1062.1	0.160735	0.0841343	1.91046	0.056074	0.985752	1062.1	0.161237	0.064159	2.51308	0.0119681	0.124932	1137.41	0.0994791	0.121135	0.821227	0.411517	0.758362	1137.41	0.10656	0.159193	0.669377	0.503255	0.999816	1137.41	0.206039	0.150683	1.36737	0.171511	0.684193
Mcm3ap	minichromosome maintenance complex component 3 associated protein [Source:MGI Symbol;Acc:MGI:1930089]	ENSMUSG00000001150.7	1340.16	0.0192008	0.0723154	0.265514	0.790613	0.967921	1340.16	0.0616515	0.0686843	0.897607	0.369395	0.999578	1340.16	0.0808523	0.0524283	1.54215	0.123037	0.525462	1581.99	0.0679055	0.0604059	1.12415	0.260948	0.634434	1581.99	0.00968324	0.0793062	0.122099	0.90282	0.999816	1581.99	0.0775887	0.0749971	1.03456	0.300876	0.802147
Pcnt	pericentrin (kendrin) [Source:MGI Symbol;Acc:MGI:102722]	ENSMUSG00000001151.10	759.867	0.0108648	0.0778163	0.139622	0.888959	0.989287	759.867	-0.0306409	0.0738257	-0.415044	0.67811	0.999578	759.867	-0.019776	0.0561538	-0.352176	0.724706	0.958063	1103.63	0.135875	0.0869838	1.56208	0.11827	0.450383	1103.63	-0.214703	0.114109	-1.88156	0.0598956	0.999816	1103.63	-0.0788275	0.107993	-0.729935	0.46543	0.883642
Mxd1	MAX dimerization protein 1 [Source:MGI Symbol;Acc:MGI:96908]	ENSMUSG00000001156.9	596.52	-0.0411105	0.110014	-0.373685	0.708639	0.938437	596.52	0.0117752	0.104848	0.112307	0.91058	0.999578	596.52	-0.0293353	0.0800546	-0.366441	0.714036	0.956775	722.42	-0.0643165	0.108268	-0.59405	0.552479	0.844436	722.42	0.0847802	0.142309	0.595748	0.551343	0.999816	722.42	0.0204637	0.134499	0.152148	0.87907	0.989717
Gmcl1	germ cell-less, spermatogenesis associated 1 [Source:MGI Symbol;Acc:MGI:1345156]	ENSMUSG00000001157.13	961.33	0.0574045	0.0746735	0.76874	0.442048	0.817148	961.33	-0.0866796	0.0709918	-1.22098	0.222093	0.999578	961.33	-0.0292751	0.054488	-0.537275	0.591077	0.920238	740.859	-0.0181771	0.058324	-0.311657	0.755301	0.930248	740.859	-0.119219	0.0766071	-1.55623	0.119653	0.999816	740.859	-0.137396	0.0721455	-1.90442	0.0568551	0.450711
Snrnp27	small nuclear ribonucleoprotein 27 (U4/U6.U5) [Source:MGI Symbol;Acc:MGI:1913868]	ENSMUSG00000001158.13	667.778	0.0205775	0.0817666	0.251662	0.801302	0.97087	667.778	-0.0688215	0.077984	-0.882508	0.377502	0.999578	667.778	-0.0482439	0.0598901	-0.805541	0.420508	0.841075	875.4	-0.107032	0.0650536	-1.64528	0.0999113	0.413453	875.4	0.0911745	0.0854486	1.06701	0.285968	0.999816	875.4	-0.0158572	0.0804777	-0.197038	0.843797	0.9855
Oas1c	2'-5' oligoadenylate synthetase 1C [Source:MGI Symbol;Acc:MGI:2149633]	ENSMUSG00000001166.17	74.2026	-0.0980614	0.233293	-0.420335	0.674241	0.926328	74.2026	0.1155	0.221698	0.520978	0.602382	0.999578	74.2026	0.0174384	0.167603	0.104046	0.917133	0.996066	43.1279	0.307652	0.293865	1.04692	0.295137	0.664604	43.1279	-0.447834	0.386419	-1.15894	0.246482	0.999816	43.1279	-0.140182	0.368239	-0.380682	0.703439	0.960317
Ocrl	OCRL, inositol polyphosphate-5-phosphatase [Source:MGI Symbol;Acc:MGI:109589]	ENSMUSG00000001173.15	1882.4	-0.0902401	0.0744099	-1.21274	0.225228	0.649933	1882.4	0.051728	0.0708925	0.729668	0.465593	0.999578	1882.4	-0.0385122	0.0539936	-0.713272	0.475677	0.871714	2060.28	0.172845	0.056759	3.04525	0.00232491	0.0397353	2060.28	-0.0377095	0.0743845	-0.506954	0.612187	0.999816	2060.28	0.135135	0.0703976	1.9196	0.0549079	0.441921
Calm1	calmodulin 1 [Source:MGI Symbol;Acc:MGI:88251]	ENSMUSG00000001175.14	58678.8	0.0065356	0.0392795	0.166387	0.867852	0.985648	58678.8	0.00137836	0.0374641	0.0367915	0.970651	0.999578	58678.8	0.00791396	0.0285906	0.276803	0.781932	0.974834	109882	0.0983061	0.0510044	1.9274	0.0539293	0.299797	109882	0.0813178	0.0671684	1.21066	0.226027	0.999816	109882	0.179624	0.0636433	2.82236	0.00476723	0.106258
Agpat3	1-acylglycerol-3-phosphate O-acyltransferase 3 [Source:MGI Symbol;Acc:MGI:1336186]	ENSMUSG00000001211.15	9407.21	0.057177	0.0590179	0.968808	0.332641	0.745614	9407.21	0.00212525	0.0562633	0.0377734	0.969868	0.999578	9407.21	0.0593023	0.0429597	1.38042	0.167459	0.603792	8306.44	0.0232365	0.0745213	0.31181	0.755185	0.930248	8306.44	0.0429875	0.0980987	0.438207	0.661236	0.999816	8306.44	0.066224	0.0929189	0.712708	0.476026	0.889424
Slc26a3	solute carrier family 26, member 3 [Source:MGI Symbol;Acc:MGI:107181]	ENSMUSG00000001225.12	46.5818	-0.551388	0.57078	-0.966026	0.334031	0.746296	46.5818	0.531527	0.543915	0.977226	0.328457	0.999578	46.5818	-0.019861	0.412291	-0.0481724	0.961579	0.996066	10.6557	0.385924	0.435589	0.885983	0.375627	0.733494	10.6557	-0.150352	0.575322	-0.261335	0.793834	0.999816	10.6557	0.235573	0.552885	0.426079	0.670051	0.952716
Sema6b	sema domain, transmembrane domain (TM), and cytoplasmic domain, (semaphorin) 6B [Source:MGI Symbol;Acc:MGI:1202889]	ENSMUSG00000001227.11	1596.94	-0.119893	0.114535	-1.04678	0.295199	0.714821	1596.94	0.102538	0.109277	0.938338	0.348071	0.999578	1596.94	-0.0173547	0.0833326	-0.208258	0.835027	0.984708	3162.36	0.226917	0.0653884	3.47029	0.000519899	0.0125463	3162.36	-0.0384035	0.0860537	-0.446274	0.655399	0.999816	3162.36	0.188513	0.0815608	2.31132	0.0208152	0.26393
Uhrf1	ubiquitin-like, containing PHD and RING finger domains, 1 [Source:MGI Symbol;Acc:MGI:1338889]	ENSMUSG00000001228.14	33.0636	-0.131321	0.433219	-0.303128	0.761792	0.958402	33.0636	-0.136327	0.417074	-0.326866	0.743769	0.999578	33.0636	-0.267648	0.311931	-0.858037	0.390872	0.827478	21.8023	-0.134321	0.364542	-0.368464	0.712527	0.911831	21.8023	-0.116748	0.485607	-0.240416	0.810008	0.999816	21.8023	-0.251068	0.455863	-0.550754	0.581803	0.929815
Dpp9	dipeptidylpeptidase 9 [Source:MGI Symbol;Acc:MGI:2443967]	ENSMUSG00000001229.8	2168.79	0.00390945	0.0553463	0.0706362	0.943687	0.996682	2168.79	0.0335854	0.052684	0.637488	0.523807	0.999578	2168.79	0.0374948	0.0402906	0.930611	0.352055	0.802739	2479.3	0.0627399	0.0552632	1.13529	0.256253	0.630809	2479.3	0.0422273	0.0725581	0.581979	0.560581	0.999816	2479.3	0.104967	0.0686365	1.52932	0.126185	0.62609
Ramp2	receptor (calcitonin) activity modifying protein 2 [Source:MGI Symbol;Acc:MGI:1859650]	ENSMUSG00000001240.13	482.604	0.0222979	0.152699	0.146025	0.883901	0.98727	482.604	0.0124622	0.145514	0.0856428	0.93175	0.999578	482.604	0.0347601	0.111034	0.313057	0.754237	0.968282	287.664	-0.10179	0.108303	-0.939866	0.347286	0.711337	287.664	-0.229719	0.142593	-1.61101	0.107178	0.999816	287.664	-0.331509	0.134223	-2.46984	0.0135172	0.206647
Lsr	lipolysis stimulated lipoprotein receptor [Source:MGI Symbol;Acc:MGI:1927471]	ENSMUSG00000001247.16	253.652	-0.386243	0.161787	-2.38736	0.0169699	0.171631	253.652	0.256677	0.15462	1.66005	0.0969037	0.999578	253.652	-0.129566	0.116776	-1.10953	0.267203	0.730333	129.03	-0.326945	0.153689	-2.12731	0.0333941	0.22812	129.03	0.260328	0.199791	1.303	0.192573	0.999816	129.03	-0.0666173	0.184829	-0.360426	0.718529	0.964785
Gramd1a	GRAM domain containing 1A [Source:MGI Symbol;Acc:MGI:105490]	ENSMUSG00000001248.15	2777.62	-0.0596401	0.0498876	-1.19549	0.231895	0.657084	2777.62	0.0620323	0.0475078	1.30573	0.191644	0.999578	2777.62	0.00239223	0.0362534	0.0659863	0.947389	0.996066	2337.12	0.129874	0.0496874	2.61381	0.0089538	0.102972	2337.12	-0.0839515	0.0654018	-1.28363	0.199272	0.999816	2337.12	0.0459221	0.0619737	0.740993	0.458698	0.881552
Hpn	hepsin [Source:MGI Symbol;Acc:MGI:1196620]	ENSMUSG00000001249.14	101.246	-0.331337	0.261292	-1.26807	0.204771	0.626364	101.246	0.276262	0.249408	1.10767	0.268004	0.999578	101.246	-0.0550751	0.189857	-0.290087	0.77175	0.972225	13.2565	-0.677046	0.488555	-1.38581	0.165804	0.523808	13.2565	0.36873	0.643425	0.573074	0.566595	0.999816	13.2565	-0.308316	0.594399	-0.518702	0.603968	0.936491
Gabrg1	gamma-aminobutyric acid (GABA) A receptor, subunit gamma 1 [Source:MGI Symbol;Acc:MGI:103156]	ENSMUSG00000001260.10	893.271	0.213314	0.102002	2.09128	0.0365032	0.27172	893.271	-0.0774917	0.096621	-0.802017	0.422543	0.999578	893.271	0.135823	0.0742578	1.82907	0.0673892	0.384711	685.038	0.100549	0.134055	0.750061	0.453218	0.786226	685.038	0.0261269	0.175979	0.148466	0.881975	0.999816	685.038	0.126676	0.166518	0.760735	0.446816	0.875492
Ckb	creatine kinase, brain [Source:MGI Symbol;Acc:MGI:88407]	ENSMUSG00000001270.9	43219.3	-0.569095	0.0534034	-10.6565	1.62558e-26	6.36978e-24	43219.3	-0.00343591	0.0509851	-0.0673905	0.946271	0.999578	43219.3	-0.572531	0.0388779	-14.7264	4.36411e-49	1.70037e-46	29926.8	-0.562331	0.107384	-5.23664	1.6353e-07	1.03237e-05	29926.8	0.0437939	0.141428	0.309656	0.756823	0.999816	29926.8	-0.518537	0.133984	-3.87013	0.000108778	0.00544328
Sp1	trans-acting transcription factor 1 [Source:MGI Symbol;Acc:MGI:98372]	ENSMUSG00000001280.12	1143.95	-0.0752119	0.0808207	-0.930602	0.35206	0.759739	1143.95	0.0655163	0.0768707	0.852292	0.394052	0.999578	1143.95	-0.00969552	0.0583977	-0.166026	0.868137	0.990769	636.417	0.0422854	0.0833233	0.507485	0.611814	0.873	636.417	-0.0591883	0.108685	-0.544585	0.586039	0.999816	636.417	-0.0169029	0.102442	-0.164999	0.868944	0.988624
Itgb7	integrin beta 7 [Source:MGI Symbol;Acc:MGI:96616]	ENSMUSG00000001281.9	40.8459	-0.599253	0.378871	-1.58168	0.113723	0.491491	40.8459	0.168584	0.366499	0.459984	0.645528	0.999578	40.8459	-0.430669	0.268058	-1.60663	0.108136	0.495533	11.7425	-0.282737	0.483405	-0.584887	0.558624	0.846938	11.7425	-0.725817	0.630018	-1.15206	0.249297	0.999816	11.7425	-1.00855	0.586659	-1.71915	0.0855873	0.545433
Myg1	melanocyte proliferating gene 1 [Source:MGI Symbol;Acc:MGI:1929864]	ENSMUSG00000001285.12	811.762	-0.000386481	0.0773062	-0.00499935	0.996011	0.999614	811.762	-0.0274144	0.0738171	-0.371383	0.710352	0.999578	811.762	-0.0278009	0.0565219	-0.491861	0.622818	0.92993	627.825	-0.0811418	0.0729882	-1.11171	0.266262	0.639903	627.825	0.0283597	0.0960181	0.295358	0.76772	0.999816	627.825	-0.0527821	0.09037	-0.584067	0.559175	0.922288
Rarg	retinoic acid receptor, gamma [Source:MGI Symbol;Acc:MGI:97858]	ENSMUSG00000001288.14	437.737	-0.113665	0.214986	-0.528708	0.597008	0.895161	437.737	0.234389	0.204794	1.14451	0.252412	0.999578	437.737	0.120724	0.155767	0.775031	0.438321	0.851939	231.715	0.0418581	0.110513	0.378761	0.704866	0.909369	231.715	-0.0813932	0.14496	-0.561489	0.574464	0.999816	231.715	-0.0395351	0.136712	-0.289185	0.77244	0.975377
Pfdn5	prefoldin 5 [Source:MGI Symbol;Acc:MGI:1928753]	ENSMUSG00000001289.12	2378.7	0.10475	0.0529781	1.97724	0.0480144	0.318056	2378.7	-0.0975998	0.050489	-1.93309	0.0532252	0.9777	2378.7	0.00715064	0.0387997	0.184296	0.853781	0.98779	2415.96	-0.168437	0.0518732	-3.2471	0.00116588	0.0233833	2415.96	-0.0203797	0.0684028	-0.297937	0.765751	0.999816	2415.96	-0.188817	0.0645775	-2.92388	0.00345693	0.0849304
Efnb2	ephrin B2 [Source:MGI Symbol;Acc:MGI:105097]	ENSMUSG00000001300.16	432.351	-0.489281	0.187175	-2.61403	0.00894811	0.112161	432.351	0.261766	0.178736	1.46454	0.143046	0.999578	432.351	-0.227515	0.134573	-1.69064	0.0909052	0.455989	1846.51	0.0347473	0.111605	0.311341	0.755541	0.930248	1846.51	0.140383	0.146725	0.956781	0.338678	0.999816	1846.51	0.175131	0.138868	1.26113	0.207263	0.726074
Rrp15	ribosomal RNA processing 15 homolog (S. cerevisiae) [Source:MGI Symbol;Acc:MGI:1914473]	ENSMUSG00000001305.5	219.135	0.00992586	0.145372	0.0682792	0.945563	0.996682	219.135	-0.0211354	0.138721	-0.152359	0.878904	0.999578	219.135	-0.0112096	0.10593	-0.10582	0.915725	0.996066	163.394	-0.0191941	0.127367	-0.150699	0.880213	0.971612	163.394	-0.077518	0.168139	-0.461034	0.644774	0.999816	163.394	-0.096712	0.158913	-0.608586	0.542799	0.914835
Rnd2	Rho family GTPase 2 [Source:MGI Symbol;Acc:MGI:1338755]	ENSMUSG00000001313.12	5720.54	-0.0577313	0.0514551	-1.12197	0.261873	0.683626	5720.54	0.0305838	0.0491034	0.622844	0.533387	0.999578	5720.54	-0.0271476	0.03753	-0.723356	0.469461	0.868871	2018.35	-0.0952628	0.0754019	-1.2634	0.206445	0.575778	2018.35	0.125834	0.0992766	1.26751	0.204972	0.999816	2018.35	0.0305717	0.0939159	0.325522	0.744786	0.97217
Srr	serine racemase [Source:MGI Symbol;Acc:MGI:1351636]	ENSMUSG00000001323.17	1157.8	-0.191629	0.0901266	-2.12623	0.0334845	0.257783	1157.8	0.123085	0.0859962	1.43128	0.15235	0.999578	1157.8	-0.0685447	0.0653908	-1.04823	0.294532	0.755603	3111.68	0.0231095	0.05523	0.418423	0.675638	0.897001	3111.68	0.110558	0.0724719	1.52553	0.127127	0.999816	3111.68	0.133667	0.0684887	1.95167	0.0509773	0.427463
Sync	syncoilin [Source:MGI Symbol;Acc:MGI:1916078]	ENSMUSG00000001333.9	80.8736	0.452018	0.226949	1.99171	0.0464026	0.312803	80.8736	0.0238555	0.21033	0.11342	0.909698	0.999578	80.8736	0.475873	0.16432	2.89601	0.00377941	0.0535473	25.1799	-0.493739	0.364163	-1.35582	0.175157	0.536588	25.1799	0.503389	0.465487	1.08142	0.279509	0.999816	25.1799	0.00964965	0.424906	0.0227101	0.981882	0.996173
Fndc5	fibronectin type III domain containing 5 [Source:MGI Symbol;Acc:MGI:1917614]	ENSMUSG00000001334.9	3394.08	0.000943992	0.0959433	0.00983906	0.99215	0.999614	3394.08	0.0382592	0.0915144	0.418067	0.675898	0.999578	3394.08	0.0392032	0.0699074	0.560787	0.574943	0.914149	2101.23	-0.288581	0.159879	-1.805	0.0710753	0.349582	2101.23	0.0367532	0.210567	0.174544	0.861438	0.999816	2101.23	-0.251828	0.199397	-1.26295	0.206607	0.725196
Acp5	acid phosphatase 5, tartrate resistant [Source:MGI Symbol;Acc:MGI:87883]	ENSMUSG00000001348.15	14.4648	0.568489	4.57853	0.124164	0.901185	0.990218	14.4648	-0.256766	4.34177	-0.0591387	0.952842	NA	14.4648	0.311722	3.37008	0.092497	0.926303	0.996066	7.42182	0.069445	0.556243	0.124847	0.900645	0.977261	7.42182	-0.671789	0.752194	-0.893106	0.3718	0.999816	7.42182	-0.602344	0.71535	-0.842028	0.399772	0.854051
Cnn1	calponin 1 [Source:MGI Symbol;Acc:MGI:104979]	ENSMUSG00000001349.5	16.4128	0.265472	0.542964	0.488931	0.624891	0.906807	16.4128	-0.605183	0.52808	-1.14601	0.251792	NA	16.4128	-0.339712	0.407236	-0.834189	0.404175	0.834202	9.39804	-0.483441	0.621395	-0.777994	0.436573	0.774576	9.39804	1.00771	0.81223	1.24067	0.214728	0.999816	9.39804	0.524268	0.744994	0.703721	0.481606	0.892579
Fbxo9	f-box protein 9 [Source:MGI Symbol;Acc:MGI:1918788]	ENSMUSG00000001366.14	4065.26	-0.0113274	0.0702302	-0.16129	0.871865	0.985648	4065.26	-0.00787545	0.0669835	-0.117573	0.906406	0.999578	4065.26	-0.0192029	0.0511695	-0.37528	0.707452	0.955782	2682.43	-0.0494279	0.0824653	-0.599379	0.54892	0.841146	2682.43	0.00122517	0.108577	0.0112839	0.990997	0.999816	2682.43	-0.0482028	0.102785	-0.468965	0.639094	0.948106
Vps50	VPS50 EARP/GARPII complex subunit [Source:MGI Symbol;Acc:MGI:1920538]	ENSMUSG00000001376.17	1597.78	-0.00873041	0.0624767	-0.139739	0.888866	0.989287	1597.78	-0.0619245	0.0595259	-1.04029	0.298203	0.999578	1597.78	-0.0706549	0.0455063	-1.55264	0.120509	0.52084	2582.14	0.080987	0.0455612	1.77754	0.0754791	0.360114	2582.14	-0.00490511	0.0598174	-0.0820015	0.934646	0.999816	2582.14	0.0760819	0.0565863	1.34453	0.178778	0.6924
Hars	histidyl-tRNA synthetase [Source:MGI Symbol;Acc:MGI:108087]	ENSMUSG00000001380.6	2226.45	0.000504326	0.0639006	0.00789235	0.993703	0.999614	2226.45	-0.0245406	0.0609475	-0.402651	0.687205	0.999578	2226.45	-0.0240363	0.0466522	-0.515223	0.606397	0.924218	2307.32	-0.0364153	0.0529292	-0.688	0.491453	0.811048	2307.32	-0.0323786	0.0696297	-0.465011	0.641923	0.999816	2307.32	-0.0687939	0.0658113	-1.04532	0.295875	0.798211
Zmat2	zinc finger, matrin type 2 [Source:MGI Symbol;Acc:MGI:1913742]	ENSMUSG00000001383.8	2777.77	0.0541256	0.0454204	1.19166	0.233395	0.658103	2777.77	-0.0318959	0.0432615	-0.737281	0.460952	0.999578	2777.77	0.0222297	0.0332092	0.669385	0.50325	0.882382	4894.24	-0.0239868	0.0468398	-0.512103	0.608579	0.871095	4894.24	0.053516	0.0616499	0.868063	0.38536	0.999816	4894.24	0.0295292	0.0583386	0.50617	0.612738	0.939855
Ube2c	ubiquitin-conjugating enzyme E2C [Source:MGI Symbol;Acc:MGI:1915862]	ENSMUSG00000001403.13	39.1084	0.273265	0.347459	0.786467	0.431594	0.809642	39.1084	0.184931	0.323041	0.572468	0.567005	0.999578	39.1084	0.458196	0.247966	1.84782	0.0646287	0.375695	29.2045	-0.169289	0.278147	-0.608632	0.542769	0.83927	29.2045	0.0837881	0.360776	0.232244	0.816349	0.999816	29.2045	-0.0855009	0.335705	-0.25469	0.798962	0.980377
Smg5	Smg-5 homolog, nonsense mediated mRNA decay factor (C. elegans) [Source:MGI Symbol;Acc:MGI:2447364]	ENSMUSG00000001415.10	2623.55	0.0672261	0.0585234	1.1487	0.250678	0.674091	2623.55	-0.025089	0.0556669	-0.450698	0.652207	0.999578	2623.55	0.0421371	0.0425636	0.989979	0.322184	0.781156	2469.57	-0.00747972	0.0560072	-0.133549	0.893759	0.97537	2469.57	0.0483918	0.0736032	0.657469	0.510879	0.999816	2469.57	0.0409121	0.0696059	0.587768	0.556688	0.921054
Cct3	chaperonin containing Tcp1, subunit 3 (gamma) [Source:MGI Symbol;Acc:MGI:104708]	ENSMUSG00000001416.13	3217.93	-0.0841036	0.0547841	-1.53518	0.124739	0.512022	3217.93	0.0342953	0.0523048	0.655683	0.512028	0.999578	3217.93	-0.0498083	0.0399097	-1.24802	0.212022	0.665371	2861.78	-0.109797	0.0635704	-1.72717	0.084137	0.380176	2861.78	0.0663987	0.0836298	0.79396	0.427219	0.999816	2861.78	-0.0433981	0.0790472	-0.549016	0.582995	0.930198
Glmp	glycosylated lysosomal membrane protein [Source:MGI Symbol;Acc:MGI:1913318]	ENSMUSG00000001418.13	1320.15	0.167469	0.0816809	2.05029	0.0403365	0.288858	1320.15	-0.0501981	0.0776715	-0.646287	0.518094	0.999578	1320.15	0.117271	0.0594204	1.97358	0.0484292	0.320833	953.153	-0.115041	0.0583197	-1.9726	0.0485412	0.28359	953.153	0.0378421	0.0766695	0.493574	0.621607	0.999816	953.153	-0.0771994	0.072084	-1.07096	0.284185	0.788426
Mef2d	myocyte enhancer factor 2D [Source:MGI Symbol;Acc:MGI:99533]	ENSMUSG00000001419.17	3469.52	-0.0922591	0.0600353	-1.53675	0.124355	0.511683	3469.52	0.08153	0.057218	1.4249	0.154186	0.999578	3469.52	-0.0107291	0.0436089	-0.24603	0.805659	0.978964	7868.11	-0.0793252	0.0506563	-1.56595	0.117361	0.448878	7868.11	0.0978042	0.0666424	1.4676	0.142214	0.999816	7868.11	0.018479	0.0630456	0.293106	0.769441	0.974408
Tmem79	transmembrane protein 79 [Source:MGI Symbol;Acc:MGI:1919163]	ENSMUSG00000001420.13	39.3221	0.156834	2.25161	0.0696542	0.944469	0.996682	39.3221	-0.0118733	2.14414	-0.00553754	0.995582	0.999578	39.3221	0.144961	1.64091	0.0883415	0.929605	0.996066	24.8165	0.58436	0.313496	1.86401	0.0623201	0.325003	24.8165	0.273725	0.408087	0.670753	0.502378	0.999816	24.8165	0.858086	0.392672	2.18525	0.0288707	0.31224
Snd1	staphylococcal nuclease and tudor domain containing 1 [Source:MGI Symbol;Acc:MGI:1929266]	ENSMUSG00000001424.14	1806.4	0.0700924	0.0604305	1.15988	0.246096	0.669838	1806.4	-0.0204613	0.0574856	-0.355937	0.721888	0.999578	1806.4	0.0496311	0.0439095	1.1303	0.258348	0.720665	2313.26	0.0455899	0.0630001	0.723647	0.469282	0.796619	2313.26	0.0128146	0.0828025	0.154761	0.877009	0.999816	2313.26	0.0584045	0.0783312	0.74561	0.455903	0.880447
Col18a1	collagen, type XVIII, alpha 1 [Source:MGI Symbol;Acc:MGI:88451]	ENSMUSG00000001435.15	562.753	-0.293584	0.194426	-1.51001	0.131042	0.52114	562.753	0.209982	0.185392	1.13263	0.257368	0.999578	562.753	-0.0836022	0.140244	-0.596119	0.551096	0.905673	132.89	-0.754372	0.15975	-4.72219	2.3332e-06	0.00012292	132.89	0.0919953	0.204044	0.45086	0.65209	0.999816	132.89	-0.662377	0.184968	-3.58104	0.000342228	0.0143125
Slc19a1	solute carrier family 19 (folate transporter), member 1 [Source:MGI Symbol;Acc:MGI:103182]	ENSMUSG00000001436.15	593.549	-0.0251924	0.123424	-0.204112	0.838266	0.98005	593.549	0.0359642	0.117694	0.305574	0.759929	0.999578	593.549	0.0107718	0.0895647	0.120268	0.904271	0.995661	407.089	0.090461	0.0826979	1.09387	0.274011	0.646962	407.089	-0.00206877	0.108452	-0.0190754	0.984781	0.999816	407.089	0.0883923	0.102486	0.862478	0.388424	0.848162
Kpnb1	karyopherin (importin) beta 1 [Source:MGI Symbol;Acc:MGI:107532]	ENSMUSG00000001440.5	5359.31	0.0376925	0.0443402	0.850075	0.395284	0.78888	5359.31	-0.0303895	0.0422455	-0.719353	0.471923	0.999578	5359.31	0.00730304	0.0322756	0.226272	0.82099	0.982403	5717.61	0.013694	0.0355568	0.385129	0.700141	0.907264	5717.61	0.0141328	0.0466692	0.302829	0.762021	0.999816	5717.61	0.0278268	0.0440942	0.631075	0.527991	0.909632
Npepps	aminopeptidase puromycin sensitive [Source:MGI Symbol;Acc:MGI:1101358]	ENSMUSG00000001441.13	4820.95	0.0427077	0.056941	0.750034	0.453234	0.825797	4820.95	0.00616399	0.0542336	0.113656	0.90951	0.999578	4820.95	0.0488717	0.0414506	1.17903	0.238384	0.699402	4626.74	0.00885641	0.0482848	0.18342	0.854468	0.964654	4626.74	0.024733	0.0633863	0.390195	0.696392	0.999816	4626.74	0.0335894	0.0599309	0.560469	0.575159	0.927508
Mrpl10	mitochondrial ribosomal protein L10 [Source:MGI Symbol;Acc:MGI:1333801]	ENSMUSG00000001445.10	1365.55	0.057338	0.0641342	0.894031	0.371305	0.771697	1365.55	0.0273109	0.0610087	0.447656	0.654401	0.999578	1365.55	0.0846489	0.0467623	1.81019	0.0702659	0.393919	1342.11	0.024598	0.0584175	0.421073	0.673702	0.896119	1342.11	-0.015209	0.0767705	-0.19811	0.842959	0.999816	1342.11	0.009389	0.072557	0.129402	0.89704	0.991874
Cyp51	cytochrome P450, family 51 [Source:MGI Symbol;Acc:MGI:106040]	ENSMUSG00000001467.5	3471.55	-0.24834	0.0945839	-2.6256	0.0086496	0.109787	3471.55	0.0564521	0.0902792	0.625305	0.531771	0.999578	3471.55	-0.191888	0.0687701	-2.79028	0.0052663	0.068938	1999.52	-0.240843	0.0859086	-2.80348	0.0050554	0.069649	1999.52	0.00145642	0.112986	0.0128902	0.989715	0.999816	1999.52	-0.239387	0.106774	-2.24199	0.0249617	0.291033
Tcf25	transcription factor 25 (basic helix-loop-helix) [Source:MGI Symbol;Acc:MGI:1914105]	ENSMUSG00000001472.17	19950	0.0158448	0.0449723	0.352324	0.724595	0.944687	19950	-0.0218765	0.0428962	-0.509988	0.61006	0.999578	19950	-0.0060317	0.0327438	-0.184209	0.853849	0.98779	19604.6	-0.00837803	0.0504587	-0.166037	0.868128	0.968426	19604.6	0.0178808	0.0664493	0.269089	0.787861	0.999816	19604.6	0.00950278	0.0629476	0.150963	0.880005	0.989717
Tubb6	tubulin, beta 6 class V [Source:MGI Symbol;Acc:MGI:1915201]	ENSMUSG00000001473.6	313.03	0.237684	0.133846	1.7758	0.0757651	0.40626	313.03	0.0838719	0.126429	0.663391	0.50708	0.999578	313.03	0.321555	0.096719	3.32464	0.000885336	0.0166642	127.22	0.164284	0.192208	0.854719	0.392707	0.746936	127.22	0.062948	0.251659	0.250132	0.802485	0.999816	127.22	0.227232	0.238185	0.954015	0.340076	0.826404
Def8	differentially expressed in FDCP 8 [Source:MGI Symbol;Acc:MGI:1346331]	ENSMUSG00000001482.15	1618.85	0.0422431	0.0680011	0.621212	0.53446	0.863627	1618.85	0.0040699	0.0647044	0.0628999	0.949846	0.999578	1618.85	0.046313	0.0495819	0.93407	0.350268	0.801781	1289.99	0.0126799	0.0549566	0.230725	0.817528	0.952823	1289.99	0.103631	0.0717912	1.4435	0.14888	0.999816	1289.99	0.11631	0.0676366	1.71964	0.0854985	0.545433
Meox1	mesenchyme homeobox 1 [Source:MGI Symbol;Acc:MGI:103220]	ENSMUSG00000001493.9	57.1084	-0.385599	0.284693	-1.35444	0.175597	0.591855	57.1084	0.154993	0.273905	0.565866	0.571485	0.999578	57.1084	-0.230605	0.204133	-1.12968	0.258611	0.721063	10.2406	-1.02678	0.56821	-1.80704	0.0707555	0.349134	10.2406	0.00435383	0.730184	0.00596265	0.995243	0.999816	10.2406	-1.02243	0.660126	-1.54884	0.121421	0.617088
Irx2	Iroquois related homeobox 2 (Drosophila) [Source:MGI Symbol;Acc:MGI:1197526]	ENSMUSG00000001504.10	155.189	0.303155	0.218808	1.38548	0.165904	0.578319	155.189	-0.0974038	0.207141	-0.470229	0.638191	0.999578	155.189	0.205751	0.160396	1.28277	0.199572	0.651233	1.00237	-0.376012	3.96182	-0.0949088	0.924387	NA	1.00237	-2.47222	5.21301	-0.47424	0.635329	0.999816	1.00237	-2.84823	4.9492	-0.575492	0.564958	NA
Col1a1	collagen, type I, alpha 1 [Source:MGI Symbol;Acc:MGI:88467]	ENSMUSG00000001506.10	2515.63	-0.151647	5.36612	-0.0282601	0.977455	0.999575	2515.63	0.250679	5.07761	0.0493694	0.960625	0.999578	2515.63	0.0990319	3.96568	0.0249723	0.980077	0.997513	200.79	-1.14083	0.36186	-3.15267	0.00161784	0.0299936	200.79	0.74516	0.472194	1.57808	0.114547	0.999816	200.79	-0.395667	0.443348	-0.892454	0.37215	0.841204
Itga3	integrin alpha 3 [Source:MGI Symbol;Acc:MGI:96602]	ENSMUSG00000001507.16	1479.22	0.0813079	0.0717355	1.13344	0.257029	0.679892	1479.22	0.00636893	0.0681937	0.0933946	0.92559	0.999578	1479.22	0.0876768	0.0522538	1.6779	0.0933662	0.461941	563.201	-0.0153834	0.0743418	-0.206928	0.836066	0.958052	563.201	-0.0692535	0.09642	-0.718249	0.472604	0.999816	563.201	-0.084637	0.0905036	-0.935178	0.349697	0.83027
Sgca	sarcoglycan, alpha (dystrophin-associated glycoprotein) [Source:MGI Symbol;Acc:MGI:894698]	ENSMUSG00000001508.15	14.2764	0.580941	0.571508	1.01651	0.309389	0.72695	14.2764	-0.735059	0.54767	-1.34216	0.179545	NA	14.2764	-0.154118	0.42355	-0.363872	0.715954	0.957369	7.17782	-0.0167704	0.565839	-0.0296381	0.976356	0.995179	7.17782	0.613191	0.761448	0.805295	0.420649	0.999816	7.17782	0.59642	0.720463	0.827829	0.407767	0.858268
Foxm1	forkhead box M1 [Source:MGI Symbol;Acc:MGI:1347487]	ENSMUSG00000001517.14	75.0159	0.35703	0.233852	1.52674	0.126827	0.514458	75.0159	0.077893	0.217858	0.357541	0.720687	0.999578	75.0159	0.434923	0.167249	2.60046	0.00930999	0.105066	39.1215	0.316705	0.259581	1.22006	0.222442	0.594859	39.1215	-0.0992258	0.341554	-0.290513	0.771424	0.999816	39.1215	0.217479	0.325652	0.667826	0.504245	0.90116
Itfg2	integrin alpha FG-GAP repeat containing 2 [Source:MGI Symbol;Acc:MGI:1915450]	ENSMUSG00000001518.12	865.31	0.118208	0.0975799	1.21139	0.225744	0.650284	865.31	0.026403	0.09266	0.284945	0.775686	0.999578	865.31	0.144611	0.0709891	2.03708	0.0416418	0.292469	515.843	0.0129061	0.0782816	0.164868	0.869048	0.968493	515.843	0.0120187	0.102616	0.117122	0.906763	0.999816	515.843	0.0249247	0.0968435	0.257371	0.796892	0.979752
Nrip2	nuclear receptor interacting protein 2 [Source:MGI Symbol;Acc:MGI:1891884]	ENSMUSG00000001520.12	1514.55	-0.0107011	0.0815979	-0.131145	0.895661	0.989973	1514.55	0.0729121	0.0777026	0.938349	0.348065	0.999578	1514.55	0.062211	0.0594544	1.04637	0.295392	0.756439	374.804	0.0288949	0.0949497	0.304319	0.760885	0.9318	374.804	-0.161364	0.124299	-1.2982	0.194219	0.999816	374.804	-0.132469	0.11724	-1.1299	0.258517	0.77436
Tulp3	tubby-like protein 3 [Source:MGI Symbol;Acc:MGI:1329045]	ENSMUSG00000001521.12	892.283	0.218862	0.0748052	2.92576	0.00343616	0.0561619	892.283	-0.0164551	0.0706209	-0.233006	0.815757	0.999578	892.283	0.202407	0.0542117	3.73364	0.000188731	0.00445663	382.675	0.0802735	0.0824462	0.973648	0.330231	0.697202	382.675	0.0137548	0.10777	0.12763	0.898442	0.999816	382.675	0.0940283	0.101769	0.923941	0.355517	0.833141
Gtf2h4	general transcription factor II H, polypeptide 4 [Source:MGI Symbol;Acc:MGI:1338799]	ENSMUSG00000001524.14	286.888	-0.285744	0.131617	-2.17104	0.0299285	0.24225	286.888	0.000236582	0.126722	0.00186694	0.99851	0.999578	286.888	-0.285508	0.0959023	-2.97707	0.00291021	0.0442063	344.258	-0.290595	0.0877843	-3.31034	0.000931843	0.0199745	344.258	-0.0250834	0.1155	-0.217172	0.828074	0.999816	344.258	-0.315679	0.107762	-2.9294	0.00339618	0.083575
Tubb5	tubulin, beta 5 class I [Source:MGI Symbol;Acc:MGI:107812]	ENSMUSG00000001525.10	10698.4	-0.0705034	0.0525378	-1.34196	0.17961	0.595401	10698.4	0.0228516	0.0501137	0.455995	0.648394	0.999578	10698.4	-0.0476519	0.0382446	-1.24598	0.212773	0.665948	14891.1	-0.177686	0.0606177	-2.93126	0.00337595	0.0525062	14891.1	-0.0090437	0.0798394	-0.113274	0.909814	0.999816	14891.1	-0.18673	0.0756063	-2.46976	0.0135202	0.206647
Ell2	elongation factor RNA polymerase II 2 [Source:MGI Symbol;Acc:MGI:2183438]	ENSMUSG00000001542.7	704.191	0.0216573	0.0841383	0.257401	0.796869	0.969294	704.191	-0.0282305	0.0796395	-0.354479	0.72298	0.999578	704.191	-0.00657325	0.061022	-0.107719	0.914218	0.996066	930.864	0.202528	0.126022	1.60708	0.108037	0.430116	930.864	-0.070416	0.165713	-0.424927	0.67089	0.999816	930.864	0.132112	0.157052	0.841203	0.400234	0.854051
Jup	junction plakoglobin [Source:MGI Symbol;Acc:MGI:96650]	ENSMUSG00000001552.14	1759.89	0.114775	0.0895587	1.28156	0.199997	0.620832	1759.89	0.0781909	0.0851648	0.918113	0.35856	0.999578	1759.89	0.192966	0.0650485	2.96649	0.00301218	0.0453135	1357.77	-0.112819	0.0794799	-1.41947	0.155763	0.509962	1357.77	-0.198157	0.104608	-1.89427	0.0581891	0.999816	1357.77	-0.310976	0.0988036	-3.14742	0.00164721	0.0487066
Fkbp10	FK506 binding protein 10 [Source:MGI Symbol;Acc:MGI:104769]	ENSMUSG00000001555.10	272.319	0.0410762	0.201505	0.203847	0.838473	0.98005	272.319	0.0552771	0.191865	0.288104	0.773267	0.999578	272.319	0.0963532	0.145534	0.662065	0.507929	0.884083	184.69	-0.143237	0.138222	-1.03629	0.300068	0.66855	184.69	0.0334358	0.181027	0.184701	0.853464	0.999816	184.69	-0.109802	0.169995	-0.645912	0.518336	0.90538
Klhl10	kelch-like 10 [Source:MGI Symbol;Acc:MGI:2181067]	ENSMUSG00000001558.5	21.5396	0.191411	0.483175	0.396153	0.691992	0.933835	21.5396	0.0373527	0.455455	0.0820119	0.934637	0.999578	21.5396	0.228764	0.349179	0.655148	0.512372	0.887633	9.29071	0.554717	0.472686	1.17354	0.240579	0.616201	9.29071	-0.375242	0.628369	-0.597169	0.550395	0.999816	9.29071	0.179475	0.607932	0.295222	0.767825	0.974408
Mnx1	motor neuron and pancreas homeobox 1 [Source:MGI Symbol;Acc:MGI:109160]	ENSMUSG00000001566.9	64.5517	0.412717	0.262939	1.56963	0.116502	0.497819	64.5517	-0.0986372	0.247691	-0.398227	0.690463	0.999578	64.5517	0.314079	0.195827	1.60386	0.108745	0.496823	0.142593	1.10495	4.2169	0.26203	0.793298	NA	0.142593	-0.945773	5.54801	-0.170471	0.86464	0.999816	0.142593	0.159181	5.26851	0.0302136	0.975897	NA
Nom1	nucleolar protein with MIF4G domain 1 [Source:MGI Symbol;Acc:MGI:1861749]	ENSMUSG00000001569.10	846.75	-0.0954731	0.0847259	-1.12685	0.259807	0.681605	846.75	0.0824885	0.0807162	1.02196	0.306801	0.999578	846.75	-0.0129846	0.0614515	-0.211299	0.832654	0.984564	825.934	0.0834394	0.0591241	1.41126	0.158168	0.513702	825.934	0.00244996	0.0773419	0.0316769	0.97473	0.999816	825.934	0.0858894	0.0729978	1.1766	0.239354	0.760993
Ergic1	endoplasmic reticulum-golgi intermediate compartment (ERGIC) 1 [Source:MGI Symbol;Acc:MGI:1914708]	ENSMUSG00000001576.14	2153.94	-0.0193006	0.0628155	-0.307259	0.758647	0.957914	2153.94	0.0380596	0.0598161	0.636277	0.524596	0.999578	2153.94	0.018759	0.0456055	0.411332	0.680829	0.949695	4075.85	0.00584725	0.0299017	0.195549	0.844963	0.960887	4075.85	0.0521049	0.039241	1.32782	0.184238	0.999816	4075.85	0.0579521	0.0370096	1.56587	0.117379	0.612408
Tcea3	transcription elongation factor A (SII), 3 [Source:MGI Symbol;Acc:MGI:1196908]	ENSMUSG00000001604.14	47.5636	-0.474555	0.375226	-1.26472	0.205972	0.628013	47.5636	-0.187505	0.364421	-0.514529	0.606882	0.999578	47.5636	-0.66206	0.270132	-2.45088	0.0142508	0.141464	6.69959	-0.50048	3.96182	-0.126326	0.899474	0.977224	6.69959	0.0752132	5.21301	0.014428	0.988489	0.999816	6.69959	-0.425267	4.9492	-0.0859263	0.931525	0.993395
Ifrd1	interferon-related developmental regulator 1 [Source:MGI Symbol;Acc:MGI:1316717]	ENSMUSG00000001627.12	666.85	0.111222	0.085546	1.30014	0.193552	0.611807	666.85	-0.203768	0.0817601	-2.49227	0.012693	0.651426	666.85	-0.0925464	0.0624144	-1.48277	0.138135	0.554392	833.991	-0.027401	0.0807618	-0.339282	0.734397	0.921044	833.991	-0.0621471	0.106148	-0.585473	0.55823	0.999816	833.991	-0.0895481	0.100302	-0.892781	0.371974	0.841204
Stk38l	serine/threonine kinase 38 like [Source:MGI Symbol;Acc:MGI:1922250]	ENSMUSG00000001630.13	902.534	-0.134657	0.0860949	-1.56405	0.117805	0.499922	902.534	-0.0704734	0.0824456	-0.854787	0.392669	0.999578	902.534	-0.20513	0.0628894	-3.26177	0.0011072	0.0200415	875.805	-0.0807281	0.0746554	-1.08134	0.279544	0.652197	875.805	-0.128816	0.0979172	-1.31556	0.188321	0.999816	875.805	-0.209544	0.0923436	-2.26918	0.0232574	0.282366
Brpf1	bromodomain and PHD finger containing, 1 [Source:MGI Symbol;Acc:MGI:1926033]	ENSMUSG00000001632.16	833.786	0.00191053	0.0730886	0.0261399	0.979146	0.999575	833.786	0.0116195	0.0695589	0.167046	0.867334	0.999578	833.786	0.01353	0.0530194	0.25519	0.798576	0.978067	921.681	-0.0394083	0.0607599	-0.64859	0.516603	0.823944	921.681	-0.0465914	0.0794742	-0.586245	0.557711	0.999816	921.681	-0.0859996	0.0747808	-1.15002	0.250134	0.768036
Akr1b3	aldo-keto reductase family 1, member B3 (aldose reductase) [Source:MGI Symbol;Acc:MGI:1353494]	ENSMUSG00000001642.18	1355.3	0.0516633	0.158529	0.325892	0.744506	0.952091	1355.3	-0.0647753	0.151233	-0.428316	0.668421	0.999578	1355.3	-0.013112	0.115463	-0.11356	0.909587	0.995935	1261.77	-0.105353	0.054017	-1.95037	0.0511315	0.29153	1261.77	-0.044261	0.0710371	-0.623069	0.533239	0.999816	1261.77	-0.149614	0.066903	-2.23629	0.025333	0.293102
Hoxc13	homeobox C13 [Source:MGI Symbol;Acc:MGI:99560]	ENSMUSG00000001655.6	44.419	-0.948435	5.70147	-0.166349	0.867882	0.985648	44.419	-0.0290259	5.38947	-0.00538567	0.995703	0.999578	44.419	-0.977461	4.22135	-0.231551	0.816886	0.981292	0	NA	NA	NA	NA	NA	0	NA	NA	NA	NA	NA	0	NA	NA	NA	NA	NA
Hoxc11	homeobox C11 [Source:MGI Symbol;Acc:MGI:96193]	ENSMUSG00000001656.3	249.295	-0.0514086	5.42925	-0.00946882	0.992445	0.999614	249.295	0.0330549	5.1367	0.00643504	0.994866	0.999578	249.295	-0.0183537	4.01825	-0.00456759	0.996356	0.999488	0	NA	NA	NA	NA	NA	0	NA	NA	NA	NA	NA	0	NA	NA	NA	NA	NA
Hoxc8	homeobox C8 [Source:MGI Symbol;Acc:MGI:96198]	ENSMUSG00000001657.7	1141.98	-0.106001	0.137298	-0.772052	0.440084	0.816026	1141.98	0.0889508	0.130887	0.679602	0.496756	0.999578	1141.98	-0.01705	0.0995989	-0.171187	0.864077	0.989975	3.02374	-0.352615	0.855126	-0.412355	0.68008	NA	3.02374	-0.856633	1.08948	-0.786277	0.431705	0.999816	3.02374	-1.20925	1.0056	-1.20251	0.229167	NA
Hoxc6	homeobox C6 [Source:MGI Symbol;Acc:MGI:96197]	ENSMUSG00000001661.5	487.965	-0.11652	0.141699	-0.822308	0.410902	0.797924	487.965	0.256203	0.134599	1.90346	0.0569808	0.99226	487.965	0.139683	0.10215	1.36743	0.171491	0.609369	0.124583	-0.538358	3.96197	-0.135881	0.891915	NA	0.124583	-0.181859	5.2132	-0.0348844	0.972172	0.999816	0.124583	-0.720218	4.94936	-0.145517	0.884302	NA
Gstt1	glutathione S-transferase, theta 1 [Source:MGI Symbol;Acc:MGI:107379]	ENSMUSG00000001663.10	344.65	-0.0746726	0.152585	-0.489384	0.62457	0.906599	344.65	-0.0732429	0.145914	-0.501958	0.615697	0.999578	344.65	-0.147915	0.1111	-1.33137	0.183067	0.627405	259.602	-0.214926	0.109224	-1.96775	0.0490968	0.285167	259.602	0.0786972	0.142327	0.552933	0.580309	0.999816	259.602	-0.136229	0.133035	-1.02401	0.30583	0.805227
Gstt3	glutathione S-transferase, theta 3 [Source:MGI Symbol;Acc:MGI:2143526]	ENSMUSG00000001665.11	319.833	-0.017788	0.153393	-0.115964	0.907681	0.991273	319.833	-0.0853135	0.146464	-0.582489	0.560237	0.999578	319.833	-0.103102	0.111888	-0.921471	0.356805	0.807761	47.746	-0.230509	0.256277	-0.899453	0.368411	0.729325	47.746	0.724408	0.332214	2.18055	0.029217	0.999816	47.746	0.493898	0.307087	1.60833	0.107762	0.594749
Ddt	D-dopachrome tautomerase [Source:MGI Symbol;Acc:MGI:1298381]	ENSMUSG00000001666.8	844.652	0.0234345	0.0782045	0.299656	0.764439	0.959831	844.652	0.0137876	0.0745543	0.184933	0.853281	0.999578	844.652	0.0372221	0.0574125	0.648327	0.516774	0.890471	501.451	-0.176183	0.07793	-2.26079	0.0237723	0.189393	501.451	0.00737523	0.102399	0.0720243	0.942583	0.999816	501.451	-0.168808	0.0962525	-1.7538	0.079464	0.530059
Ddx18	DEAD (Asp-Glu-Ala-Asp) box polypeptide 18 [Source:MGI Symbol;Acc:MGI:1914192]	ENSMUSG00000001674.11	564.755	0.141444	0.0921036	1.5357	0.124612	0.512022	564.755	-0.0689445	0.0874252	-0.788612	0.430339	0.999578	564.755	0.0724991	0.067389	1.07583	0.282004	0.743806	550.265	-0.0121901	0.0809494	-0.15059	0.880299	0.971612	550.265	-0.0209954	0.10614	-0.197809	0.843195	0.999816	550.265	-0.0331856	0.100091	-0.331555	0.740225	0.97028
Ubl3	ubiquitin-like 3 [Source:MGI Symbol;Acc:MGI:1344373]	ENSMUSG00000001687.15	4932.01	-0.00423363	0.0527674	-0.0802319	0.936053	0.996609	4932.01	-0.0369016	0.0503	-0.733629	0.463175	0.999578	4932.01	-0.0411352	0.0384432	-1.07002	0.284608	0.746486	4382.78	-0.04658	0.0698078	-0.667261	0.504606	0.817611	4382.78	-0.011684	0.0918966	-0.127143	0.898827	0.999816	4382.78	-0.058264	0.0870014	-0.669691	0.503055	0.900613
Gramd3	GRAM domain containing 3 [Source:MGI Symbol;Acc:MGI:1914815]	ENSMUSG00000001700.9	669.546	0.0407532	0.0873455	0.466575	0.640804	0.913766	669.546	0.0810167	0.0828101	0.978344	0.327904	0.999578	669.546	0.12177	0.0631935	1.92694	0.0539872	0.342187	422.318	-0.163987	0.0854966	-1.91806	0.0551037	0.304117	422.318	0.185462	0.111323	1.66598	0.095717	0.999816	422.318	0.0214747	0.104181	0.206129	0.83669	0.984086
Eef1e1	eukaryotic translation elongation factor 1 epsilon 1 [Source:MGI Symbol;Acc:MGI:1913393]	ENSMUSG00000001707.8	454.581	0.0889624	0.108294	0.821489	0.411368	0.79839	454.581	-0.0881742	0.102825	-0.857514	0.391161	0.999578	454.581	0.000788213	0.0793833	0.00992921	0.992078	0.999141	559.33	0.0327806	0.0866044	0.37851	0.705052	0.909406	559.33	-0.00936175	0.113569	-0.0824324	0.934303	0.999816	559.33	0.0234188	0.107229	0.2184	0.827117	0.981962
Akt1	thymoma viral proto-oncogene 1 [Source:MGI Symbol;Acc:MGI:87986]	ENSMUSG00000001729.14	4840.6	-0.00153106	0.0431577	-0.035476	0.9717	0.999575	4840.6	-0.002329	0.0411473	-0.0566015	0.954863	0.999578	4840.6	-0.00386006	0.0314525	-0.122727	0.902324	0.995661	4258.51	-0.120201	0.0562213	-2.138	0.0325171	0.225132	4258.51	-0.00403398	0.0740187	-0.0544995	0.956537	0.999816	4258.51	-0.124235	0.0700086	-1.77457	0.0759697	0.520788
Cldn15	claudin 15 [Source:MGI Symbol;Acc:MGI:1913103]	ENSMUSG00000001739.14	20.5004	0.734393	0.43552	1.68624	0.091749	0.445538	20.5004	-0.211932	0.405653	-0.522445	0.601361	0.999578	20.5004	0.522461	0.320248	1.63143	0.1028	0.483204	4.72535	0.75831	0.620621	1.22186	0.221762	NA	4.72535	-0.255443	0.824445	-0.309836	0.756685	0.999816	4.72535	0.502867	0.816264	0.616059	0.537855	NA
Il16	interleukin 16 [Source:MGI Symbol;Acc:MGI:1270855]	ENSMUSG00000001741.12	323.228	-0.798398	0.617687	-1.29256	0.196163	0.6148	323.228	0.490044	0.58928	0.831598	0.405636	0.999578	323.228	-0.308353	0.448819	-0.687033	0.492062	0.87647	129.761	-0.806903	2.45128	-0.329176	0.742023	0.925333	129.761	-0.624719	3.22723	-0.193578	0.846506	0.999816	129.761	-1.43162	3.06032	-0.467801	0.639927	0.948651
Tcirg1	T cell, immune regulator 1, ATPase, H+ transporting, lysosomal V0 protein A3 [Source:MGI Symbol;Acc:MGI:1350931]	ENSMUSG00000001750.15	750.932	0.106734	0.130153	0.820066	0.412179	0.799097	750.932	-0.00948299	0.123975	-0.0764911	0.939028	0.999578	750.932	0.0972512	0.0946258	1.02775	0.304069	0.766004	244.704	0.116324	0.121144	0.960212	0.336948	0.702099	244.704	-0.0559497	0.160017	-0.349649	0.726602	0.999816	244.704	0.0603745	0.151903	0.397454	0.691033	0.957085
Naglu	alpha-N-acetylglucosaminidase (Sanfilippo disease IIIB) [Source:MGI Symbol;Acc:MGI:1351641]	ENSMUSG00000001751.9	343.157	0.548087	0.179028	3.06147	0.00220256	0.0405048	343.157	-0.452421	0.170435	-2.65451	0.00794243	0.511311	343.157	0.0956656	0.130251	0.734471	0.462662	0.864475	241.885	0.0802015	0.106403	0.753752	0.450998	0.785545	241.885	0.0330604	0.139598	0.236826	0.812791	0.999816	241.885	0.113262	0.13164	0.860391	0.389574	0.848415
Coasy	Coenzyme A synthase [Source:MGI Symbol;Acc:MGI:1918993]	ENSMUSG00000001755.12	758.153	0.0857428	0.0879545	0.974854	0.329633	0.742745	758.153	0.0544477	0.0834297	0.652618	0.514003	0.999578	758.153	0.14019	0.0641055	2.18687	0.028752	0.228973	657.201	0.0385669	0.0734534	0.525052	0.599547	0.866887	657.201	0.0577073	0.0963666	0.598831	0.549286	0.999816	657.201	0.0962742	0.0909093	1.05901	0.289594	0.792914
Smo	smoothened, frizzled class receptor [Source:MGI Symbol;Acc:MGI:108075]	ENSMUSG00000001761.7	888.25	-0.155397	0.118253	-1.3141	0.188812	0.606901	888.25	0.153088	0.112807	1.35709	0.174754	0.999578	888.25	-0.0023083	0.0857376	-0.0269229	0.978521	0.997492	329.509	-0.310593	0.111865	-2.77651	0.00549464	0.0735338	329.509	0.119088	0.14619	0.814608	0.415296	0.999816	329.509	-0.191505	0.136379	-1.40421	0.160257	0.672029
Tspan33	tetraspanin 33 [Source:MGI Symbol;Acc:MGI:1919012]	ENSMUSG00000001763.14	719.169	-0.0513919	0.0909494	-0.565061	0.572033	0.884901	719.169	0.16019	0.0864519	1.85294	0.0638908	0.999578	719.169	0.108798	0.0660543	1.64711	0.0995363	0.476435	700.34	0.182852	0.0782245	2.33752	0.019412	0.167209	700.34	-0.0878699	0.102878	-0.854118	0.39304	0.999816	700.34	0.0949818	0.0975341	0.973832	0.33014	0.821626
Crnkl1	Crn, crooked neck-like 1 (Drosophila) [Source:MGI Symbol;Acc:MGI:1914127]	ENSMUSG00000001767.5	446.617	-0.0721342	0.109782	-0.657068	0.511137	0.853162	446.617	-0.0277823	0.104752	-0.26522	0.79084	0.999578	446.617	-0.0999165	0.0797442	-1.25296	0.210219	0.662408	532.966	-0.179155	0.0747977	-2.39519	0.0166115	0.150997	532.966	0.176773	0.0977188	1.809	0.0704514	0.999816	532.966	-0.00238206	0.0913406	-0.0260788	0.979194	0.996173
Rin2	Ras and Rab interactor 2 [Source:MGI Symbol;Acc:MGI:1921280]	ENSMUSG00000001768.15	943.955	-0.00828411	0.14228	-0.0582241	0.95357	0.996768	943.955	-0.0235998	0.135657	-0.173966	0.861892	0.999578	943.955	-0.0318839	0.103364	-0.308463	0.75773	0.96916	661.927	-0.0460779	0.089696	-0.513713	0.607453	0.870294	661.927	-0.134709	0.117812	-1.14343	0.252861	0.999816	661.927	-0.180787	0.111332	-1.62386	0.104406	0.587929
Folh1	folate hydrolase 1 [Source:MGI Symbol;Acc:MGI:1858193]	ENSMUSG00000001773.14	998.99	1.74697	0.110272	15.8424	1.58623e-56	1.15432e-53	998.99	-0.20584	0.101669	-2.02461	0.0429077	0.951249	998.99	1.54113	0.0805562	19.1312	1.38964e-81	8.0213e-79	230.344	1.27153	0.198859	6.39411	1.61488e-10	1.46735e-08	230.344	-0.153116	0.258833	-0.591564	0.554142	0.999816	230.344	1.11841	0.248164	4.50673	6.58339e-06	0.000445704
Chordc1	cysteine and histidine-rich domain (CHORD)-containing, zinc-binding protein 1 [Source:MGI Symbol;Acc:MGI:1914167]	ENSMUSG00000001774.8	2106.53	-0.197122	0.099791	-1.97534	0.048229	0.318769	2106.53	0.116803	0.0951619	1.22741	0.219667	0.999578	2106.53	-0.0803185	0.0725444	-1.10716	0.268223	0.731197	1797.21	-0.0409609	0.0906183	-0.452016	0.651257	0.889143	1797.21	-0.0362362	0.119082	-0.304295	0.760903	0.999816	1797.21	-0.0771971	0.112653	-0.685266	0.493176	0.897412
Rtcb	RNA 2',3'-cyclic phosphate and 5'-OH ligase [Source:MGI Symbol;Acc:MGI:106379]	ENSMUSG00000001783.3	3141.03	0.0486861	0.0490566	0.992446	0.32098	0.735402	3141.03	-0.0435677	0.0467493	-0.931943	0.351366	0.999578	3141.03	0.00511834	0.0358571	0.142743	0.886493	0.995015	2800.01	0.0101623	0.0542658	0.187269	0.85145	0.963793	2800.01	0.00105009	0.0714049	0.0147061	0.988267	0.999816	2800.01	0.0112124	0.0675469	0.165994	0.868162	0.988624
Pwp1	PWP1 homolog, endonuclein [Source:MGI Symbol;Acc:MGI:1914735]	ENSMUSG00000001785.13	541.075	0.00238578	0.107583	0.0221762	0.982307	0.999614	541.075	-0.0959258	0.102922	-0.932022	0.351325	0.999578	541.075	-0.0935401	0.0787765	-1.18741	0.235065	0.695556	557.897	-0.125729	0.093734	-1.34134	0.179809	0.542938	557.897	0.0432156	0.12307	0.351147	0.725478	0.999816	557.897	-0.0825138	0.115898	-0.71195	0.476496	0.889424
Fbxo7	F-box protein 7 [Source:MGI Symbol;Acc:MGI:1917004]	ENSMUSG00000001786.14	2353.43	-0.102127	0.0615124	-1.66027	0.0968601	0.457959	2353.43	-0.0196635	0.0587851	-0.334498	0.738003	0.999578	2353.43	-0.121791	0.0448485	-2.7156	0.00661553	0.0825484	1225.22	-0.0942268	0.0538416	-1.75007	0.0801054	0.370147	1225.22	0.0132663	0.0704287	0.188366	0.85059	0.999816	1225.22	-0.0809605	0.066136	-1.22415	0.220895	0.742703
Capns1	calpain, small subunit 1 [Source:MGI Symbol;Acc:MGI:88266]	ENSMUSG00000001794.13	6783.07	0.130147	0.0699223	1.86131	0.0627006	0.367827	6783.07	0.0294804	0.0666438	0.442358	0.658231	0.999578	6783.07	0.159627	0.0509067	3.13568	0.00171456	0.0291083	3327.65	-0.0388042	0.076126	-0.509737	0.610236	0.872192	3327.65	-0.0105603	0.100262	-0.105326	0.916117	0.999816	3327.65	-0.0493644	0.0949165	-0.520083	0.603006	0.936301
Lrp3	low density lipoprotein receptor-related protein 3 [Source:MGI Symbol;Acc:MGI:3584516]	ENSMUSG00000001802.16	2392.53	-0.0835793	0.0715139	-1.16871	0.242519	0.666578	2392.53	0.0828925	0.0682067	1.21531	0.224246	0.999578	2392.53	-0.000686745	0.0520282	-0.0131995	0.989469	0.999141	2557	0.107856	0.055234	1.95272	0.0508531	0.290739	2557	0.020537	0.0725876	0.282927	0.777233	0.999816	2557	0.128393	0.0687272	1.86816	0.0617401	0.472993
Folr1	folate receptor 1 (adult) [Source:MGI Symbol;Acc:MGI:95568]	ENSMUSG00000001827.12	7.85353	-2.25611	0.966606	-2.33405	0.019593	0.186998	7.85353	0.673918	0.955802	0.705082	0.480759	NA	7.85353	-1.58219	0.65616	-2.41129	0.0158963	0.151248	19.7177	0.364962	3.64571	0.100107	0.920259	0.981474	19.7177	-1.15078	4.79771	-0.239859	0.810439	0.999816	19.7177	-0.785813	4.55364	-0.172568	0.862991	0.988355
Clpb	ClpB caseinolytic peptidase B [Source:MGI Symbol;Acc:MGI:1100517]	ENSMUSG00000001829.17	1589.78	0.186055	0.0558779	3.32968	0.000869457	0.0197724	1589.78	-0.0056171	0.0528481	-0.106288	0.915354	0.999578	1589.78	0.180438	0.0407942	4.42314	9.7276e-06	0.000313233	1706.95	0.108511	0.0568631	1.90829	0.0563533	0.308154	1706.95	-0.0639124	0.0746178	-0.856529	0.391705	0.999816	1706.95	0.044599	0.070611	0.631616	0.527638	0.909609
2007-09-01	septin 7 [Source:MGI Symbol;Acc:MGI:1335094]	ENSMUSG00000001833.17	8768.71	-0.0456161	0.0616753	-0.739617	0.459533	0.829443	8768.71	-0.0601542	0.0588152	-1.02277	0.306418	0.999578	8768.71	-0.10577	0.044901	-2.35563	0.0184912	0.168727	13654.8	0.0483899	0.045652	1.05997	0.289157	0.660394	13654.8	-0.0414289	0.0601	-0.689333	0.490614	0.999816	13654.8	0.00696096	0.0569251	0.122283	0.902675	0.991874
Zdhhc4	zinc finger, DHHC domain containing 4 [Source:MGI Symbol;Acc:MGI:1920131]	ENSMUSG00000001844.10	752.199	0.0711068	0.112465	0.632259	0.527218	0.85959	752.199	-0.0266974	0.107197	-0.249049	0.803323	0.999578	752.199	0.0444094	0.0819934	0.541621	0.588079	0.919741	435.698	0.015995	0.0754927	0.211874	0.832205	0.956737	435.698	0.0534799	0.0995745	0.537084	0.59121	0.999816	435.698	0.0694748	0.0939856	0.739207	0.459781	0.882633
Rac1	RAS-related C3 botulinum substrate 1 [Source:MGI Symbol;Acc:MGI:97845]	ENSMUSG00000001847.14	8666.44	0.087019	0.0546726	1.59164	0.111466	0.486832	8666.44	-0.0393613	0.0521175	-0.755243	0.450103	0.999578	8666.44	0.0476577	0.0397907	1.19771	0.23103	0.690432	9070.36	-0.0123314	0.0330133	-0.373528	0.708756	0.91082	9070.36	-0.0242171	0.043433	-0.557574	0.577135	0.999816	9070.36	-0.0365485	0.0410865	-0.889551	0.373707	0.84198
Nup214	nucleoporin 214 [Source:MGI Symbol;Acc:MGI:1095411]	ENSMUSG00000001855.15	1223.88	-0.0108549	0.0777191	-0.139669	0.888922	0.989287	1223.88	0.078429	0.0738098	1.06258	0.287972	0.999578	1223.88	0.0675741	0.056414	1.19782	0.230985	0.690431	1203.08	0.173899	0.0699323	2.48668	0.0128943	0.130091	1203.08	-0.0581589	0.0917026	-0.634212	0.525943	0.999816	1203.08	0.11574	0.0868158	1.33317	0.182477	0.696898
Aif1l	allograft inflammatory factor 1-like [Source:MGI Symbol;Acc:MGI:1919598]	ENSMUSG00000001864.13	704.913	-0.258062	0.315068	-0.819067	0.412748	0.799381	704.913	0.0445564	0.300633	0.148208	0.882178	0.999578	704.913	-0.213505	0.229222	-0.931434	0.351629	0.802739	155.276	-0.120431	0.133572	-0.901617	0.36726	0.728922	155.276	-0.130209	0.176391	-0.738181	0.460404	0.999816	155.276	-0.250639	0.165455	-1.51484	0.129812	0.632294
Ltbp1	latent transforming growth factor beta binding protein 1 [Source:MGI Symbol;Acc:MGI:109151]	ENSMUSG00000001870.15	507.172	0.221761	0.163073	1.35989	0.173865	0.58992	507.172	0.135028	0.154623	0.873271	0.382515	0.999578	507.172	0.356788	0.117661	3.03234	0.00242665	0.0385912	240.216	-0.123933	0.161284	-0.768411	0.442243	0.779492	240.216	0.375456	0.211177	1.77792	0.0754172	0.999816	240.216	0.251524	0.198641	1.26622	0.205433	0.723948
Ugp2	UDP-glucose pyrophosphorylase 2 [Source:MGI Symbol;Acc:MGI:2183447]	ENSMUSG00000001891.16	2764.93	0.0527743	0.0461118	1.14448	0.252423	0.67616	2764.93	-0.0177422	0.0438215	-0.404874	0.68557	0.999578	2764.93	0.0350321	0.0336198	1.04201	0.297408	0.758791	2545.79	-0.02765	0.0494529	-0.559119	0.576081	0.854413	2545.79	0.0123469	0.0649896	0.189983	0.849323	0.999816	2545.79	-0.0153031	0.0614054	-0.249215	0.803195	0.980465
Kcnh6	potassium voltage-gated channel, subfamily H (eag-related), member 6 [Source:MGI Symbol;Acc:MGI:2684139]	ENSMUSG00000001901.15	113.251	0.0562862	0.280175	0.200897	0.840779	0.98015	113.251	0.27745	0.264374	1.04946	0.293967	0.999578	113.251	0.333736	0.201496	1.65629	0.0976623	0.472782	94.2608	0.190285	0.155538	1.2234	0.221178	0.593498	94.2608	0.234253	0.202386	1.15745	0.247087	0.999816	94.2608	0.424538	0.19129	2.21934	0.0264636	0.300589
Trmt1	tRNA methyltransferase 1 [Source:MGI Symbol;Acc:MGI:1289155]	ENSMUSG00000001909.15	1529.97	-0.15428	0.0714863	-2.15817	0.0309142	0.245319	1529.97	-0.0249288	0.0683854	-0.364534	0.715459	0.999578	1529.97	-0.179209	0.0520544	-3.44272	0.000575897	0.0116111	1339.72	-0.0399059	0.0865728	-0.460952	0.644833	0.886261	1339.72	0.0126634	0.114059	0.111025	0.911597	0.999816	1339.72	-0.0272425	0.107948	-0.252368	0.800756	0.980465
Nacc1	nucleus accumbens associated 1, BEN and BTB (POZ) domain containing [Source:MGI Symbol;Acc:MGI:1914080]	ENSMUSG00000001910.4	3186.2	-0.0527751	0.0556795	-0.947839	0.343212	0.75332	3186.2	0.0889046	0.0530259	1.67663	0.0936158	0.999578	3186.2	0.0361294	0.0404658	0.892839	0.371944	0.81526	4098.57	-0.0166635	0.047226	-0.352846	0.724204	0.916279	4098.57	0.0312558	0.0620843	0.503441	0.614654	0.999816	4098.57	0.0145922	0.0586998	0.248591	0.803677	0.980465
Nfix	nuclear factor I/X [Source:MGI Symbol;Acc:MGI:97311]	ENSMUSG00000001911.16	3549.11	-0.314161	0.108041	-2.90778	0.00364001	0.0584314	3549.11	0.0961089	0.103124	0.931972	0.351351	0.999578	3549.11	-0.218052	0.0785773	-2.775	0.00552016	0.0715143	5692.34	-0.141006	0.164036	-0.859601	0.390009	0.745156	5692.34	-0.0578227	0.215996	-0.267702	0.788928	0.999816	5692.34	-0.198829	0.204619	-0.9717	0.3312	0.822339
Slc1a5	solute carrier family 1 (neutral amino acid transporter), member 5 [Source:MGI Symbol;Acc:MGI:105305]	ENSMUSG00000001918.17	229.297	-0.121964	0.352855	-0.345648	0.729607	0.946507	229.297	0.280578	0.335996	0.835066	0.403681	0.999578	229.297	0.158615	0.255042	0.621916	0.533997	0.897503	41.8226	-0.1996	0.261862	-0.762232	0.445921	0.781412	41.8226	0.137523	0.33871	0.406019	0.684729	0.999816	41.8226	-0.0620775	0.314975	-0.197087	0.843759	0.9855
Uba1	ubiquitin-like modifier activating enzyme 1 [Source:MGI Symbol;Acc:MGI:98890]	ENSMUSG00000001924.15	9329.01	-0.0235825	0.0512239	-0.460381	0.645243	0.916118	9329.01	0.00685462	0.0488616	0.140286	0.888434	0.999578	9329.01	-0.0167279	0.0372813	-0.448695	0.653652	0.94226	10504.7	0.0272766	0.0380533	0.716799	0.473498	0.799325	10504.7	0.0161628	0.0500495	0.322937	0.746743	0.999816	10504.7	0.0434394	0.047365	0.917121	0.359079	0.834365
Vwf	Von Willebrand factor [Source:MGI Symbol;Acc:MGI:98941]	ENSMUSG00000001930.17	1281.5	-0.41493	0.24215	-1.71352	0.086617	0.433851	1281.5	0.148124	0.231017	0.641182	0.521404	0.999578	1281.5	-0.266806	0.175886	-1.51692	0.129286	0.537282	395.178	-1.23132	0.24099	-5.10942	3.23156e-07	1.97349e-05	395.178	0.743476	0.314657	2.36282	0.0181366	0.999816	395.178	-0.487843	0.295013	-1.65363	0.098202	0.57462
Siae	sialic acid acetylesterase [Source:MGI Symbol;Acc:MGI:104803]	ENSMUSG00000001942.8	811.198	-0.0849486	0.192575	-0.441119	0.659127	0.920477	811.198	0.0578612	0.183699	0.314977	0.752779	0.999578	811.198	-0.0270874	0.140311	-0.193053	0.846918	0.986998	724.937	0.0103093	0.152289	0.0676955	0.946028	0.987201	724.937	-0.0731374	0.200572	-0.364644	0.715377	0.999816	724.937	-0.0628281	0.190003	-0.330669	0.740894	0.970511
Vsig2	V-set and immunoglobulin domain containing 2 [Source:MGI Symbol;Acc:MGI:1928009]	ENSMUSG00000001943.8	71.9221	-1.10495	0.357406	-3.09157	0.00199102	0.0375638	71.9221	0.439696	0.344573	1.27606	0.201934	0.999578	71.9221	-0.66525	0.257187	-2.58664	0.00969163	0.107846	315.887	-0.6026	0.215058	-2.80204	0.00507808	0.0698972	315.887	0.269969	0.283084	0.953672	0.34025	0.999816	315.887	-0.332631	0.266735	-1.24705	0.21238	0.73234
Esam	endothelial cell-specific adhesion molecule [Source:MGI Symbol;Acc:MGI:1916774]	ENSMUSG00000001946.14	534.763	-0.236546	0.106285	-2.22558	0.0260424	0.221964	534.763	0.176511	0.101447	1.73993	0.081871	0.999578	534.763	-0.0600348	0.0771031	-0.77863	0.436198	0.851227	350.868	-0.29645	0.17121	-1.7315	0.0833627	0.377961	350.868	0.139777	0.225386	0.620166	0.535148	0.999816	350.868	-0.156673	0.212706	-0.736572	0.461383	0.883224
Spa17	sperm autoantigenic protein 17 [Source:MGI Symbol;Acc:MGI:1333778]	ENSMUSG00000001948.10	73.2256	0.192863	0.264855	0.728185	0.4665	0.831604	73.2256	-0.0723538	0.249125	-0.290432	0.771486	0.999578	73.2256	0.120509	0.193191	0.623783	0.53277	0.89716	46.259	0.0268273	0.221155	0.121305	0.903449	0.978019	46.259	-0.0901168	0.290087	-0.310655	0.756063	0.999816	46.259	-0.0632896	0.274089	-0.230909	0.817386	0.980465
Fam50a	family with sequence similarity 50, member A [Source:MGI Symbol;Acc:MGI:1351626]	ENSMUSG00000001962.8	636.626	-0.103543	0.101786	-1.01726	0.30903	0.7267	636.626	0.0286533	0.097193	0.294808	0.768141	0.999578	636.626	-0.0748893	0.0740694	-1.01107	0.311983	0.773014	484.383	0.0609229	0.0943915	0.645428	0.51865	0.825273	484.383	-0.120317	0.124329	-0.967733	0.333178	0.999816	484.383	-0.0593945	0.117664	-0.504779	0.613714	0.940337
Emd	emerin [Source:MGI Symbol;Acc:MGI:108117]	ENSMUSG00000001964.14	663.236	0.102343	0.0982684	1.04146	0.297661	0.717668	663.236	-0.043889	0.0934491	-0.469657	0.6386	0.999578	663.236	0.0584539	0.0717468	0.814725	0.41523	0.839058	798.803	-0.0968943	0.0727892	-1.33116	0.183135	0.547139	798.803	-0.0592973	0.0955239	-0.620759	0.534758	0.999816	798.803	-0.156192	0.0899424	-1.73657	0.0824625	0.537605
Taco1	translational activator of mitochondrially encoded cytochrome c oxidase I [Source:MGI Symbol;Acc:MGI:1917457]	ENSMUSG00000001983.7	311.732	0.0185146	0.153244	0.120818	0.903835	0.991089	311.732	0.00599478	0.146026	0.041053	0.967254	0.999578	311.732	0.0245094	0.111743	0.219337	0.826388	0.983264	299.215	0.171077	0.0933918	1.83182	0.066978	0.338441	299.215	0.139369	0.121572	1.14638	0.251637	0.999816	299.215	0.310446	0.114861	2.70279	0.00687604	0.136445
Grik3	glutamate receptor, ionotropic, kainate 3 [Source:MGI Symbol;Acc:MGI:95816]	ENSMUSG00000001985.9	1252.15	0.106372	0.107895	0.985887	0.324188	0.738778	1252.15	0.0998582	0.102417	0.975016	0.329553	0.999578	1252.15	0.20623	0.0782444	2.63572	0.00839583	0.0977215	3048.43	0.284383	0.112659	2.52429	0.0115934	0.122526	3048.43	-0.157586	0.148323	-1.06245	0.288031	0.999816	3048.43	0.126797	0.140565	0.902046	0.367032	0.838649
Gria3	glutamate receptor, ionotropic, AMPA3 (alpha 3) [Source:MGI Symbol;Acc:MGI:95810]	ENSMUSG00000001986.16	3209.35	-0.0928708	0.0624256	-1.4877	0.136829	0.531524	3209.35	0.0761652	0.0594166	1.28188	0.199883	0.999578	3209.35	-0.0167056	0.0453896	-0.368049	0.712837	0.956567	8323.92	0.0111789	0.0484896	0.230542	0.817671	0.952823	8323.92	0.132393	0.0637374	2.07717	0.0377861	0.999816	8323.92	0.143572	0.0603162	2.38032	0.0172974	0.237217
Npas1	neuronal PAS domain protein 1 [Source:MGI Symbol;Acc:MGI:109205]	ENSMUSG00000001988.9	201.859	-0.100236	0.177475	-0.564792	0.572215	0.884901	201.859	0.160567	0.168965	0.950301	0.341959	0.999578	201.859	0.0603308	0.130067	0.463844	0.642759	0.937996	262.484	0.144009	0.0933815	1.54216	0.123034	0.459117	262.484	-0.0445537	0.122061	-0.365011	0.715103	0.999816	262.484	0.0994558	0.115495	0.861128	0.389167	0.848415
Sipa1l2	signal-induced proliferation-associated 1 like 2 [Source:MGI Symbol;Acc:MGI:2676970]	ENSMUSG00000001995.9	2244.95	-0.112868	0.066277	-1.70298	0.0885722	0.437826	2244.95	-0.00493015	0.0632516	-0.077945	0.937872	0.999578	2244.95	-0.117798	0.0481898	-2.44446	0.0145067	0.142247	1498.45	-0.0632422	0.0914628	-0.691453	0.489281	0.809534	1498.45	0.0477381	0.120234	0.397043	0.691336	0.999816	1498.45	-0.0155042	0.113712	-0.136345	0.891548	0.990834
Ap4e1	adaptor-related protein complex AP-4, epsilon 1 [Source:MGI Symbol;Acc:MGI:1336993]	ENSMUSG00000001998.15	520.557	0.00138214	0.10079	0.0137131	0.989059	0.999614	520.557	-0.00139876	0.0954596	-0.0146529	0.988309	0.999578	520.557	-1.66131e-05	0.073109	-0.000227238	0.999819	0.999869	224.701	0.147486	0.154707	0.953324	0.340426	0.705231	224.701	-0.110416	0.201754	-0.54728	0.584187	0.999816	224.701	0.0370703	0.190681	0.19441	0.845855	0.9855
Blvra	biliverdin reductase A [Source:MGI Symbol;Acc:MGI:88170]	ENSMUSG00000001999.15	646.624	0.0401165	0.0965324	0.415575	0.677721	0.927791	646.624	-0.0722394	0.0920775	-0.78455	0.432717	0.999578	646.624	-0.032123	0.070742	-0.454086	0.649767	0.941347	457.905	-0.0948116	0.095426	-0.993562	0.320436	0.688114	457.905	0.0693835	0.125434	0.553146	0.580164	0.999816	457.905	-0.0254281	0.118248	-0.215041	0.829736	0.982272
Pdzd4	PDZ domain containing 4 [Source:MGI Symbol;Acc:MGI:2443483]	ENSMUSG00000002006.12	1710.08	-0.024153	0.0768033	-0.314479	0.753157	0.955277	1710.08	0.0302337	0.0731328	0.413408	0.679308	0.999578	1710.08	0.0060807	0.0557755	0.109021	0.913186	0.996066	3886.78	0.0666033	0.0641332	1.03852	0.29903	0.668523	3886.78	-0.0305246	0.0843927	-0.361697	0.717578	0.999816	3886.78	0.0360787	0.0799156	0.45146	0.651658	0.950819
Srpk3	serine/arginine-rich protein specific kinase 3 [Source:MGI Symbol;Acc:MGI:1891338]	ENSMUSG00000002007.5	417.844	0.199898	0.14303	1.39759	0.162236	0.571528	417.844	-0.0125103	0.136146	-0.0918884	0.926787	0.999578	417.844	0.187388	0.104383	1.7952	0.0726224	0.401782	116.951	0.433721	0.157156	2.75982	0.00578331	0.0760485	116.951	-0.168087	0.208358	-0.806722	0.419827	0.999816	116.951	0.265634	0.200098	1.32752	0.184336	0.70026
Idh3g	isocitrate dehydrogenase 3 (NAD+), gamma [Source:MGI Symbol;Acc:MGI:1099463]	ENSMUSG00000002010.17	3437.16	-0.021526	0.0612429	-0.351486	0.725224	0.944782	3437.16	0.000793187	0.0584337	0.0135741	0.98917	0.999578	3437.16	-0.0207328	0.0446735	-0.464096	0.642579	0.937996	3350.95	0.0297449	0.0554416	0.536508	0.591607	0.862311	3350.95	-0.0179061	0.072932	-0.245517	0.806056	0.999816	3350.95	0.0118388	0.0690334	0.171494	0.863835	0.988355
Pnck	pregnancy upregulated non-ubiquitously expressed CaM kinase [Source:MGI Symbol;Acc:MGI:1347357]	ENSMUSG00000002012.13	2192.45	-0.0522448	0.0933921	-0.559413	0.57588	0.887246	2192.45	-0.00987409	0.0891161	-0.1108	0.911775	0.999578	2192.45	-0.0621189	0.0679982	-0.913536	0.36096	0.809183	1834.89	0.283304	0.155134	1.82618	0.0678224	0.341325	1834.89	-0.0475966	0.204238	-0.233045	0.815726	0.999816	1834.89	0.235707	0.193556	1.21778	0.223309	0.745533
Ssr4	signal sequence receptor, delta [Source:MGI Symbol;Acc:MGI:1099464]	ENSMUSG00000002014.12	885.61	0.123646	0.10263	1.20477	0.228291	0.653215	885.61	-0.0560619	0.0976899	-0.573876	0.566052	0.999578	885.61	0.067584	0.0748616	0.902786	0.366639	0.81212	840.264	0.0834282	0.0720392	1.15809	0.246825	0.621995	840.264	-0.113916	0.094989	-1.19925	0.230431	0.999816	840.264	-0.0304874	0.0900331	-0.338624	0.734893	0.969107
Bcap31	B cell receptor associated protein 31 [Source:MGI Symbol;Acc:MGI:1350933]	ENSMUSG00000002015.5	2278.07	0.186633	0.0694487	2.68734	0.00720225	0.0973205	2278.07	-0.109308	0.06607	-1.65443	0.0980404	0.999578	2278.07	0.0773245	0.0506589	1.52637	0.126917	0.532116	1477.41	-0.139081	0.0645194	-2.15565	0.0311112	0.220813	1477.41	0.0101551	0.0848765	0.119646	0.904764	0.999816	1477.41	-0.128926	0.0800949	-1.60966	0.107471	0.594009
Fam98a	family with sequence similarity 98, member A [Source:MGI Symbol;Acc:MGI:1919972]	ENSMUSG00000002017.9	1581.27	-0.0526846	0.0751643	-0.700926	0.483349	0.841579	1581.27	-0.034611	0.0717271	-0.482537	0.629425	0.999578	1581.27	-0.0872956	0.0547829	-1.59348	0.111052	0.502051	888.642	0.118572	0.0673838	1.75964	0.0784682	0.366167	888.642	-0.0385408	0.0884388	-0.43579	0.662989	0.999816	888.642	0.0800307	0.0837246	0.95588	0.339133	0.826404
Kmt2a	lysine (K)-specific methyltransferase 2A [Source:MGI Symbol;Acc:MGI:96995]	ENSMUSG00000002028.13	4110.14	-0.273604	0.0665039	-4.11411	3.88669e-05	0.00142437	4110.14	0.211674	0.0633629	3.34067	0.000835778	0.147802	4110.14	-0.0619304	0.0482129	-1.28452	0.198961	0.650178	3339.29	-0.00881263	0.0794191	-0.110964	0.911645	0.980008	3339.29	-0.0276332	0.104414	-0.264651	0.791278	0.999816	3339.29	-0.0364458	0.0988154	-0.368827	0.712256	0.962829
Ift46	intraflagellar transport 46 [Source:MGI Symbol;Acc:MGI:1923818]	ENSMUSG00000002031.12	1408.97	0.42494	0.0629902	6.74613	1.51838e-11	1.85631e-09	1408.97	-0.0325272	0.0592219	-0.549243	0.582839	0.999578	1408.97	0.392413	0.0459173	8.54608	1.27338e-17	1.6267e-15	1053.75	0.241169	0.0669777	3.60074	0.000317314	0.00855433	1053.75	-0.0159796	0.0880261	-0.181532	0.85595	0.999816	1053.75	0.22519	0.0835782	2.69436	0.00705243	0.13939
Tmem25	transmembrane protein 25 [Source:MGI Symbol;Acc:MGI:1918937]	ENSMUSG00000002032.17	2502.38	-0.212178	0.0716851	-2.95986	0.00307783	0.0517256	2502.38	0.110539	0.0684451	1.615	0.106311	0.999578	2502.38	-0.101639	0.0521783	-1.94792	0.0514251	0.333248	1666.12	-0.0653955	0.0896887	-0.729139	0.465917	0.793336	1666.12	-0.00360519	0.118061	-0.0305366	0.975639	0.999816	1666.12	-0.0690007	0.111727	-0.617585	0.536849	0.912485
Trappc6a	trafficking protein particle complex 6A [Source:MGI Symbol;Acc:MGI:1914341]	ENSMUSG00000002043.17	201.765	0.285254	0.14706	1.93971	0.0524149	0.334538	201.765	-0.185408	0.139335	-1.33067	0.183298	0.999578	201.765	0.0998459	0.107662	0.927403	0.353717	0.804654	142.702	-0.0108063	0.132234	-0.0817214	0.934868	0.985276	142.702	0.034976	0.174497	0.20044	0.841137	0.999816	142.702	0.0241697	0.164936	0.14654	0.883495	0.989717
Supt6	suppressor of Ty 6 [Source:MGI Symbol;Acc:MGI:107726]	ENSMUSG00000002052.6	4257.09	-0.0200502	0.0492261	-0.407309	0.683781	0.931914	4257.09	0.0390724	0.0468771	0.833507	0.404559	0.999578	4257.09	0.0190222	0.0357727	0.531751	0.594899	0.920887	5384.37	0.0656945	0.0476454	1.37882	0.16795	0.52629	5384.37	0.0190816	0.0625814	0.304908	0.760436	0.999816	5384.37	0.0847761	0.0592068	1.43186	0.152183	0.659157
Spag5	sperm associated antigen 5 [Source:MGI Symbol;Acc:MGI:1927470]	ENSMUSG00000002055.9	611.926	-0.0343957	0.10169	-0.338242	0.735181	0.948002	611.926	0.143233	0.0963941	1.48591	0.137303	0.999578	611.926	0.108837	0.0735401	1.47997	0.138881	0.555966	295.536	0.0253241	0.18055	0.140261	0.888454	0.973564	295.536	0.0346855	0.236991	0.146358	0.883639	0.999816	295.536	0.0600096	0.224349	0.267483	0.789097	0.978302
Unc119	unc-119 lipid binding chaperone [Source:MGI Symbol;Acc:MGI:1328357]	ENSMUSG00000002058.13	770.505	-0.0164195	0.0865769	-0.189652	0.849582	0.98187	770.505	-0.0374716	0.0826836	-0.453193	0.65041	0.999578	770.505	-0.0538911	0.0632836	-0.85158	0.394447	0.829234	607.414	-0.081469	0.0810458	-1.00522	0.31479	0.681418	607.414	-0.109434	0.106763	-1.02502	0.305355	0.999816	607.414	-0.190903	0.100692	-1.89591	0.0579726	0.454843
Rab34	RAB34, member RAS oncogene family [Source:MGI Symbol;Acc:MGI:104606]	ENSMUSG00000002059.18	489.794	0.0565528	0.114382	0.494419	0.62101	0.905475	489.794	-0.0510212	0.109023	-0.467987	0.639794	0.999578	489.794	0.00553161	0.0831565	0.0665205	0.946963	0.996066	246.805	0.205447	0.124197	1.6542	0.0980859	0.409476	246.805	-0.191315	0.164063	-1.16611	0.243571	0.999816	246.805	0.0141319	0.156001	0.0905887	0.927819	0.993386
Sdf2	stromal cell derived factor 2 [Source:MGI Symbol;Acc:MGI:108019]	ENSMUSG00000002064.10	1150.01	0.138314	0.0786326	1.75899	0.0785791	0.412495	1150.01	-0.0685352	0.0748315	-0.915861	0.35974	0.999578	1150.01	0.0697788	0.0574765	1.21404	0.224732	0.681985	1110.93	-0.0631944	0.0553026	-1.1427	0.253162	0.628148	1110.93	0.0257039	0.0726322	0.353891	0.723421	0.999816	1110.93	-0.0374905	0.0683885	-0.5482	0.583555	0.930361
Ccne1	cyclin E1 [Source:MGI Symbol;Acc:MGI:88316]	ENSMUSG00000002068.16	407.255	0.0320593	0.1077	0.297673	0.765953	0.960003	407.255	-0.0349066	0.102823	-0.339482	0.734247	0.999578	407.255	-0.00284733	0.0790418	-0.0360231	0.971264	0.996888	516.684	0.094543	0.0743308	1.27192	0.203401	0.572398	516.684	0.0405765	0.097746	0.415122	0.678053	0.999816	516.684	0.135119	0.0926247	1.45878	0.144625	0.651511
Hsf2bp	heat shock transcription factor 2 binding protein [Source:MGI Symbol;Acc:MGI:1921627]	ENSMUSG00000002076.11	16.9193	1.13626	0.553473	2.05296	0.0400768	0.287672	16.9193	-0.242114	0.497342	-0.486815	0.626389	NA	16.9193	0.894143	0.417183	2.14328	0.0320902	0.245642	8.80823	0.840853	4.2169	0.199401	0.841949	0.959884	8.80823	-0.133864	5.54801	-0.0241283	0.98075	0.999816	8.80823	0.706989	5.26851	0.134191	0.893251	0.991529
Bbc3	BCL2 binding component 3 [Source:MGI Symbol;Acc:MGI:2181667]	ENSMUSG00000002083.13	95.7993	0.160649	0.216432	0.742261	0.457929	0.828411	95.7993	-0.147412	0.205488	-0.717377	0.473141	0.999578	95.7993	0.0132366	0.156054	0.0848208	0.932404	0.996066	148.266	0.15334	0.152368	1.00638	0.314233	0.681287	148.266	0.075335	0.198563	0.379401	0.70439	0.999816	148.266	0.228675	0.187523	1.21945	0.222675	0.744798
Psmc3	proteasome (prosome, macropain) 26S subunit, ATPase 3 [Source:MGI Symbol;Acc:MGI:1098754]	ENSMUSG00000002102.15	3423.88	0.0265961	0.0594688	0.447227	0.654711	0.918614	3423.88	-0.0607103	0.0567317	-1.07013	0.284561	0.999578	3423.88	-0.0341143	0.0434019	-0.786008	0.431863	0.848326	3989.08	-0.135003	0.0589399	-2.29052	0.0219914	0.179506	3989.08	0.0441279	0.0775868	0.568755	0.569522	0.999816	3989.08	-0.090875	0.0733773	-1.23846	0.215544	0.737469
Acp2	acid phosphatase 2, lysosomal [Source:MGI Symbol;Acc:MGI:87882]	ENSMUSG00000002103.15	2305.14	0.0640036	0.0544013	1.17651	0.239392	0.663611	2305.14	-0.0044116	0.0516389	-0.0854317	0.931918	0.999578	2305.14	0.059592	0.0394923	1.50895	0.131311	0.541103	2668.69	0.0307983	0.0403732	0.762839	0.445559	0.781412	2668.69	0.125224	0.0528615	2.36891	0.0178404	0.999816	2668.69	0.156023	0.049855	3.12953	0.00175085	0.0506698
Rapsn	receptor-associated protein of the synapse [Source:MGI Symbol;Acc:MGI:99422]	ENSMUSG00000002104.11	54.801	-0.14506	0.413615	-0.350712	0.725805	0.944782	54.801	0.0869795	0.394461	0.220502	0.82548	0.999578	54.801	-0.0580803	0.300587	-0.193223	0.846784	0.986998	11.0405	-0.211445	0.526682	-0.401467	0.688076	0.902619	11.0405	0.445869	0.698171	0.638625	0.523067	0.999816	11.0405	0.234424	0.65714	0.356733	0.721292	0.965638
Slc39a13	solute carrier family 39 (metal ion transporter), member 13 [Source:MGI Symbol;Acc:MGI:1915677]	ENSMUSG00000002105.15	1063.12	0.0084878	0.0844165	0.100547	0.91991	0.992821	1063.12	0.100718	0.0802171	1.25557	0.209271	0.999578	1063.12	0.109206	0.0614328	1.77765	0.0754608	0.410921	490.785	-0.0222775	0.0842083	-0.264552	0.791355	0.94277	490.785	-0.0568204	0.110564	-0.513913	0.607313	0.999816	490.785	-0.0790979	0.104251	-0.758726	0.448017	0.876926
Celf2	CUGBP, Elav-like family member 2 [Source:MGI Symbol;Acc:MGI:1338822]	ENSMUSG00000002107.18	2449.9	-0.214336	0.141619	-1.51346	0.130162	0.519084	2449.9	0.0994064	0.13506	0.736016	0.461721	0.999578	2449.9	-0.114929	0.102863	-1.1173	0.263866	0.726436	10170.4	0.0548752	0.0650218	0.843951	0.398697	0.750027	10170.4	-0.0302529	0.0855797	-0.353505	0.72371	0.999816	10170.4	0.0246224	0.0810548	0.303774	0.7613	0.974169
Nr1h3	nuclear receptor subfamily 1, group H, member 3 [Source:MGI Symbol;Acc:MGI:1352462]	ENSMUSG00000002108.10	171.545	-0.0308976	0.201483	-0.153351	0.878122	0.98631	171.545	0.22284	0.191508	1.16361	0.244583	0.999578	171.545	0.191943	0.145959	1.31504	0.188495	0.635178	58.273	-0.276019	0.204284	-1.35115	0.176647	0.53888	58.273	-0.387206	0.262385	-1.47572	0.140019	0.999816	58.273	-0.663225	0.243514	-2.72356	0.00645828	0.129703
Ddb2	damage specific DNA binding protein 2 [Source:MGI Symbol;Acc:MGI:1355314]	ENSMUSG00000002109.14	332.675	-0.0531351	0.148082	-0.358821	0.719729	0.942816	332.675	-0.0226921	0.141012	-0.160924	0.872153	0.999578	332.675	-0.0758272	0.107224	-0.707183	0.479453	0.874224	204.251	0.192872	0.110315	1.74837	0.0803991	0.370703	204.251	-0.201836	0.146046	-1.382	0.166971	0.999816	204.251	-0.00896428	0.138973	-0.0645036	0.948569	0.995948
Spi1	spleen focus forming virus (SFFV) proviral integration oncogene [Source:MGI Symbol;Acc:MGI:98282]	ENSMUSG00000002111.8	107.316	1.03668	0.215167	4.81801	1.45e-06	7.58869e-05	107.316	-0.749778	0.202304	-3.7062	0.000210388	0.0571867	107.316	0.286899	0.159738	1.79606	0.0724847	0.401305	70.9544	0.268348	0.180727	1.48483	0.13759	0.482608	70.9544	-0.208946	0.239513	-0.872378	0.383002	0.999816	70.9544	0.0594024	0.228565	0.259893	0.794946	0.979104
Sf3a1	splicing factor 3a, subunit 1 [Source:MGI Symbol;Acc:MGI:1914715]	ENSMUSG00000002129.11	1808.2	-0.0440594	0.0566886	-0.777218	0.43703	0.813384	1808.2	0.00291859	0.0540192	0.0540288	0.956912	0.999578	1808.2	-0.0411408	0.0411705	-0.99928	0.317659	0.777436	2116.52	-0.00355723	0.0516251	-0.068905	0.945065	0.987201	2116.52	0.0664472	0.0676713	0.981911	0.326144	0.999816	2116.52	0.06289	0.0638704	0.98465	0.324796	0.818438
Stat6	signal transducer and activator of transcription 6 [Source:MGI Symbol;Acc:MGI:103034]	ENSMUSG00000002147.18	404.338	-0.0791863	0.249225	-0.31773	0.75069	0.95473	404.338	0.113814	0.237413	0.479392	0.63166	0.999578	404.338	0.0346276	0.180306	0.192049	0.847704	0.987035	314.335	-0.268723	0.135175	-1.98796	0.0468164	0.276318	314.335	0.0199571	0.178338	0.111906	0.910898	0.999816	314.335	-0.248766	0.167849	-1.48208	0.13832	0.640303
Clgn	calmegin [Source:MGI Symbol;Acc:MGI:107472]	ENSMUSG00000002190.13	1486.43	-0.369767	0.0783715	-4.71812	2.38029e-06	0.000118103	1486.43	-0.00642428	0.0751295	-0.0855094	0.931856	0.999578	1486.43	-0.376191	0.0568913	-6.61245	3.78001e-11	2.85978e-09	329.116	-0.308469	0.096128	-3.20894	0.00133225	0.0259884	329.116	0.0199666	0.126653	0.157648	0.874734	0.999816	329.116	-0.288502	0.118164	-2.44155	0.0146246	0.215162
Napsa	napsin A aspartic peptidase [Source:MGI Symbol;Acc:MGI:109365]	ENSMUSG00000002204.9	37.2782	0.0519068	0.328015	0.158245	0.874264	0.986147	37.2782	0.164151	0.308994	0.531242	0.595251	0.999578	37.2782	0.216057	0.237264	0.910619	0.362496	0.809395	15.0546	0.0513536	0.40657	0.126309	0.899487	0.977224	15.0546	-0.338709	0.533248	-0.635182	0.52531	0.999816	15.0546	-0.287356	0.503288	-0.570957	0.568029	0.925296
Vrk3	vaccinia related kinase 3 [Source:MGI Symbol;Acc:MGI:2182465]	ENSMUSG00000002205.16	673.404	0.0132479	0.087295	0.15176	0.879376	0.98631	673.404	0.108941	0.0828989	1.31415	0.188796	0.999578	673.404	0.122189	0.0634837	1.92474	0.0542625	0.343215	588.481	-0.0767655	0.0725298	-1.0584	0.289873	0.660734	588.481	0.0771899	0.0954382	0.808794	0.418634	0.999816	588.481	0.000424351	0.0897721	0.00472698	0.996228	0.999301
Smg9	smg-9 homolog, nonsense mediated mRNA decay factor (C. elegans) [Source:MGI Symbol;Acc:MGI:1919247]	ENSMUSG00000002210.11	852.264	-0.0109365	0.0969088	-0.112853	0.910147	0.991634	852.264	0.06342	0.0923094	0.687037	0.492059	0.999578	852.264	0.0524835	0.0704014	0.745489	0.455976	0.861276	946.714	0.0670871	0.0699463	0.959123	0.337497	0.702621	946.714	-0.0289502	0.0920322	-0.314566	0.753091	0.999816	946.714	0.0381369	0.0871078	0.437812	0.661523	0.950819
Paxip1	PAX interacting (with transcription-activation domain) protein 1 [Source:MGI Symbol;Acc:MGI:1890430]	ENSMUSG00000002221.11	918.071	0.114699	0.073176	1.56743	0.117013	0.498696	918.071	-0.0992995	0.0695362	-1.42803	0.153284	0.999578	918.071	0.0153991	0.0534435	0.288138	0.773241	0.972331	1254.99	0.107891	0.0567386	1.90155	0.0572302	0.309908	1254.99	0.020365	0.0742527	0.274265	0.783881	0.999816	1254.99	0.128256	0.0701766	1.82762	0.0676064	0.494392
Rmnd5a	required for meiotic nuclear division 5 homolog A [Source:MGI Symbol;Acc:MGI:1915727]	ENSMUSG00000002222.14	4112.77	-0.150847	0.0477799	-3.15712	0.00159337	0.0317056	4112.77	0.0930004	0.045535	2.04239	0.0411127	0.943683	4112.77	-0.0578463	0.0346734	-1.66832	0.0952523	0.466826	4635.96	-0.09133	0.0758264	-1.20446	0.228411	0.601817	4635.96	0.0476813	0.099741	0.478051	0.632614	0.999816	4635.96	-0.0436487	0.0944013	-0.462374	0.643813	0.950255
Mov10	Moloney leukemia virus 10 [Source:MGI Symbol;Acc:MGI:97054]	ENSMUSG00000002227.15	207.867	0.156913	0.232978	0.673512	0.500622	0.849802	207.867	-0.128075	0.221949	-0.577047	0.563908	0.999578	207.867	0.0288384	0.168862	0.17078	0.864396	0.990051	181.899	0.145331	0.128779	1.12853	0.259096	0.632977	181.899	-0.233842	0.171028	-1.36728	0.171538	0.999816	181.899	-0.0885114	0.162671	-0.544113	0.586364	0.931445
Ppm1j	protein phosphatase 1J [Source:MGI Symbol;Acc:MGI:1919137]	ENSMUSG00000002228.7	75.3895	0.0298341	0.526216	0.0566955	0.954788	0.997076	75.3895	0.719499	0.498218	1.44415	0.148698	0.999578	75.3895	0.749333	0.378264	1.98098	0.0475936	0.318073	15.7554	-0.340222	0.386458	-0.880361	0.378664	0.735979	15.7554	0.206127	0.512543	0.402164	0.687563	0.999816	15.7554	-0.134096	0.474929	-0.282349	0.777676	0.97695
Rhoc	ras homolog family member C [Source:MGI Symbol;Acc:MGI:106028]	ENSMUSG00000002233.13	518.419	0.20131	0.189352	1.06315	0.287712	0.708708	518.419	-0.0560814	0.180406	-0.310862	0.755906	0.999578	518.419	0.145229	0.137508	1.05615	0.290899	0.752265	275.111	-0.0764623	0.107554	-0.710922	0.477132	0.802288	275.111	-0.0421307	0.141766	-0.297185	0.766325	0.999816	275.111	-0.118593	0.133357	-0.889288	0.373849	0.84198
Tead3	TEA domain family member 3 [Source:MGI Symbol;Acc:MGI:109241]	ENSMUSG00000002249.19	200.56	0.129712	0.220418	0.588481	0.55621	0.877283	200.56	0.00956634	0.209513	0.0456598	0.963581	0.999578	200.56	0.139278	0.159793	0.871617	0.383417	0.823193	46.4228	0.312864	0.228194	1.37105	0.170361	0.529374	46.4228	0.0791749	0.294768	0.268601	0.788237	0.999816	46.4228	0.392039	0.279659	1.40185	0.160961	0.672029
Ppard	peroxisome proliferator activator receptor delta [Source:MGI Symbol;Acc:MGI:101884]	ENSMUSG00000002250.15	829.927	-0.00961454	0.104173	-0.0922944	0.926464	0.994467	829.927	0.0333559	0.0992544	0.336065	0.736822	0.999578	829.927	0.0237413	0.0758402	0.313044	0.754247	0.968282	614.775	-0.106129	0.0952086	-1.1147	0.264981	0.638067	614.775	-0.113144	0.125218	-0.903581	0.366218	0.999816	614.775	-0.219273	0.118244	-1.85441	0.0636808	0.480965
Def6	differentially expressed in FDCP 6 [Source:MGI Symbol;Acc:MGI:1346328]	ENSMUSG00000002257.7	128.073	0.287436	0.177594	1.6185	0.105554	0.475142	128.073	-0.0509	0.166538	-0.305636	0.759882	0.999578	128.073	0.236536	0.129922	1.8206	0.0686674	0.389299	39.7096	-0.0470812	0.249691	-0.188558	0.85044	0.963449	39.7096	-0.592607	0.329745	-1.79717	0.0723092	0.999816	39.7096	-0.639689	0.310766	-2.05842	0.0395494	0.372631
Peg3	paternally expressed 3 [Source:MGI Symbol;Acc:MGI:104748]	ENSMUSG00000002265.16	17658.1	-0.0928374	0.0797827	-1.16363	0.244575	0.668313	17658.1	0.110867	0.0760862	1.45712	0.145084	0.999578	17658.1	0.0180291	0.0580427	0.310618	0.756091	0.968794	7577.03	-0.00359239	0.0629652	-0.0570536	0.954503	0.988975	7577.03	0.00801143	0.0828265	0.0967254	0.922944	0.999816	7577.03	0.00441904	0.0784195	0.0563513	0.955062	0.996173
Zim1	zinc finger, imprinted 1 [Source:MGI Symbol;Acc:MGI:1341879]	ENSMUSG00000002266.17	381.101	-0.341453	0.162353	-2.10316	0.035452	0.265969	381.101	0.249542	0.154575	1.61438	0.106446	0.999578	381.101	-0.0919106	0.117173	-0.784403	0.432804	0.849528	76.851	-0.0109361	0.298731	-0.0366084	0.970797	0.993099	76.851	0.0221999	0.388988	0.057071	0.954489	0.999816	76.851	0.0112638	0.366475	0.0307356	0.97548	0.996173
Metrn	meteorin, glial cell differentiation regulator [Source:MGI Symbol;Acc:MGI:1917333]	ENSMUSG00000002274.12	1861.89	0.0805474	0.111754	0.720755	0.47106	0.834057	1861.89	-0.0374536	0.106615	-0.351296	0.725366	0.999578	1861.89	0.0430939	0.081529	0.528571	0.597103	0.921736	776.668	0.108798	0.121599	0.894721	0.370936	0.731142	776.668	-0.405106	0.160257	-2.52785	0.0114764	0.999816	776.668	-0.296308	0.151873	-1.95102	0.0510544	0.427463
Lmf1	lipase maturation factor 1 [Source:MGI Symbol;Acc:MGI:1923733]	ENSMUSG00000002279.18	613.508	0.1297	0.0983177	1.31919	0.187104	0.604637	613.508	0.0157233	0.0931923	0.168719	0.866018	0.999578	613.508	0.145423	0.0715593	2.03221	0.0421327	0.293383	372.749	0.11264	0.0990441	1.13728	0.255423	0.630809	372.749	0.0234593	0.129759	0.180791	0.856531	0.999816	372.749	0.1361	0.122739	1.10886	0.267492	0.777506
Narfl	nuclear prelamin A recognition factor-like [Source:MGI Symbol;Acc:MGI:1914813]	ENSMUSG00000002280.10	687.417	0.156716	0.0813031	1.92755	0.0539112	0.339135	687.417	-0.134163	0.0774515	-1.73222	0.0832339	0.999578	687.417	0.0225525	0.0597484	0.377458	0.705833	0.955553	756.818	0.098967	0.0625398	1.58246	0.113544	0.441595	756.818	-0.0380194	0.0820752	-0.463226	0.643203	0.999816	756.818	0.0609477	0.0776769	0.78463	0.43267	0.868942
Angptl4	angiopoietin-like 4 [Source:MGI Symbol;Acc:MGI:1888999]	ENSMUSG00000002289.15	89.3271	-0.171258	0.364108	-0.47035	0.638105	0.912978	89.3271	0.304884	0.346836	0.879044	0.379378	0.999578	89.3271	0.133626	0.26284	0.508392	0.611179	0.926349	54.5855	-0.0369485	0.236818	-0.15602	0.876017	0.970784	54.5855	-0.232754	0.30706	-0.758007	0.448447	0.999816	54.5855	-0.269702	0.287665	-0.937558	0.348472	0.829849
Dbf4	DBF4 zinc finger [Source:MGI Symbol;Acc:MGI:1351328]	ENSMUSG00000002297.15	52.144	0.386662	0.300814	1.28539	0.198658	0.618811	52.144	-0.34631	0.283757	-1.22044	0.222296	0.999578	52.144	0.0403519	0.220256	0.183204	0.854638	0.98779	37.6711	-0.336736	0.339628	-0.991484	0.321449	0.689283	37.6711	0.548591	0.444551	1.23403	0.21719	0.999816	37.6711	0.211855	0.41504	0.510444	0.60974	0.938477
Daxx	Fas death domain-associated protein [Source:MGI Symbol;Acc:MGI:1197015]	ENSMUSG00000002307.15	527.876	0.150896	0.0942723	1.60064	0.109456	0.482882	527.876	-0.0489549	0.0893418	-0.547951	0.583725	0.999578	527.876	0.101941	0.0687505	1.48277	0.138135	0.554392	617.797	-0.0152411	0.082337	-0.185106	0.853146	0.964205	617.797	-0.0128834	0.108161	-0.119113	0.905186	0.999816	617.797	-0.0281244	0.102089	-0.275489	0.782941	0.977474
Cd320	CD320 antigen [Source:MGI Symbol;Acc:MGI:1860083]	ENSMUSG00000002308.15	340.018	0.181316	0.125592	1.44369	0.148827	0.552978	340.018	0.059777	0.118687	0.503651	0.614506	0.999578	340.018	0.241093	0.0914451	2.63648	0.00837714	0.0976219	316.11	0.226763	0.0918397	2.46912	0.0135446	0.134297	316.11	-0.115227	0.120528	-0.956016	0.339064	0.999816	316.11	0.111536	0.114719	0.972253	0.330925	0.822201
Ipo4	importin 4 [Source:MGI Symbol;Acc:MGI:1923001]	ENSMUSG00000002319.15	2929.91	-0.0331205	0.0499135	-0.663558	0.506973	0.850882	2929.91	0.0887818	0.0475093	1.86872	0.0616613	0.999578	2929.91	0.0556613	0.0363447	1.53148	0.12565	0.530119	2317.35	0.0391439	0.047236	0.828686	0.407282	0.75559	2317.35	0.0395246	0.0619728	0.637774	0.523621	0.999816	2317.35	0.0786685	0.0585276	1.34413	0.178907	0.6924
Tm9sf1	transmembrane 9 superfamily member 1 [Source:MGI Symbol;Acc:MGI:1921390]	ENSMUSG00000002320.15	1014.09	0.190003	0.0668037	2.8442	0.00445237	0.0683648	1014.09	-0.103398	0.063343	-1.63236	0.102604	0.999578	1014.09	0.0866043	0.0487351	1.77704	0.0755616	0.411183	818.818	0.0759582	0.0673288	1.12817	0.259249	0.632977	818.818	-0.0811187	0.0883296	-0.918363	0.358429	0.999816	818.818	-0.00516048	0.083473	-0.0618221	0.950705	0.996145
Rec8	REC8 meiotic recombination protein [Source:MGI Symbol;Acc:MGI:1929645]	ENSMUSG00000002324.7	246.315	-5.83464	0.334819	-17.4262	5.21705e-68	4.98294e-65	246.315	0.953932	0.362346	2.63265	0.00847207	0.52692	246.315	-4.88071	0.209058	-23.3462	1.50718e-120	1.30497e-117	52.1094	-6.62985	0.867065	-7.64631	2.06828e-14	2.53653e-12	52.1094	0.749498	0.985928	0.760196	0.447138	0.999816	52.1094	-5.88035	0.539862	-10.8923	1.25406e-27	4.36354e-25
Irf9	interferon regulatory factor 9 [Source:MGI Symbol;Acc:MGI:107587]	ENSMUSG00000002325.14	466.898	-0.00917095	0.157046	-0.0583966	0.953433	0.996768	466.898	-0.0353372	0.149715	-0.23603	0.81341	0.999578	466.898	-0.0445081	0.113739	-0.391317	0.695563	0.954244	207.528	-0.321445	0.154501	-2.08054	0.0374757	0.244959	207.528	-0.149486	0.20256	-0.737988	0.460522	0.999816	207.528	-0.470932	0.190004	-2.47854	0.0131922	0.204541
Gmpr2	guanosine monophosphate reductase 2 [Source:MGI Symbol;Acc:MGI:1917903]	ENSMUSG00000002326.5	458.46	0.0330305	0.13102	0.252103	0.800961	0.97087	458.46	-0.051026	0.124957	-0.40835	0.683017	0.999578	458.46	-0.0179955	0.0954423	-0.188549	0.850447	0.987499	433.037	-0.0141598	0.0887518	-0.159543	0.873241	0.970005	433.037	0.00505592	0.116446	0.0434184	0.965368	0.999816	433.037	-0.00910383	0.109766	-0.0829385	0.9339	0.993395
Mdp1	magnesium-dependent phosphatase 1 [Source:MGI Symbol;Acc:MGI:1915131]	ENSMUSG00000002329.6	883.856	0.125037	0.0716665	1.7447	0.0810365	0.416969	883.856	-0.129105	0.068163	-1.89407	0.0582159	0.999578	883.856	-0.0040686	0.0523648	-0.0776972	0.938069	0.996066	1058.6	-0.0206474	0.0595912	-0.346484	0.728979	0.918869	1058.6	0.0271267	0.0784445	0.345808	0.729487	0.999816	1058.6	0.00647931	0.0740562	0.0874917	0.930281	0.993386
Dhrs1	dehydrogenase/reductase (SDR family) member 1 [Source:MGI Symbol;Acc:MGI:1196314]	ENSMUSG00000002332.15	2469.99	0.673566	0.119424	5.64014	1.6991e-08	1.34537e-06	2469.99	-0.21481	0.113652	-1.89006	0.05875	0.999578	2469.99	0.458756	0.0869453	5.27638	1.31763e-07	6.27989e-06	1483.07	0.0597399	0.0519235	1.15054	0.249923	0.624861	1483.07	0.0515742	0.068251	0.755655	0.449856	0.999816	1483.07	0.111314	0.0645241	1.72515	0.0844997	0.543778
Ncan	neurocan [Source:MGI Symbol;Acc:MGI:104694]	ENSMUSG00000002341.8	1915.67	0.0800875	0.0856851	0.934672	0.349958	0.758159	1915.67	0.047814	0.0815602	0.586242	0.557713	0.999578	1915.67	0.127901	0.0623509	2.05132	0.0402359	0.286206	7139.45	-0.120775	0.0817404	-1.47755	0.139529	0.486566	7139.45	0.164225	0.107579	1.52656	0.126871	0.999816	7139.45	0.0434497	0.101853	0.426593	0.669676	0.952716
Tmem161a	transmembrane protein 161A [Source:MGI Symbol;Acc:MGI:2384577]	ENSMUSG00000002342.17	708.537	0.121275	0.0847055	1.43172	0.152223	0.557784	708.537	-0.0134798	0.0802588	-0.167955	0.866619	0.999578	708.537	0.107795	0.0616119	1.74958	0.0801908	0.424083	579.971	0.00864165	0.0788904	0.10954	0.912774	0.980008	579.971	-0.0525534	0.103517	-0.507678	0.611679	0.999816	579.971	-0.0439117	0.0975944	-0.449941	0.652753	0.950819
Armc6	armadillo repeat containing 6 [Source:MGI Symbol;Acc:MGI:1924063]	ENSMUSG00000002343.11	628.942	0.0752163	0.0993906	0.756775	0.449185	0.823251	628.942	-0.0699547	0.0947291	-0.738471	0.460229	0.999578	628.942	0.00526164	0.0726709	0.0724037	0.942281	0.996066	789.244	0.105531	0.0586341	1.79982	0.071889	0.352079	789.244	-0.0822555	0.0772182	-1.06523	0.28677	0.999816	789.244	0.0232753	0.0731895	0.318015	0.750474	0.97217
Borcs8	BLOC-1 related complex subunit 8 [Source:MGI Symbol;Acc:MGI:1919618]	ENSMUSG00000002345.17	580.487	0.106581	0.0995934	1.07016	0.284546	0.705556	580.487	-0.0609811	0.0945891	-0.644695	0.519125	0.999578	580.487	0.0456001	0.0725694	0.628365	0.529765	0.895584	605.214	-0.0645656	0.0712757	-0.905857	0.365011	0.72614	605.214	0.0536414	0.0939952	0.570682	0.568215	0.999816	605.214	-0.0109242	0.0886598	-0.123214	0.901937	0.991874
Slc25a42	solute carrier family 25, member 42 [Source:MGI Symbol;Acc:MGI:1920345]	ENSMUSG00000002346.16	1007.18	0.0727157	0.0843345	0.862229	0.388561	0.784101	1007.18	0.010637	0.080195	0.132639	0.894479	0.999578	1007.18	0.0833527	0.061211	1.36173	0.173284	0.612787	864.048	0.102948	0.068896	1.49425	0.135111	0.478534	864.048	0.0455666	0.0904042	0.504032	0.614239	0.999816	864.048	0.148514	0.0854818	1.73738	0.0823202	0.537605
Snx9	sorting nexin 9 [Source:MGI Symbol;Acc:MGI:1913866]	ENSMUSG00000002365.9	505.215	0.0451667	0.106907	0.422486	0.67267	0.926044	505.215	-0.0798087	0.101803	-0.78395	0.43307	0.999578	505.215	-0.0346421	0.0773537	-0.44784	0.654269	0.94226	267.221	-0.086145	0.125691	-0.685374	0.493108	0.811469	267.221	0.10516	0.164688	0.638543	0.52312	0.999816	267.221	0.0190152	0.154875	0.122778	0.902283	0.991874
Ranbp3	RAN binding protein 3 [Source:MGI Symbol;Acc:MGI:1919060]	ENSMUSG00000002372.8	1882.57	0.0962612	0.0603133	1.59602	0.110484	0.484761	1882.57	-0.0837571	0.0574716	-1.45737	0.145016	0.999578	1882.57	0.0125041	0.0440833	0.283647	0.776681	0.973133	2258.85	0.0305544	0.0500453	0.610535	0.541507	0.838546	2258.85	-0.023548	0.0658349	-0.357683	0.720581	0.999816	2258.85	0.00700636	0.0622756	0.112506	0.910422	0.991874
Ndufa11	NADH dehydrogenase (ubiquinone) 1 alpha subcomplex 11 [Source:MGI Symbol;Acc:MGI:1917125]	ENSMUSG00000002379.6	2069.15	0.0780029	0.0649173	1.20157	0.229529	0.654291	2069.15	-0.0584971	0.0619132	-0.944824	0.344749	0.999578	2069.15	0.0195058	0.0475952	0.409828	0.681932	0.950037	1628.53	-0.0835156	0.0694893	-1.20185	0.229422	0.602425	1628.53	-0.0476804	0.091575	-0.52067	0.602597	0.999816	1628.53	-0.131196	0.0866024	-1.51492	0.129792	0.632294
Nr2f6	nuclear receptor subfamily 2, group F, member 6 [Source:MGI Symbol;Acc:MGI:1352453]	ENSMUSG00000002393.14	459.925	-0.188577	0.14412	-1.30847	0.190715	0.608784	459.925	0.0295835	0.138092	0.21423	0.830367	0.999578	459.925	-0.158993	0.105137	-1.51224	0.130472	0.539222	421.432	0.111717	0.0949511	1.17657	0.239365	0.615147	421.432	0.0552904	0.125232	0.441503	0.658849	0.999816	421.432	0.167007	0.118601	1.40815	0.159088	0.671749
Use1	unconventional SNARE in the ER 1 homolog (S. cerevisiae) [Source:MGI Symbol;Acc:MGI:1914273]	ENSMUSG00000002395.14	1319.67	0.106861	0.0723479	1.47705	0.139663	0.535994	1319.67	-0.125291	0.069053	-1.81442	0.0696131	0.999578	1319.67	-0.0184298	0.0530358	-0.347496	0.728219	0.959926	1053.15	-0.0935536	0.0705913	-1.32529	0.185076	0.549755	1053.15	-0.0118076	0.0929958	-0.12697	0.898964	0.999816	1053.15	-0.105361	0.087813	-1.19984	0.230203	0.750792
Ocel1	occludin/ELL domain containing 1 [Source:MGI Symbol;Acc:MGI:1924340]	ENSMUSG00000002396.8	392.747	-0.376139	0.118107	-3.18473	0.00144888	0.0292882	392.747	0.309496	0.112894	2.74148	0.00611622	0.448869	392.747	-0.0666425	0.0849018	-0.784937	0.432491	0.84902	521.888	0.253015	0.0896032	2.82373	0.00474687	0.0670025	521.888	-0.0255283	0.117199	-0.21782	0.827569	0.999816	521.888	0.227487	0.111153	2.0466	0.0406973	0.378207
Dyrk1b	dual-specificity tyrosine-(Y)-phosphorylation regulated kinase 1b [Source:MGI Symbol;Acc:MGI:1330302]	ENSMUSG00000002409.18	511.01	0.0129491	0.115574	0.112042	0.91079	0.991634	511.01	0.0370328	0.109935	0.336862	0.736221	0.999578	511.01	0.0499819	0.0839827	0.595145	0.551747	0.905774	586.369	0.187926	0.0810057	2.31991	0.020346	0.172084	586.369	-0.055209	0.105983	-0.520922	0.602421	0.999816	586.369	0.132717	0.100317	1.32297	0.185844	0.701463
Braf	Braf transforming gene [Source:MGI Symbol;Acc:MGI:88190]	ENSMUSG00000002413.15	3136.9	-0.105796	0.0708039	-1.49421	0.135121	0.528113	3136.9	0.02463	0.0674567	0.365122	0.71502	0.999578	3136.9	-0.0811658	0.0514321	-1.57811	0.114539	0.510173	4038.33	0.0531026	0.0657244	0.807959	0.419114	0.763946	4038.33	0.0571018	0.0863876	0.660996	0.508615	0.999816	4038.33	0.110204	0.081756	1.34797	0.177669	0.691528
Ndufb2	NADH dehydrogenase (ubiquinone) 1 beta subcomplex, 2 [Source:MGI Symbol;Acc:MGI:1915448]	ENSMUSG00000002416.13	1750.91	-0.00928278	0.0644245	-0.144088	0.885431	0.988181	1750.91	0.0197209	0.0614238	0.321062	0.748163	0.999578	1750.91	0.0104381	0.0470892	0.221666	0.824574	0.983175	1269.66	0.0216339	0.0607754	0.355964	0.721867	0.915743	1269.66	-0.0984059	0.080025	-1.22969	0.218813	0.999816	1269.66	-0.076772	0.0756918	-1.01427	0.310453	0.806629
Hltf	helicase-like transcription factor [Source:MGI Symbol;Acc:MGI:1196437]	ENSMUSG00000002428.12	865.741	0.00394608	0.0862307	0.0457619	0.9635	0.997981	865.741	0.0622657	0.0817176	0.761962	0.446083	0.999578	865.741	0.0662117	0.062359	1.06178	0.288334	0.751201	719.38	0.0264551	0.106396	0.248649	0.803632	0.948261	719.38	-0.00249121	0.139716	-0.0178306	0.985774	0.999816	719.38	0.0239639	0.13209	0.181421	0.856037	0.986901
Prpf6	pre-mRNA splicing factor 6 [Source:MGI Symbol;Acc:MGI:1922946]	ENSMUSG00000002455.14	1691.37	-0.0410494	0.0583319	-0.703722	0.481606	0.840822	1691.37	0.0083156	0.0555888	0.149591	0.881087	0.999578	1691.37	-0.0327338	0.0423883	-0.772236	0.439974	0.852755	1686.85	-0.0613957	0.0663474	-0.925367	0.354775	0.717414	1686.85	0.00748752	0.0872456	0.0858211	0.931609	0.999816	1686.85	-0.0539082	0.0824202	-0.654066	0.51307	0.903868
Rgs19	regulator of G-protein signaling 19 [Source:MGI Symbol;Acc:MGI:1915153]	ENSMUSG00000002458.13	291.738	-0.0913025	0.140529	-0.649708	0.515881	0.854609	291.738	0.0125107	0.134494	0.093021	0.925887	0.999578	291.738	-0.0787918	0.102367	-0.769697	0.441479	0.853964	464.015	0.015801	0.11293	0.139918	0.888724	0.973576	464.015	-0.107383	0.148704	-0.722122	0.47022	0.999816	464.015	-0.0915816	0.140581	-0.651451	0.514755	0.904332
Rgs20	regulator of G-protein signaling 20 [Source:MGI Symbol;Acc:MGI:1929866]	ENSMUSG00000002459.17	308.449	0.359942	0.13727	2.62215	0.00873762	0.110537	308.449	-0.0200811	0.129442	-0.155136	0.876714	0.999578	308.449	0.339861	0.100001	3.39856	0.00067742	0.0132633	953.722	-0.033443	0.0786965	-0.424962	0.670864	0.894871	953.722	0.120905	0.103404	1.16926	0.2423	0.999816	953.722	0.0874623	0.097632	0.895837	0.37034	0.840689
Abhd3	abhydrolase domain containing 3 [Source:MGI Symbol;Acc:MGI:2147183]	ENSMUSG00000002475.15	1738.5	0.281589	0.0785653	3.58414	0.000338188	0.00908293	1738.5	-0.145456	0.0746908	-1.94744	0.0514816	0.973401	1738.5	0.136133	0.057453	2.36947	0.0178136	0.163694	1197.15	0.0262233	0.112491	0.233115	0.815672	0.952369	1197.15	-0.0407024	0.147873	-0.275252	0.783123	0.999816	1197.15	-0.0144791	0.139948	-0.103461	0.917597	0.99327
Snrpd1	small nuclear ribonucleoprotein D1 [Source:MGI Symbol;Acc:MGI:98344]	ENSMUSG00000002477.4	702.531	0.139841	0.132311	1.05691	0.290551	0.711318	702.531	-0.162211	0.126125	-1.28611	0.198405	0.999578	702.531	-0.02237	0.0964902	-0.231837	0.816665	0.981292	887.76	-0.152926	0.0642649	-2.37961	0.0173309	0.154982	887.76	0.0900253	0.0845383	1.06491	0.286919	0.999816	887.76	-0.0629003	0.0794995	-0.791204	0.428825	0.86737
Tchp	trichoplein, keratin filament binding [Source:MGI Symbol;Acc:MGI:1925082]	ENSMUSG00000002486.15	408.994	-0.0577424	0.104079	-0.554795	0.579035	0.888926	408.994	0.0775712	0.0989675	0.783804	0.433155	0.999578	408.994	0.0198288	0.0751508	0.263853	0.791893	0.977257	227.815	-0.140182	0.138638	-1.01114	0.311948	0.678792	227.815	-0.103354	0.181975	-0.567956	0.570065	0.999816	227.815	-0.243536	0.171441	-1.42052	0.155455	0.664625
Tiam1	T cell lymphoma invasion and metastasis 1 [Source:MGI Symbol;Acc:MGI:103306]	ENSMUSG00000002489.15	1109.82	0.201559	0.0901909	2.2348	0.0254303	0.218944	1109.82	0.0709453	0.0853798	0.830938	0.406009	0.999578	1109.82	0.272504	0.0655531	4.157	3.22457e-05	0.000922109	3587.62	0.071088	0.141614	0.501985	0.615678	0.87471	3587.62	0.065679	0.186372	0.352408	0.724532	0.999816	3587.62	0.136767	0.176536	0.774724	0.438503	0.872525
Tsc2	tuberous sclerosis 2 [Source:MGI Symbol;Acc:MGI:102548]	ENSMUSG00000002496.9	3469.51	-0.0669946	0.045104	-1.48533	0.137455	0.532461	3469.51	0.0770427	0.0429873	1.79222	0.0730977	0.999578	3469.51	0.0100481	0.0327562	0.306755	0.75903	0.969709	3594.9	0.168328	0.038149	4.41239	1.02234e-05	0.000451219	3594.9	-0.0309286	0.0500981	-0.61736	0.536998	0.999816	3594.9	0.1374	0.0474671	2.89463	0.00379608	0.0898686
Rpl3l	ribosomal protein L3-like [Source:MGI Symbol;Acc:MGI:1913461]	ENSMUSG00000002500.15	12.6972	0.234318	0.671602	0.348894	0.727169	0.945029	12.6972	-0.0279397	0.639429	-0.0436947	0.965148	NA	12.6972	0.206379	0.490469	0.420778	0.673917	0.948711	6.14194	-0.366196	2.59391	-0.141175	0.887732	0.973313	6.14194	0.74304	3.40662	0.218116	0.827339	0.999816	6.14194	0.376844	3.19446	0.117968	0.906093	0.991874
Slc9a3r2	solute carrier family 9 (sodium/hydrogen exchanger), member 3 regulator 2 [Source:MGI Symbol;Acc:MGI:1890662]	ENSMUSG00000002504.14	1909.48	-0.0313062	0.0513169	-0.610056	0.541825	0.868128	1909.48	0.051858	0.0488786	1.06095	0.288711	0.999578	1909.48	0.0205518	0.0375063	0.547955	0.583723	0.917613	792.123	-0.158672	0.0885544	-1.7918	0.0731642	0.353908	792.123	-0.10953	0.116743	-0.938211	0.348136	0.999816	792.123	-0.268202	0.11015	-2.43487	0.0148971	0.21703
Puf60	poly-U binding splicing factor 60 [Source:MGI Symbol;Acc:MGI:1915209]	ENSMUSG00000002524.15	3726.27	0.0495687	0.0426423	1.16243	0.245061	0.668993	3726.27	-0.0157047	0.0406404	-0.386431	0.699177	0.999578	3726.27	0.033864	0.0310816	1.08952	0.275925	0.738596	3768.64	0.0239945	0.0472226	0.508115	0.611373	0.87284	3768.64	-0.0520402	0.062122	-0.83771	0.402194	0.999816	3768.64	-0.0280457	0.058782	-0.477114	0.633281	0.946001
Golga2	golgi autoantigen, golgin subfamily a, 2 [Source:MGI Symbol;Acc:MGI:2139395]	ENSMUSG00000002546.16	2866.3	0.0229695	0.0513076	0.447681	0.654383	0.918614	2866.3	0.0271577	0.0487981	0.556532	0.577847	0.999578	2866.3	0.0501271	0.0372814	1.34456	0.178767	0.620634	2925.03	-0.00835844	0.0499568	-0.167313	0.867123	0.968129	2925.03	0.0884046	0.0655833	1.34797	0.177667	0.999816	2925.03	0.0800462	0.0619579	1.29194	0.196376	0.716591
Uck1	uridine-cytidine kinase 1 [Source:MGI Symbol;Acc:MGI:98904]	ENSMUSG00000002550.16	995.235	0.0821322	0.0781657	1.05075	0.293375	0.712228	995.235	-0.0925551	0.0745572	-1.2414	0.214459	0.999578	995.235	-0.0104229	0.0569882	-0.182895	0.85488	0.98779	967.267	0.0237021	0.0671578	0.352932	0.724139	0.916279	967.267	-0.0551318	0.0884601	-0.623239	0.533127	0.999816	967.267	-0.0314297	0.0836076	-0.375919	0.706977	0.961257
Scin	scinderin [Source:MGI Symbol;Acc:MGI:1306794]	ENSMUSG00000002565.16	16.5258	-0.224029	0.846088	-0.264782	0.791177	0.967921	16.5258	1.11389	0.794578	1.40186	0.160956	NA	16.5258	0.88986	0.598746	1.48621	0.137225	0.552621	10.0079	0.405622	0.489307	0.828972	0.40712	0.75559	10.0079	0.0730696	0.641355	0.11393	0.909293	0.999816	10.0079	0.478692	0.615088	0.778249	0.436422	0.871447
Ikzf4	IKAROS family zinc finger 4 [Source:MGI Symbol;Acc:MGI:1343139]	ENSMUSG00000002578.17	302.968	-0.0114097	0.138275	-0.0825143	0.934238	0.996099	302.968	0.0212951	0.131252	0.162246	0.871112	0.999578	302.968	0.00988544	0.100051	0.0988042	0.921294	0.996066	441.254	0.13006	0.105277	1.23541	0.216677	0.589317	441.254	0.0954497	0.137892	0.692207	0.488807	0.999816	441.254	0.22551	0.130356	1.72995	0.0836387	0.542202
Mien1	migration and invasion enhancer 1 [Source:MGI Symbol;Acc:MGI:1913678]	ENSMUSG00000002580.7	1109.45	0.14313	0.0892865	1.60304	0.108926	0.48138	1109.45	-0.0720046	0.0850225	-0.846889	0.397057	0.999578	1109.45	0.0711249	0.0653422	1.0885	0.276375	0.739324	1245.4	-0.105579	0.0591062	-1.78625	0.0740587	0.355697	1245.4	0.00182145	0.0778014	0.0234115	0.981322	0.999816	1245.4	-0.103757	0.0734153	-1.41329	0.157571	0.669004
Axl	AXL receptor tyrosine kinase [Source:MGI Symbol;Acc:MGI:1347244]	ENSMUSG00000002602.16	2398.13	0.415089	0.0923302	4.49571	6.93391e-06	0.000319169	2398.13	-0.146623	0.0878574	-1.66888	0.0951414	0.999578	2398.13	0.268466	0.0671601	3.9974	6.40416e-05	0.00173279	1355.92	-0.0624311	0.0994078	-0.62803	0.529984	0.831263	1355.92	0.0925446	0.130656	0.708306	0.478755	0.999816	1355.92	0.0301134	0.123557	0.24372	0.807448	0.980465
Tgfb1	transforming growth factor, beta 1 [Source:MGI Symbol;Acc:MGI:98725]	ENSMUSG00000002603.15	257.034	0.406021	0.163895	2.47732	0.0132373	0.146801	257.034	-0.160621	0.154809	-1.03754	0.299483	0.999578	257.034	0.2454	0.119247	2.05791	0.0395989	0.284126	138.75	0.0581211	0.133776	0.434465	0.663951	0.892432	138.75	-0.229769	0.176383	-1.30267	0.192687	0.999816	138.75	-0.171648	0.16664	-1.03005	0.302986	0.804485
Ccdc97	coiled-coil domain containing 97 [Source:MGI Symbol;Acc:MGI:1196455]	ENSMUSG00000002608.8	1497.41	0.0598048	0.0602503	0.992606	0.320902	0.735402	1497.41	0.0298626	0.0572046	0.522031	0.601649	0.999578	1497.41	0.0896674	0.0438208	2.04623	0.0407337	0.288347	1511.69	-0.0293148	0.0505958	-0.579392	0.562325	0.848381	1511.69	0.106071	0.066316	1.59948	0.109715	0.999816	1511.69	0.0767561	0.0624782	1.22853	0.219249	0.741426
Zfp40	zinc finger protein 40 [Source:MGI Symbol;Acc:MGI:99185]	ENSMUSG00000002617.14	429.923	0.158009	0.142625	1.10786	0.267921	0.689869	429.923	-0.148274	0.135438	-1.09477	0.273617	0.999578	429.923	0.00973485	0.103546	0.0940151	0.925097	0.996066	531.074	0.136166	0.112792	1.20723	0.227344	0.600368	531.074	-0.129892	0.148356	-0.875541	0.381279	0.999816	531.074	0.00627413	0.140521	0.0446489	0.964387	0.996173
Akap8l	A kinase (PRKA) anchor protein 8-like [Source:MGI Symbol;Acc:MGI:1860606]	ENSMUSG00000002625.9	2250.72	-0.0303556	0.0665637	-0.456038	0.648363	0.916731	2250.72	0.0929758	0.0633173	1.46841	0.141993	0.999578	2250.72	0.0626202	0.048241	1.29807	0.194263	0.644168	2024.58	0.219688	0.107213	2.04907	0.0404549	0.255188	2024.58	-0.0782622	0.141238	-0.554115	0.5795	0.999816	2024.58	0.141426	0.133924	1.05602	0.290961	0.793854
Shh	sonic hedgehog [Source:MGI Symbol;Acc:MGI:98297]	ENSMUSG00000002633.4	156.204	0.212469	0.2683	0.79191	0.428413	0.807532	156.204	0.00373659	0.253527	0.0147384	0.988241	0.999578	156.204	0.216206	0.194175	1.11346	0.265512	0.727498	75.6393	0.0477219	0.195323	0.244323	0.80698	0.949343	75.6393	-0.265205	0.256426	-1.03424	0.301025	0.999816	75.6393	-0.217483	0.242223	-0.897865	0.369258	0.840548
Pdcd2l	programmed cell death 2-like [Source:MGI Symbol;Acc:MGI:1915329]	ENSMUSG00000002635.11	278.188	0.227414	0.120912	1.88083	0.0599951	0.358563	278.188	-0.0318192	0.113675	-0.279914	0.779544	0.999578	278.188	0.195595	0.0886028	2.20755	0.0272757	0.220827	278.18	-0.013753	0.103075	-0.133426	0.893856	0.97537	278.18	-0.0649376	0.135072	-0.480764	0.630684	0.999816	278.18	-0.0786906	0.127313	-0.618089	0.536516	0.912485
Gtf2f1	general transcription factor IIF, polypeptide 1 [Source:MGI Symbol;Acc:MGI:1923848]	ENSMUSG00000002658.9	1398.93	0.0161604	0.0697814	0.231585	0.81686	0.97454	1398.93	0.0787927	0.0663155	1.18815	0.234774	0.999578	1398.93	0.0949531	0.0508268	1.86817	0.0617385	0.368798	1665.63	-0.0557908	0.0715981	-0.779221	0.43585	0.774028	1665.63	0.00383635	0.0941976	0.0407267	0.967514	0.999816	1665.63	-0.0519544	0.0890496	-0.583432	0.559602	0.922416
Clpp	caseinolytic mitochondrial matrix peptidase proteolytic subunit [Source:MGI Symbol;Acc:MGI:1858213]	ENSMUSG00000002660.7	999.509	0.0300131	0.0795072	0.377489	0.70581	0.937889	999.509	0.0530764	0.0756927	0.70121	0.483172	0.999578	999.509	0.0830896	0.0580368	1.43167	0.152238	0.57561	1018.75	-0.04636	0.0771479	-0.600924	0.54789	0.840793	1018.75	-0.0483656	0.101693	-0.475603	0.634357	0.999816	1018.75	-0.0947257	0.0961579	-0.985106	0.324572	0.818438
Alkbh7	alkB homolog 7 [Source:MGI Symbol;Acc:MGI:1913650]	ENSMUSG00000002661.14	331.75	-0.0979535	0.121913	-0.803474	0.421701	0.803345	331.75	-0.00698906	0.116949	-0.0597615	0.952346	0.999578	331.75	-0.104943	0.0896736	-1.17027	0.241891	0.703814	290.899	-0.112295	0.113264	-0.991451	0.321465	0.689283	290.899	0.182231	0.148547	1.22676	0.219914	0.999816	290.899	0.069936	0.139735	0.500489	0.616731	0.94178
Pspn	persephin [Source:MGI Symbol;Acc:MGI:1201684]	ENSMUSG00000002664.2	9.0953	0.836908	0.724767	1.15473	0.248203	0.671794	9.0953	-0.913012	0.690203	-1.32282	0.185897	NA	9.0953	-0.0761043	0.548902	-0.138648	0.889728	0.995661	9.47442	0.136438	0.514928	0.264965	0.791036	0.94277	9.47442	0.168295	0.680546	0.247294	0.804681	0.999816	9.47442	0.304733	0.646187	0.471586	0.637222	0.948103
Dennd1c	DENN/MADD domain containing 1C [Source:MGI Symbol;Acc:MGI:1918035]	ENSMUSG00000002668.7	54.05	0.53827	0.281818	1.90999	0.0561346	0.345138	54.05	-0.464265	0.267751	-1.73394	0.0829284	0.999578	54.05	0.0740048	0.208112	0.355601	0.722139	0.958063	17.9981	0.675601	0.346343	1.95067	0.0510962	0.29153	17.9981	0.124818	0.465923	0.267893	0.788781	0.999816	17.9981	0.800419	0.454024	1.76294	0.0779101	0.525559
Med6	mediator complex subunit 6 [Source:MGI Symbol;Acc:MGI:1917042]	ENSMUSG00000002679.14	313.297	0.00425194	0.143569	0.029616	0.976373	0.999575	313.297	-0.0150157	0.136793	-0.109769	0.912593	0.999578	313.297	-0.0107637	0.104711	-0.102795	0.918126	0.996066	351.2	-0.211565	0.0914105	-2.31444	0.0206434	0.17317	351.2	0.0498561	0.119986	0.415517	0.677764	0.999816	351.2	-0.161708	0.11223	-1.44086	0.149623	0.655859
Prkd1	protein kinase D1 [Source:MGI Symbol;Acc:MGI:99879]	ENSMUSG00000002688.8	310.502	0.223665	0.124422	1.79763	0.0722362	0.397396	310.502	-0.0226699	0.117491	-0.192951	0.846998	0.999578	310.502	0.200995	0.0902137	2.22799	0.0258815	0.212632	249.807	-0.0394045	0.104539	-0.376934	0.706222	0.909908	249.807	-0.0435057	0.13737	-0.316704	0.751468	0.999816	249.807	-0.0829102	0.129337	-0.641039	0.521497	0.906862
Lcp2	lymphocyte cytosolic protein 2 [Source:MGI Symbol;Acc:MGI:1321402]	ENSMUSG00000002699.13	85.8987	0.452628	0.231498	1.95521	0.0505579	0.327516	85.8987	-0.619644	0.222099	-2.78994	0.00527176	0.4184	85.8987	-0.167016	0.170761	-0.97807	0.32804	0.78489	80.2556	0.0157961	0.194987	0.0810111	0.935433	0.98551	80.2556	0.0508029	0.258941	0.196195	0.844458	0.999816	80.2556	0.066599	0.244781	0.272075	0.785564	0.977756
Cse1l	chromosome segregation 1-like (S. cerevisiae) [Source:MGI Symbol;Acc:MGI:1339951]	ENSMUSG00000002718.14	1935.04	-0.0819993	0.0688602	-1.19081	0.233729	0.658103	1935.04	-0.00857312	0.0656694	-0.13055	0.896132	0.999578	1935.04	-0.0905724	0.050088	-1.80826	0.0705653	0.394745	2325.81	-0.025658	0.0604756	-0.42427	0.671369	0.894984	2325.81	0.0964292	0.0794226	1.21413	0.224699	0.999816	2325.81	0.0707712	0.0750517	0.942967	0.345698	0.829147
Naa20	N(alpha)-acetyltransferase 20, NatB catalytic subunit [Source:MGI Symbol;Acc:MGI:1915127]	ENSMUSG00000002728.14	1298.49	0.0666039	0.0703793	0.946356	0.343967	0.753974	1298.49	-0.126525	0.0671766	-1.88347	0.0596374	0.999578	1298.49	-0.0599209	0.0516322	-1.16053	0.245831	0.707866	1381.98	-0.0929886	0.0631967	-1.47142	0.141178	0.48919	1381.98	0.0227133	0.083097	0.273335	0.784596	0.999816	1381.98	-0.0702753	0.078409	-0.896267	0.37011	0.840689
Prkra	protein kinase, interferon inducible double stranded RNA dependent activator [Source:MGI Symbol;Acc:MGI:1344375]	ENSMUSG00000002731.6	644.229	0.0175714	0.0979985	0.179303	0.8577	0.983346	644.229	0.0776303	0.0930702	0.834104	0.404222	0.999578	644.229	0.0952017	0.0714049	1.33326	0.182445	0.626576	381.58	0.024293	0.0846538	0.286969	0.774136	0.935969	381.58	-0.0675927	0.110699	-0.610599	0.541465	0.999816	381.58	-0.0432997	0.104447	-0.414561	0.678463	0.954462
Fkbp7	FK506 binding protein 7 [Source:MGI Symbol;Acc:MGI:1336879]	ENSMUSG00000002732.14	120.114	0.105796	0.309142	0.342224	0.732183	0.947462	120.114	-0.169496	0.294506	-0.575526	0.564936	0.999578	120.114	-0.0637002	0.223989	-0.28439	0.776111	0.9731	47.3593	-0.603013	0.292533	-2.06135	0.0392694	0.251567	47.3593	0.339314	0.37836	0.896801	0.369825	0.999816	47.3593	-0.263699	0.350104	-0.7532	0.45133	0.877819
Plekha3	pleckstrin homology domain-containing, family A (phosphoinositide binding specific) member 3 [Source:MGI Symbol;Acc:MGI:1932515]	ENSMUSG00000002733.8	1145.95	-0.000971608	0.0692457	-0.0140313	0.988805	0.999614	1145.95	-0.0435801	0.0659391	-0.660914	0.508668	0.999578	1145.95	-0.0445517	0.0505444	-0.881436	0.378082	0.819336	1034.44	-0.100777	0.0540893	-1.86316	0.0624392	0.325171	1034.44	-0.0532995	0.0710483	-0.750186	0.453143	0.999816	1034.44	-0.154077	0.0667915	-2.30683	0.0210643	0.266188
Ykt6	YKT6 v-SNARE homolog (S. cerevisiae) [Source:MGI Symbol;Acc:MGI:1927550]	ENSMUSG00000002741.9	1840.6	0.191145	0.0564701	3.38489	0.00071208	0.0168347	1840.6	-0.0952605	0.053615	-1.77675	0.0756093	0.999578	1840.6	0.0958844	0.0412071	2.32689	0.0199712	0.178469	2692.42	-0.0119541	0.0475532	-0.251384	0.801517	0.947334	2692.42	0.0777992	0.062534	1.24411	0.213459	0.999816	2692.42	0.065845	0.0590925	1.11427	0.265163	0.776534
Baz1b	bromodomain adjacent to zinc finger domain, 1B [Source:MGI Symbol;Acc:MGI:1353499]	ENSMUSG00000002748.7	3246.67	-0.0754872	0.0579033	-1.30368	0.192343	0.611289	3246.67	0.0610977	0.0551154	1.10854	0.267628	0.999578	3246.67	-0.0143895	0.0420293	-0.342369	0.732073	0.960707	3316.13	-0.0476044	0.0440471	-1.08076	0.279803	0.652496	3316.13	0.0262292	0.0577591	0.454114	0.649747	0.999816	3316.13	-0.0213752	0.0545069	-0.392157	0.694943	0.957462
Pex6	peroxisomal biogenesis factor 6 [Source:MGI Symbol;Acc:MGI:2385054]	ENSMUSG00000002763.16	1284.96	-0.0283679	0.0926839	-0.306071	0.75955	0.958155	1284.96	0.1559	0.088279	1.76599	0.0773979	0.999578	1284.96	0.127532	0.0673435	1.89375	0.0582583	0.35676	1675.05	0.067384	0.0636643	1.05843	0.289861	0.660734	1675.05	0.0065387	0.0838053	0.0780224	0.93781	0.999816	1675.05	0.0739227	0.0793496	0.931608	0.351539	0.83079
Mrpl2	mitochondrial ribosomal protein L2 [Source:MGI Symbol;Acc:MGI:1351622]	ENSMUSG00000002767.13	654.907	0.15647	0.0882629	1.77277	0.0762666	0.406939	654.907	-0.175145	0.0841835	-2.08051	0.0374788	0.926479	654.907	-0.0186748	0.064969	-0.287441	0.773774	0.972699	741.813	0.0362313	0.0585901	0.618387	0.536321	0.835704	741.813	-0.0477248	0.0771779	-0.618374	0.536329	0.999816	741.813	-0.0114934	0.0729419	-0.15757	0.874796	0.989689
Mea1	male enhanced antigen 1 [Source:MGI Symbol;Acc:MGI:96957]	ENSMUSG00000002768.7	1364.1	0.112788	0.0618396	1.82389	0.0681694	0.384272	1364.1	-0.118291	0.0590038	-2.0048	0.0449844	0.955583	1364.1	-0.00550231	0.045467	-0.121018	0.903677	0.995661	1581.33	0.0301653	0.0652716	0.46215	0.643974	0.88566	1581.33	-0.0650545	0.0859369	-0.757003	0.449048	0.999816	1581.33	-0.0348892	0.0813093	-0.429093	0.667856	0.952388
Gnmt	glycine N-methyltransferase [Source:MGI Symbol;Acc:MGI:1202304]	ENSMUSG00000002769.8	36.8123	-0.00136562	0.329083	-0.00414977	0.996689	0.999614	36.8123	-0.176749	0.315471	-0.560269	0.575296	0.999578	36.8123	-0.178114	0.242752	-0.733731	0.463113	0.864487	11.274	-0.0582464	0.46436	-0.125434	0.90018	0.977224	11.274	-1.00784	0.617796	-1.63134	0.102818	0.999816	11.274	-1.06608	0.587255	-1.81536	0.069468	0.501148
Grin2d	glutamate receptor, ionotropic, NMDA2D (epsilon 4) [Source:MGI Symbol;Acc:MGI:95823]	ENSMUSG00000002771.12	1289.23	-0.0970149	0.0780372	-1.24319	0.213799	0.638451	1289.23	0.0523901	0.0744519	0.703677	0.481634	0.999578	1289.23	-0.0446248	0.0567469	-0.786382	0.431644	0.848326	380.036	0.160179	0.108619	1.47469	0.140296	0.487867	380.036	-0.0350626	0.141855	-0.247172	0.804775	0.999816	380.036	0.125117	0.134091	0.933071	0.350783	0.83027
Kdelr1	KDEL (Lys-Asp-Glu-Leu) endoplasmic reticulum protein retention receptor 1 [Source:MGI Symbol;Acc:MGI:1915387]	ENSMUSG00000002778.14	1508.06	0.0968794	0.0657396	1.47368	0.140567	0.538112	1508.06	-0.0283421	0.0625312	-0.453248	0.65037	0.999578	1508.06	0.0685373	0.0477951	1.43398	0.151578	0.574777	1712.23	-0.0014023	0.0462358	-0.0303294	0.975804	0.995043	1712.23	0.0467427	0.060739	0.769566	0.441557	0.999816	1712.23	0.0453404	0.0573039	0.791227	0.428811	0.86737
Tmem143	transmembrane protein 143 [Source:MGI Symbol;Acc:MGI:1917459]	ENSMUSG00000002781.19	709.257	0.0685684	0.0784661	0.873861	0.382194	0.780003	709.257	-0.0883879	0.0746681	-1.18374	0.236514	0.999578	709.257	-0.0198195	0.0573159	-0.345794	0.729498	0.960117	537.907	0.0750657	0.0760081	0.987601	0.323348	0.691627	537.907	-0.0721922	0.0995675	-0.725059	0.468416	0.999816	537.907	0.00287348	0.0941049	0.0305348	0.975641	0.996173
Ggct	gamma-glutamyl cyclotransferase [Source:MGI Symbol;Acc:MGI:95700]	ENSMUSG00000002797.9	472.411	-0.157768	0.0908789	-1.73603	0.0825587	0.421024	472.411	0.0980508	0.0868377	1.12913	0.258844	0.999578	472.411	-0.0597177	0.0664657	-0.898474	0.368933	0.813254	338.323	-0.123138	0.089718	-1.3725	0.169908	0.528736	338.323	-0.0735085	0.11842	-0.620746	0.534767	0.999816	338.323	-0.196646	0.111285	-1.76705	0.0772198	0.523737
Jag2	jagged 2 [Source:MGI Symbol;Acc:MGI:1098270]	ENSMUSG00000002799.6	1165.34	-0.0414674	0.0659517	-0.628754	0.52951	0.861123	1165.34	0.13028	0.0626227	2.08039	0.0374898	0.926479	1165.34	0.0888123	0.0479005	1.8541	0.0637249	0.374069	1083.88	0.26114	0.099922	2.61343	0.00896372	0.102972	1083.88	0.0324317	0.131368	0.246876	0.805004	0.999816	1083.88	0.293571	0.124573	2.35662	0.018442	0.247032
Btbd6	BTB (POZ) domain containing 6 [Source:MGI Symbol;Acc:MGI:3026623]	ENSMUSG00000002803.14	800.734	0.0642355	0.0887731	0.723592	0.469316	0.833005	800.734	-0.0046141	0.0845705	-0.0545593	0.95649	0.999578	800.734	0.0596214	0.0647122	0.921331	0.356877	0.807761	1646.12	0.140701	0.0727165	1.93493	0.0529993	0.297145	1646.12	-0.0760418	0.095767	-0.794029	0.427179	0.999816	1646.12	0.0646592	0.0907849	0.712225	0.476326	0.889424
Nudt14	nudix (nucleoside diphosphate linked moiety X)-type motif 14 [Source:MGI Symbol;Acc:MGI:1913424]	ENSMUSG00000002804.4	1911.89	0.0436129	0.0701636	0.621589	0.534212	0.863627	1911.89	-0.0705228	0.0669181	-1.05387	0.291944	0.999578	1911.89	-0.0269099	0.0513499	-0.524051	0.600243	0.922636	1586.08	-0.00814758	0.0585505	-0.139155	0.889328	0.973618	1586.08	-0.0713602	0.0772933	-0.92324	0.355882	0.999816	1586.08	-0.0795078	0.0732029	-1.08613	0.277422	0.784647
Epdr1	ependymin related protein 1 (zebrafish) [Source:MGI Symbol;Acc:MGI:2145369]	ENSMUSG00000002808.7	4422.77	0.0112328	0.0447102	0.251235	0.801632	0.97087	4422.77	0.0463626	0.0425439	1.08976	0.275819	0.999578	4422.77	0.0575954	0.0325375	1.77013	0.0767063	0.414086	4204.85	0.00661507	0.0745075	0.088784	0.929254	0.983761	4204.85	0.0823677	0.0980777	0.839821	0.401009	0.999816	4204.85	0.0889828	0.0928796	0.958045	0.33804	0.826321
Flii	flightless I actin binding protein [Source:MGI Symbol;Acc:MGI:1342286]	ENSMUSG00000002812.4	3044.51	0.00485879	0.0495446	0.098069	0.921878	0.993585	3044.51	0.0362286	0.0471805	0.767872	0.442563	0.999578	3044.51	0.0410874	0.0360313	1.14033	0.254151	0.716458	1472.18	-0.0319177	0.0593869	-0.537454	0.590954	0.862283	1472.18	0.0739525	0.0777605	0.951029	0.341589	0.999816	1472.18	0.0420348	0.0733153	0.573343	0.566412	0.925277
Top3a	topoisomerase (DNA) III alpha [Source:MGI Symbol;Acc:MGI:1197527]	ENSMUSG00000002814.15	243.489	-0.0785434	0.15421	-0.509326	0.610523	0.900587	243.489	0.00971011	0.147029	0.0660421	0.947344	0.999578	243.489	-0.0688333	0.111563	-0.61699	0.537241	0.899829	136.636	0.210326	0.146531	1.43537	0.151182	0.503285	136.636	0.018327	0.190572	0.0961685	0.923387	0.999816	136.636	0.228653	0.180194	1.26893	0.204468	0.722372
Atg4d	autophagy related 4D, cysteine peptidase [Source:MGI Symbol;Acc:MGI:2444308]	ENSMUSG00000002820.6	930.57	-0.0418281	0.083212	-0.502669	0.615197	0.902604	930.57	0.0299633	0.0793507	0.377606	0.705723	0.999578	930.57	-0.0118648	0.0606002	-0.195788	0.844776	0.986871	654.061	-0.103381	0.0876293	-1.17976	0.238096	0.613889	654.061	0.04146	0.115375	0.359349	0.719334	0.999816	654.061	-0.0619213	0.10896	-0.568293	0.569836	0.925599
Qtrt1	queuine tRNA-ribosyltransferase catalytic subunit 1 [Source:MGI Symbol;Acc:MGI:1931441]	ENSMUSG00000002825.7	213.184	-0.160715	0.152333	-1.05503	0.291413	0.711401	213.184	0.404073	0.144145	2.80324	0.00505917	0.4184	213.184	0.243357	0.109964	2.21306	0.0268935	0.218641	187.468	0.175127	0.123261	1.42077	0.155383	0.509584	187.468	-0.0636631	0.163105	-0.390319	0.696301	0.999816	187.468	0.111464	0.155092	0.718694	0.47233	0.887071
Plin4	perilipin 4 [Source:MGI Symbol;Acc:MGI:1929709]	ENSMUSG00000002831.13	280.62	0.127532	0.60079	0.212273	0.831894	0.978836	280.62	-0.0704892	0.572862	-0.123047	0.90207	0.999578	280.62	0.0570426	0.437387	0.130417	0.896237	0.995661	62.1807	-0.0920808	0.364156	-0.252861	0.800376	0.946733	62.1807	-0.840063	0.479194	-1.75307	0.0795896	0.999816	62.1807	-0.932143	0.453597	-2.055	0.0398785	0.374553
Hdgfl2	HDGF like 2 [Source:MGI Symbol;Acc:MGI:1194492]	ENSMUSG00000002833.11	1671.49	0.0753027	0.0770254	0.977636	0.328254	0.742288	1671.49	-0.0544681	0.0733576	-0.7425	0.457784	0.999578	1671.49	0.0208347	0.0560689	0.371591	0.710198	0.956567	1995.93	0.00059508	0.0667037	0.00892124	0.992882	0.999294	1995.93	0.00213532	0.0877838	0.0243247	0.980594	0.999816	1995.93	0.0027304	0.0830479	0.0328774	0.973772	0.996173
Chaf1a	chromatin assembly factor 1, subunit A (p150) [Source:MGI Symbol;Acc:MGI:1351331]	ENSMUSG00000002835.8	94.9683	-0.130075	0.263554	-0.49354	0.621631	0.905688	94.9683	0.0504655	0.251581	0.200593	0.841017	0.999578	94.9683	-0.079609	0.190765	-0.417315	0.676448	0.948836	93.8459	0.131101	0.183292	0.715258	0.47445	0.800202	93.8459	0.23263	0.23901	0.973309	0.3304	0.999816	93.8459	0.363731	0.225632	1.61205	0.10695	0.59245
Adprh	ADP-ribosylarginine hydrolase [Source:MGI Symbol;Acc:MGI:1098234]	ENSMUSG00000002844.8	2299.72	0.0509786	0.0446826	1.1409	0.25391	0.677137	2299.72	0.0034055	0.0424652	0.0801951	0.936082	0.999578	2299.72	0.0543841	0.0325432	1.67114	0.0946944	0.46546	2627.41	-0.0702366	0.046066	-1.5247	0.127335	0.464856	2627.41	0.0432378	0.0605569	0.714003	0.475225	0.999816	2627.41	-0.0269988	0.0571554	-0.472376	0.636658	0.947924
Tmem39a	transmembrane protein 39a [Source:MGI Symbol;Acc:MGI:1915096]	ENSMUSG00000002845.14	591.705	-0.199527	0.103279	-1.93191	0.0533703	0.337585	591.705	0.138344	0.0985181	1.40425	0.160244	0.999578	591.705	-0.0611824	0.0746917	-0.819132	0.412711	0.837619	148.977	0.0514935	0.132919	0.387405	0.698456	0.90675	148.977	-0.0866913	0.174118	-0.49789	0.618562	0.999816	148.977	-0.0351978	0.164428	-0.214062	0.830499	0.982692
Timmdc1	translocase of inner mitochondrial membrane domain containing 1 [Source:MGI Symbol;Acc:MGI:1922139]	ENSMUSG00000002846.9	490.404	-0.0222582	0.104893	-0.212199	0.831952	0.978836	490.404	0.138343	0.0995193	1.39011	0.164495	0.999578	490.404	0.116085	0.0764481	1.51848	0.128894	0.536543	455.844	-0.0609025	0.0874601	-0.696346	0.486212	0.807531	455.844	0.0345086	0.114931	0.300256	0.763982	0.999816	455.844	-0.0263939	0.108247	-0.24383	0.807362	0.980465
Pla1a	phospholipase A1 member A [Source:MGI Symbol;Acc:MGI:1934677]	ENSMUSG00000002847.6	61.2215	-0.250846	0.732635	-0.342389	0.732059	0.947462	61.2215	-0.0811705	0.699838	-0.115985	0.907665	0.999578	61.2215	-0.332016	0.530318	-0.626071	0.531268	0.896278	16.9373	-0.945451	0.377734	-2.50295	0.0123163	0.126597	16.9373	0.39747	0.484871	0.819744	0.412362	0.999816	16.9373	-0.547981	0.427983	-1.28038	0.200412	0.718736
Mcm2	minichromosome maintenance complex component 2 [Source:MGI Symbol;Acc:MGI:105380]	ENSMUSG00000002870.8	225.288	0.133453	0.140794	0.947862	0.3432	0.75332	225.288	-0.129828	0.13451	-0.965191	0.334449	0.999578	225.288	0.0036251	0.102965	0.035207	0.971915	0.996888	142.869	-0.0102405	0.151159	-0.0677467	0.945987	0.987201	142.869	-0.0494694	0.198144	-0.249664	0.802847	0.999816	142.869	-0.0597099	0.186508	-0.320148	0.748857	0.97217
Tpra1	transmembrane protein, adipocyte asscociated 1 [Source:MGI Symbol;Acc:MGI:1345190]	ENSMUSG00000002871.14	1178.92	-0.101728	0.0774117	-1.31411	0.188809	0.606901	1178.92	0.147819	0.07374	2.0046	0.0450056	0.955583	1178.92	0.0460917	0.0561417	0.820989	0.411652	0.837237	598.48	0.0578921	0.0691951	0.836651	0.402789	0.75294	598.48	-0.113198	0.0905274	-1.25043	0.211144	0.999816	598.48	-0.0553058	0.0854197	-0.647459	0.517335	0.90538
Nab1	Ngfi-A binding protein 1 [Source:MGI Symbol;Acc:MGI:107564]	ENSMUSG00000002881.14	1183.67	-0.0596849	0.0824089	-0.724253	0.46891	0.833005	1183.67	-0.0383899	0.078631	-0.488229	0.625388	0.999578	1183.67	-0.0980748	0.0598997	-1.63732	0.101564	0.480618	813.699	-0.0962435	0.0622566	-1.54592	0.122125	0.456808	813.699	-0.0621342	0.0813739	-0.763564	0.445127	0.999816	813.699	-0.158378	0.0763993	-2.07302	0.03817	0.36562
Adgre5	adhesion G protein-coupled receptor E5 [Source:MGI Symbol;Acc:MGI:1347095]	ENSMUSG00000002885.14	492.532	-0.221145	0.108107	-2.04561	0.0407951	0.290373	492.532	0.0694277	0.103556	0.670438	0.502579	0.999578	492.532	-0.151717	0.0786865	-1.92812	0.0538398	0.341849	194.372	0.0056754	0.152098	0.037314	0.970235	0.992863	194.372	-0.0290544	0.200457	-0.144941	0.884758	0.999816	194.372	-0.023379	0.189557	-0.123335	0.901842	0.991874
Il17ra	interleukin 17 receptor A [Source:MGI Symbol;Acc:MGI:107399]	ENSMUSG00000002897.5	505.212	0.348437	0.128238	2.7171	0.00658566	0.0914352	505.212	-0.0851972	0.12157	-0.700806	0.483424	0.999578	505.212	0.26324	0.0932122	2.82409	0.0047415	0.063781	686.297	-0.0794116	0.116111	-0.683927	0.494022	0.811934	686.297	0.0133669	0.153024	0.087352	0.930392	0.999816	686.297	-0.0660447	0.144777	-0.456181	0.64826	0.950707
Lamb1	laminin B1 [Source:MGI Symbol;Acc:MGI:96743]	ENSMUSG00000002900.16	775.477	-0.379763	0.51956	-0.730932	0.464821	0.831372	775.477	0.330544	0.495546	0.667028	0.504754	0.999578	775.477	-0.0492197	0.377868	-0.130256	0.896364	0.995661	491.825	-0.0554714	0.171117	-0.324172	0.745807	0.926808	491.825	-0.0193742	0.22486	-0.0861611	0.931338	0.999816	491.825	-0.0748456	0.212471	-0.352262	0.724642	0.966551
Kcnn1	potassium intermediate/small conductance calcium-activated channel, subfamily N, member 1 [Source:MGI Symbol;Acc:MGI:1933993]	ENSMUSG00000002908.17	431.428	-0.0184834	0.106032	-0.174319	0.861615	0.983805	431.428	-0.0273074	0.101111	-0.270075	0.787103	0.999578	431.428	-0.0457909	0.0775484	-0.590481	0.554868	0.907696	513.168	-0.0225586	0.106603	-0.211613	0.832409	0.956771	513.168	0.0553506	0.140279	0.394576	0.693156	0.999816	513.168	0.032792	0.132666	0.247177	0.804772	0.980465
Arrdc2	arrestin domain containing 2 [Source:MGI Symbol;Acc:MGI:1918057]	ENSMUSG00000002910.11	545.734	-0.0809775	0.232748	-0.347919	0.727901	0.945739	545.734	-0.0918323	0.222332	-0.413042	0.679576	0.999578	545.734	-0.17281	0.169573	-1.01909	0.308162	0.769418	215.214	0.0244321	0.11387	0.214562	0.830109	0.956737	215.214	-0.204662	0.149179	-1.37192	0.170087	0.999816	215.214	-0.18023	0.140873	-1.27938	0.200763	0.719304
Ppp1r17	protein phosphatase 1, regulatory subunit 17 [Source:MGI Symbol;Acc:MGI:1333876]	ENSMUSG00000002930.6	43.8745	-0.467827	0.337485	-1.38621	0.165682	0.57807	43.8745	0.321177	0.32448	0.98982	0.322262	0.999578	43.8745	-0.14665	0.240577	-0.609575	0.542143	0.901589	49.1112	-3.08498	3.96182	-0.778677	0.43617	0.774239	49.1112	-0.470882	5.21301	-0.0903282	0.928026	0.999816	49.1112	-3.55586	4.9492	-0.718471	0.472467	0.887071
Cd36	CD36 antigen [Source:MGI Symbol;Acc:MGI:107899]	ENSMUSG00000002944.15	30.6619	-0.138116	0.41722	-0.331038	0.740615	0.950381	30.6619	-0.546694	0.406539	-1.34475	0.178706	0.999578	30.6619	-0.68481	0.304961	-2.24557	0.0247319	0.206342	48.145	-0.0145548	0.583538	-0.0249423	0.980101	0.996417	48.145	-0.13181	0.767275	-0.171789	0.863603	0.999816	48.145	-0.146365	0.72543	-0.201762	0.840102	0.985172
Map2k7	mitogen-activated protein kinase kinase 7 [Source:MGI Symbol;Acc:MGI:1346871]	ENSMUSG00000002948.19	2889.32	-0.0255349	0.0521753	-0.489406	0.624554	0.906599	2889.32	0.0314261	0.0496896	0.632448	0.527094	0.999578	2889.32	0.00589123	0.0379536	0.155222	0.876646	0.992556	2223.73	0.0535305	0.0521498	1.02647	0.304668	0.673131	2223.73	-0.0839711	0.0685122	-1.22564	0.220335	0.999816	2223.73	-0.0304406	0.0648085	-0.469701	0.638569	0.948106
Timm44	translocase of inner mitochondrial membrane 44 [Source:MGI Symbol;Acc:MGI:1343262]	ENSMUSG00000002949.15	1275.87	0.069481	0.0780459	0.890258	0.373327	0.773201	1275.87	-0.0429706	0.0742904	-0.578413	0.562985	0.999578	1275.87	0.0265104	0.0569187	0.465759	0.641388	0.937996	1026.98	0.0810888	0.083069	0.976163	0.328984	0.695922	1026.98	0.000784423	0.109548	0.00716055	0.994287	0.999816	1026.98	0.0818733	0.103858	0.788317	0.430511	0.867517
Ap2a2	adaptor-related protein complex 2, alpha 2 subunit [Source:MGI Symbol;Acc:MGI:101920]	ENSMUSG00000002957.11	4061.36	-0.0237576	0.0706315	-0.336359	0.7366	0.948339	4061.36	0.0497334	0.0673376	0.738568	0.46017	0.999578	4061.36	0.0259758	0.0513418	0.505939	0.612899	0.926459	7615.3	0.0837661	0.0912746	0.917737	0.358756	0.721064	7615.3	-0.10373	0.120182	-0.86311	0.388077	0.999816	7615.3	-0.0199638	0.113855	-0.175344	0.860809	0.987686
Pnkp	polynucleotide kinase 3'- phosphatase [Source:MGI Symbol;Acc:MGI:1891698]	ENSMUSG00000002963.17	541.614	0.0688984	0.104041	0.662225	0.507827	0.851107	541.614	-0.0468932	0.0991882	-0.47277	0.636377	0.999578	541.614	0.0220051	0.0759206	0.289844	0.771936	0.972225	474.631	0.118067	0.0843196	1.40023	0.161443	0.516798	474.631	0.0654666	0.110947	0.59007	0.555144	0.999816	474.631	0.183534	0.105051	1.7471	0.0806206	0.532559
Med25	mediator complex subunit 25 [Source:MGI Symbol;Acc:MGI:1922863]	ENSMUSG00000002968.8	1621.2	-8.2408e-05	0.0641595	-0.00128442	0.998975	0.999846	1621.2	0.0641686	0.0610603	1.05091	0.293302	0.999578	1621.2	0.0640862	0.0465778	1.37589	0.168855	0.605244	1874.42	0.090292	0.0588145	1.5352	0.124735	0.461032	1874.42	0.0231073	0.0773798	0.298622	0.765229	0.999816	1874.42	0.113399	0.0732637	1.54782	0.121665	0.617524
Bcam	basal cell adhesion molecule [Source:MGI Symbol;Acc:MGI:1929940]	ENSMUSG00000002980.14	906.127	0.214609	0.218859	0.980581	0.326799	0.741411	906.127	0.0649291	0.208442	0.311497	0.755423	0.999578	906.127	0.279538	0.158997	1.75814	0.0787243	0.419173	350.453	-0.168858	0.125339	-1.34721	0.177914	0.540436	350.453	0.0354811	0.164297	0.215956	0.829022	0.999816	350.453	-0.133377	0.154458	-0.863515	0.387854	0.847536
Clptm1	cleft lip and palate associated transmembrane protein 1 [Source:MGI Symbol;Acc:MGI:1927155]	ENSMUSG00000002981.10	5189.71	0.00806301	0.0422616	0.190788	0.848692	0.98187	5189.71	0.000153895	0.0402969	0.00381902	0.996953	0.999578	5189.71	0.00821691	0.030796	0.266817	0.78961	0.97701	5620.55	0.0291609	0.0387437	0.752663	0.451652	0.786115	5620.55	-0.020406	0.0509288	-0.400678	0.688657	0.999816	5620.55	0.00875491	0.0481692	0.181753	0.855776	0.986901
Relb	avian reticuloendotheliosis viral (v-rel) oncogene related B [Source:MGI Symbol;Acc:MGI:103289]	ENSMUSG00000002983.17	177.906	0.0701657	0.167364	0.41924	0.675041	0.926432	177.906	0.0497786	0.158978	0.313117	0.754192	0.999578	177.906	0.119944	0.120414	0.996098	0.319202	0.778431	126.325	-0.152338	0.171618	-0.887662	0.374723	0.733444	126.325	0.0889523	0.225403	0.394637	0.693111	0.999816	126.325	-0.0633861	0.211868	-0.299177	0.764805	0.974408
Tomm40	translocase of outer mitochondrial membrane 40 homolog (yeast) [Source:MGI Symbol;Acc:MGI:1858259]	ENSMUSG00000002984.17	1530.2	0.0463883	0.0659381	0.703513	0.481736	0.840822	1530.2	-0.0593692	0.062906	-0.943775	0.345285	0.999578	1530.2	-0.0129808	0.0481754	-0.269449	0.787584	0.976211	1786.42	0.087459	0.0525164	1.66537	0.0958399	0.40291	1786.42	-0.0581624	0.0692336	-0.84009	0.400858	0.999816	1786.42	0.0292966	0.0655701	0.446798	0.655021	0.950819
Apoe	apolipoprotein E [Source:MGI Symbol;Acc:MGI:88057]	ENSMUSG00000002985.16	43850.9	0.661548	0.0902969	7.32636	2.36493e-13	3.47508e-11	43850.9	-0.327222	0.0861328	-3.79904	0.000145257	0.0463497	43850.9	0.334325	0.0657237	5.08683	3.641e-07	1.59905e-05	28631.6	-0.108673	0.0644546	-1.68604	0.0917887	0.396375	28631.6	0.0974369	0.0848706	1.14806	0.250942	0.999816	28631.6	-0.011236	0.0803976	-0.139755	0.888853	0.990412
Apoc2	apolipoprotein C-II [Source:MGI Symbol;Acc:MGI:88054]	ENSMUSG00000002992.17	2.90357	1.92393	5.36612	0.358533	0.719944	NA	2.90357	-1.14069	5.07761	-0.224652	0.82225	NA	2.90357	0.783238	3.96568	0.197504	0.843433	0.98641	0.133246	-0.15963	4.2169	-0.0378548	0.969803	NA	0.133246	0.349416	5.54801	0.0629804	0.949782	0.999816	0.133246	0.189786	5.26851	0.0360227	0.971264	NA
Hbp1	high mobility group box transcription factor 1 [Source:MGI Symbol;Acc:MGI:894659]	ENSMUSG00000002996.17	1099.19	-0.118448	0.0876394	-1.35154	0.176522	0.592973	1099.19	0.117497	0.0834066	1.40872	0.158918	0.999578	1099.19	-0.000951824	0.0634714	-0.0149961	0.988035	0.999033	519.432	-0.035975	0.0846927	-0.424771	0.671004	0.894871	519.432	0.0908481	0.11072	0.82052	0.411919	0.999816	519.432	0.0548731	0.104186	0.526685	0.598412	0.935852
Prkar2b	protein kinase, cAMP dependent regulatory, type II beta [Source:MGI Symbol;Acc:MGI:97760]	ENSMUSG00000002997.15	1211.71	-0.073644	0.104767	-0.702929	0.4821	0.841034	1211.71	0.086966	0.099698	0.872295	0.383047	0.999578	1211.71	0.013322	0.0758505	0.175635	0.860581	0.989711	2554.39	0.213229	0.0598293	3.56396	0.000365308	0.00948913	2554.39	0.0375389	0.0786176	0.477487	0.633015	0.999816	2554.39	0.250768	0.0745211	3.36506	0.000765274	0.0263219
Cdkn1b	cyclin-dependent kinase inhibitor 1B [Source:MGI Symbol;Acc:MGI:104565]	ENSMUSG00000003031.14	1479.97	-0.243316	0.167006	-1.45693	0.145135	0.547372	1479.97	0.154906	0.159286	0.972498	0.330803	0.999578	1479.97	-0.0884106	0.121355	-0.728531	0.466289	0.86637	1217.88	0.000154189	0.0738907	0.00208672	0.998335	0.999492	1217.88	-0.0641489	0.0969417	-0.661726	0.508147	0.999816	1217.88	-0.0639947	0.0915685	-0.698873	0.484632	0.893744
Klf4	Kruppel-like factor 4 (gut) [Source:MGI Symbol;Acc:MGI:1342287]	ENSMUSG00000003032.8	222.928	-0.845545	0.299609	-2.82216	0.00477016	0.0714682	222.928	0.269332	0.286975	0.938519	0.347978	0.999578	222.928	-0.576214	0.216623	-2.65999	0.00781439	0.0930384	109.775	-0.429381	0.18444	-2.32803	0.0199104	0.169496	109.775	-0.213912	0.24285	-0.880843	0.378403	0.999816	109.775	-0.643294	0.226735	-2.83721	0.00455098	0.102394
Ap1m1	adaptor-related protein complex AP-1, mu subunit 1 [Source:MGI Symbol;Acc:MGI:102776]	ENSMUSG00000003033.15	2278.94	0.0709643	0.0501893	1.41393	0.157382	0.565047	2278.94	-0.00933554	0.04768	-0.195795	0.84477	0.999578	2278.94	0.0616288	0.0366175	1.68304	0.092367	0.459183	1786.81	0.0815146	0.0614084	1.32742	0.184371	0.549011	1786.81	0.0391494	0.0806519	0.485412	0.627384	0.999816	1786.81	0.120664	0.0762955	1.58153	0.113756	0.606697
Rab8a	RAB8A, member RAS oncogene family [Source:MGI Symbol;Acc:MGI:96960]	ENSMUSG00000003037.16	962.622	-0.0392476	0.0712531	-0.55082	0.581757	0.890033	962.622	0.0133552	0.0679977	0.196407	0.844292	0.999578	962.622	-0.0258924	0.0518948	-0.49894	0.617822	0.929186	1054.55	-0.0585252	0.0534782	-1.09438	0.27379	0.646943	1054.55	-0.0151931	0.0704406	-0.215686	0.829232	0.999816	1054.55	-0.0737183	0.066394	-1.11032	0.266863	0.777506
Hmgn2	high mobility group nucleosomal binding domain 2 [Source:MGI Symbol;Acc:MGI:96136]	ENSMUSG00000003038.15	1550.68	-0.99626	0.0703878	-14.1539	1.76768e-45	1.03899e-42	1550.68	-0.12223	0.0688363	-1.77566	0.0757889	0.999578	1550.68	-1.11849	0.0514485	-21.74	8.59528e-105	6.69787e-102	1199.85	-1.32561	0.0721126	-18.3825	1.81399e-75	1.23368e-72	1199.85	-0.0494212	0.0953217	-0.518467	0.604132	0.999816	1199.85	-1.37503	0.0878986	-15.6434	3.68665e-55	2.75798e-52
Fam32a	family with sequence similarity 32, member A [Source:MGI Symbol;Acc:MGI:1915172]	ENSMUSG00000003039.9	2231.29	-0.0146374	0.0713734	-0.205082	0.837508	0.979961	2231.29	0.0120043	0.0679748	0.1766	0.859823	0.999578	2231.29	-0.00263305	0.0519279	-0.0507059	0.95956	0.996066	2147.95	-0.00866044	0.0501988	-0.172523	0.863026	0.96745	2147.95	0.0770538	0.0658589	1.16998	0.242008	0.999816	2147.95	0.0683934	0.0621793	1.09994	0.271359	0.780091
Stard3nl	STARD3 N-terminal like [Source:MGI Symbol;Acc:MGI:1923455]	ENSMUSG00000003062.13	1255.01	0.0310549	0.0738278	0.42064	0.674018	0.926328	1255.01	-0.0105295	0.0702874	-0.149807	0.880917	0.999578	1255.01	0.0205254	0.0538287	0.38131	0.702973	0.954625	933.279	0.00599045	0.069231	0.0865284	0.931046	0.984328	933.279	0.0112208	0.0909695	0.123347	0.901833	0.999816	933.279	0.0172112	0.0858748	0.200423	0.84115	0.985458
Stk11	serine/threonine kinase 11 [Source:MGI Symbol;Acc:MGI:1341870]	ENSMUSG00000003068.16	1721.14	0.0765625	0.0634045	1.20752	0.22723	0.651861	1721.14	0.0300607	0.0602538	0.498901	0.617849	0.999578	1721.14	0.106623	0.0461371	2.31101	0.0208325	0.184265	1717.78	-0.03733	0.0670948	-0.556378	0.577953	0.855394	1717.78	0.0114611	0.0882558	0.129863	0.896675	0.999816	1717.78	-0.0258689	0.0834621	-0.309948	0.756601	0.972648
Efna2	ephrin A2 [Source:MGI Symbol;Acc:MGI:102707]	ENSMUSG00000003070.6	207.515	0.136299	0.14873	0.916421	0.359446	0.763837	207.515	-0.197861	0.141669	-1.39664	0.162522	0.999578	207.515	-0.0615615	0.108572	-0.567012	0.570706	0.912626	171.789	-0.134032	0.143797	-0.932093	0.351289	0.713846	171.789	0.219456	0.188588	1.16368	0.244553	0.999816	171.789	0.0854242	0.177058	0.482464	0.629477	0.945741
Atp5d	ATP synthase, H+ transporting, mitochondrial F1 complex, delta subunit [Source:MGI Symbol;Acc:MGI:1913293]	ENSMUSG00000003072.15	4318.62	0.0309323	0.0460037	0.672387	0.501337	0.849849	4318.62	-0.0561929	0.0439478	-1.27863	0.201028	0.999578	4318.62	-0.0252605	0.0336437	-0.750825	0.452758	0.859783	4510.58	0.0328477	0.0488858	0.671929	0.501629	0.816479	4510.58	-0.116006	0.0644171	-1.80086	0.0717251	0.999816	4510.58	-0.0831584	0.0610089	-1.36305	0.172866	0.68449
Ppp5c	protein phosphatase 5, catalytic subunit [Source:MGI Symbol;Acc:MGI:102666]	ENSMUSG00000003099.11	2521.47	0.0232637	0.0522404	0.445321	0.656088	0.919099	2521.47	-0.0697842	0.0498715	-1.39928	0.161729	0.999578	2521.47	-0.0465205	0.0382127	-1.21741	0.223449	0.680113	3735.26	-0.00422358	0.0509879	-0.082835	0.933983	0.985145	3735.26	-0.00804433	0.067096	-0.119893	0.904568	0.999816	3735.26	-0.0122679	0.0634824	-0.193249	0.846764	0.98552
Cdk12	cyclin-dependent kinase 12 [Source:MGI Symbol;Acc:MGI:1098802]	ENSMUSG00000003119.14	704.591	-0.0126821	0.0976114	-0.129925	0.896626	0.990052	704.591	-0.0302815	0.0928024	-0.326301	0.744197	0.999578	704.591	-0.0429636	0.0706619	-0.608017	0.543176	0.901589	733.03	0.0579102	0.105168	0.550644	0.581878	0.856857	733.03	0.0678379	0.137599	0.493012	0.622004	0.999816	733.03	0.125748	0.129951	0.967654	0.333217	0.824409
Lipe	lipase, hormone sensitive [Source:MGI Symbol;Acc:MGI:96790]	ENSMUSG00000003123.15	618.966	-0.0309828	0.108615	-0.285253	0.775451	0.963269	618.966	0.0241149	0.103578	0.232818	0.815903	0.999578	618.966	-0.00686785	0.0790114	-0.0869224	0.930733	0.996066	243.523	-0.063254	0.109051	-0.580041	0.561887	0.848245	243.523	0.00241205	0.141768	0.0170141	0.986425	0.999816	243.523	-0.0608419	0.132963	-0.457587	0.64725	0.950638
Pafah1b2	platelet-activating factor acetylhydrolase, isoform 1b, subunit 2 [Source:MGI Symbol;Acc:MGI:108415]	ENSMUSG00000003131.7	7237.21	-0.0451978	0.0624867	-0.723319	0.469484	0.833005	7237.21	0.000593121	0.0595855	0.00995412	0.992058	0.999578	7237.21	-0.0446047	0.0454809	-0.980734	0.326724	0.784396	6653.18	0.0635988	0.030192	2.10648	0.0351627	0.236133	6653.18	-0.0379437	0.0396671	-0.956551	0.338794	0.999816	6653.18	0.0256551	0.0375177	0.683813	0.494093	0.897412
Tbc1d8	TBC1 domain family, member 8 [Source:MGI Symbol;Acc:MGI:1927225]	ENSMUSG00000003134.10	500.503	0.0219624	0.109206	0.20111	0.840613	0.980141	500.503	-0.0212321	0.103871	-0.20441	0.838033	0.999578	500.503	0.00073022	0.0791143	0.00922994	0.992636	0.999141	512.584	-0.0273963	0.0702463	-0.390004	0.696534	0.906137	512.584	-0.200791	0.0919524	-2.18365	0.0289883	0.999816	512.584	-0.228188	0.0864208	-2.64043	0.00828017	0.151727
Cnot11	CCR4-NOT transcription complex, subunit 11 [Source:MGI Symbol;Acc:MGI:106580]	ENSMUSG00000003135.15	635.584	0.0842904	0.0831492	1.01373	0.310714	0.727625	635.584	-0.0765071	0.0792948	-0.964844	0.334623	0.999578	635.584	0.0077833	0.0606902	0.128246	0.897954	0.995661	916.415	0.0902346	0.0582198	1.54989	0.121167	0.455284	916.415	-0.0639911	0.0765763	-0.835652	0.403351	0.999816	916.415	0.0262434	0.0724074	0.362441	0.717022	0.964522
Slc2a3	solute carrier family 2 (facilitated glucose transporter), member 3 [Source:MGI Symbol;Acc:MGI:95757]	ENSMUSG00000003153.10	2352.47	-0.0763444	0.0753868	-1.0127	0.311202	0.727889	2352.47	0.0819438	0.0718483	1.14051	0.254074	0.999578	2352.47	0.00559942	0.0548246	0.102133	0.918651	0.996066	5041.34	-0.0319304	0.0819071	-0.389837	0.696657	0.906145	5041.34	0.0337426	0.107786	0.313053	0.754241	0.999816	5041.34	0.00181222	0.102051	0.017758	0.985832	0.996173
Foxj2	forkhead box J2 [Source:MGI Symbol;Acc:MGI:1926805]	ENSMUSG00000003154.15	888.266	-0.183982	0.102204	-1.80014	0.0718393	0.39653	888.266	0.0568223	0.0975514	0.582485	0.56024	0.999578	888.266	-0.127159	0.0741559	-1.71476	0.0863898	0.443473	994.298	-0.181414	0.0583808	-3.10743	0.00188721	0.0338567	994.298	0.05661	0.0764376	0.740604	0.458934	0.999816	994.298	-0.124804	0.071617	-1.74266	0.0813925	0.53459
Sri	sorcin [Source:MGI Symbol;Acc:MGI:98419]	ENSMUSG00000003161.15	2167.07	0.174901	0.0632135	2.76682	0.00566052	0.0813773	2167.07	-0.0954483	0.0600465	-1.58957	0.111931	0.999578	2167.07	0.0794524	0.0460263	1.72624	0.0843048	0.437672	1430.7	0.0001115	0.0673907	0.00165452	0.99868	0.999492	1430.7	-0.00804468	0.0885237	-0.090876	0.927591	0.999816	1430.7	-0.00793318	0.0836199	-0.0948719	0.924417	0.993386
Dgcr2	DiGeorge syndrome critical region gene 2 [Source:MGI Symbol;Acc:MGI:892866]	ENSMUSG00000003166.19	3772.86	-0.0587464	0.0641419	-0.915883	0.359728	0.763837	3772.86	0.0263055	0.0611807	0.429963	0.667222	0.999578	3772.86	-0.032441	0.0466696	-0.69512	0.48698	0.87544	3880.92	0.0435908	0.0453536	0.961132	0.336486	0.701839	3880.92	-0.0555725	0.0595868	-0.932631	0.35101	0.999816	3880.92	-0.0119817	0.056343	-0.212656	0.831595	0.982722
Irf3	interferon regulatory factor 3 [Source:MGI Symbol;Acc:MGI:1859179]	ENSMUSG00000003184.15	734.146	-0.0939176	0.111132	-0.845102	0.398054	0.791446	734.146	0.0641098	0.106008	0.604763	0.545336	0.999578	734.146	-0.0298078	0.080692	-0.369402	0.711828	0.956567	406.836	-0.181198	0.100998	-1.79408	0.0728011	0.353908	406.836	0.12145	0.132607	0.915862	0.359739	0.999816	406.836	-0.0597477	0.124783	-0.478814	0.632071	0.945741
Bcl2l12	BCL2-like 12 (proline rich) [Source:MGI Symbol;Acc:MGI:1922986]	ENSMUSG00000003190.12	80.0125	-0.142345	0.238372	-0.597155	0.550404	0.872645	80.0125	0.354166	0.225048	1.57373	0.115549	0.999578	80.0125	0.211821	0.170121	1.24512	0.213089	0.666331	28.6955	0.169121	0.289486	0.584213	0.559077	0.84717	28.6955	-0.00313909	0.385877	-0.00813496	0.993509	0.999816	28.6955	0.165982	0.367364	0.451819	0.651399	0.950819
Zfp959	zinc finger protein 959 [Source:MGI Symbol;Acc:MGI:2385058]	ENSMUSG00000003198.10	155.237	-0.0967182	0.157404	-0.61446	0.538912	0.865999	155.237	0.0435959	0.149531	0.29155	0.770631	0.999578	155.237	-0.0531223	0.112251	-0.473245	0.636039	0.936188	145.21	-0.325112	0.122035	-2.66409	0.00771965	0.0938889	145.21	0.287088	0.158616	1.80995	0.0703032	0.999816	145.21	-0.0380233	0.145974	-0.26048	0.794494	0.979044
Mpnd	MPN domain containing [Source:MGI Symbol;Acc:MGI:1915297]	ENSMUSG00000003199.16	1793.79	-0.0518978	0.0655843	-0.791314	0.42876	0.807532	1793.79	0.0476653	0.0625691	0.761802	0.446178	0.999578	1793.79	-0.00423258	0.0478692	-0.0884196	0.929543	0.996066	1504.38	0.0670279	0.0636201	1.05356	0.292083	0.662373	1504.38	-0.0169016	0.0838056	-0.201677	0.84017	0.999816	1504.38	0.0501263	0.0793679	0.631568	0.527669	0.909609
Sh3gl1	SH3-domain GRB2-like 1 [Source:MGI Symbol;Acc:MGI:700010]	ENSMUSG00000003200.9	886.428	0.0171209	0.098943	0.173038	0.862622	0.984128	886.428	0.0703837	0.0941749	0.747373	0.454839	0.999578	886.428	0.0875046	0.0718607	1.2177	0.223339	0.680098	832.679	-0.125584	0.0730973	-1.71803	0.0857906	0.383966	832.679	-0.0194226	0.096313	-0.201661	0.840182	0.999816	832.679	-0.145006	0.0908233	-1.59657	0.110361	0.601317
Ebi3	Epstein-Barr virus induced gene 3 [Source:MGI Symbol;Acc:MGI:1354171]	ENSMUSG00000003206.6	23.9733	0.755582	0.555998	1.35897	0.174157	0.590001	23.9733	-0.365297	0.521255	-0.700803	0.483426	0.999578	23.9733	0.390285	0.408303	0.955872	0.339137	0.795736	22.2857	0.290931	0.36453	0.798098	0.424814	0.768084	22.2857	-0.195457	0.47769	-0.409171	0.682414	0.999816	22.2857	0.0954734	0.454528	0.21005	0.833629	0.983113
Ccdc94	coiled-coil domain containing 94 [Source:MGI Symbol;Acc:MGI:1920136]	ENSMUSG00000003208.8	176.207	0.155708	0.148106	1.05133	0.293109	0.712105	176.207	-0.138403	0.140975	-0.981754	0.326221	0.999578	176.207	0.017305	0.10792	0.160351	0.872605	0.991342	166.304	0.117055	0.126583	0.924733	0.355105	0.717681	166.304	0.20623	0.165438	1.24657	0.212556	0.999816	166.304	0.323285	0.156377	2.06735	0.0387013	0.367883
Ranbp2	RAN binding protein 2 [Source:MGI Symbol;Acc:MGI:894323]	ENSMUSG00000003226.7	2408.75	-0.129342	0.0579104	-2.23349	0.0255169	0.219096	2408.75	0.0425811	0.0551256	0.772438	0.439855	0.999578	2408.75	-0.086761	0.041924	-2.06948	0.0385009	0.279975	4092.37	0.0520372	0.0680675	0.764493	0.444573	0.780824	4092.37	0.00515112	0.0894508	0.0575861	0.954078	0.999816	4092.37	0.0571883	0.08466	0.675505	0.499355	0.89854
Grk5	G protein-coupled receptor kinase 5 [Source:MGI Symbol;Acc:MGI:109161]	ENSMUSG00000003228.8	339.624	-0.00419067	0.140011	-0.029931	0.976122	0.999575	339.624	0.209456	0.132678	1.57868	0.114409	0.999578	339.624	0.205265	0.100907	2.0342	0.0419313	0.293027	402.227	0.433763	0.087805	4.94008	7.8092e-07	4.4258e-05	402.227	0.0168713	0.1144	0.147476	0.882757	0.999816	402.227	0.450635	0.109238	4.12526	3.7031e-05	0.0020987
Dvl3	dishevelled segment polarity protein 3 [Source:MGI Symbol;Acc:MGI:108100]	ENSMUSG00000003233.11	973.999	-0.0919807	0.0827858	-1.11107	0.266539	0.687931	973.999	0.0825127	0.0788011	1.0471	0.295053	0.999578	973.999	-0.00946798	0.0600664	-0.157625	0.874752	0.991921	859.474	0.0414553	0.0981495	0.422369	0.672756	0.895744	859.474	0.0526421	0.128647	0.409199	0.682394	0.999816	859.474	0.0940974	0.121575	0.773985	0.43894	0.872627
Abcf3	ATP-binding cassette, sub-family F (GCN20), member 3 [Source:MGI Symbol;Acc:MGI:1351656]	ENSMUSG00000003234.15	2113.26	-0.0989974	0.0663076	-1.493	0.135437	0.528671	2113.26	-0.000902286	0.0633681	-0.0142388	0.988639	0.999578	2113.26	-0.0998996	0.0483673	-2.06544	0.0388818	0.281597	1737.28	-0.0884379	0.0551184	-1.60451	0.108602	0.431199	1737.28	0.094746	0.072396	1.30872	0.19063	0.999816	1737.28	0.00630812	0.0682617	0.0924108	0.926372	0.993386
Eif2b5	eukaryotic translation initiation factor 2B, subunit 5 epsilon [Source:MGI Symbol;Acc:MGI:2446176]	ENSMUSG00000003235.12	1523.55	-0.042978	0.0703499	-0.610918	0.541254	0.867755	1523.55	0.0534588	0.067085	0.796881	0.42552	0.999578	1523.55	0.0104807	0.0512949	0.204323	0.838101	0.985522	1574.49	-0.0947096	0.0517015	-1.83186	0.0669729	0.338441	1574.49	0.031637	0.0680251	0.465078	0.641875	0.999816	1574.49	-0.0630727	0.0641213	-0.983647	0.325289	0.818959
Cyth2	cytohesin 2 [Source:MGI Symbol;Acc:MGI:1334255]	ENSMUSG00000003269.17	1025.22	-0.00706821	0.0731076	-0.0966824	0.922979	0.994022	1025.22	-0.0134507	0.0697795	-0.19276	0.847147	0.999578	1025.22	-0.0205189	0.0532075	-0.38564	0.699763	0.954595	2338.54	0.000378255	0.0494573	0.00764813	0.993898	0.999492	2338.54	0.0657638	0.0651151	1.00996	0.312513	0.999816	2338.54	0.0661421	0.0615637	1.07437	0.282658	0.787449
Sult2b1	sulfotransferase family, cytosolic, 2B, member 1 [Source:MGI Symbol;Acc:MGI:1926342]	ENSMUSG00000003271.17	134.179	0.226001	0.232577	0.971725	0.331187	0.744172	134.179	0.222701	0.219018	1.01682	0.30924	0.999578	134.179	0.448703	0.169338	2.64975	0.00805517	0.0952503	323.8	0.0634118	0.0941068	0.673828	0.500421	0.815787	323.8	-0.204357	0.124129	-1.64633	0.0996955	0.999816	323.8	-0.140945	0.117499	-1.19954	0.230317	0.750792
Car11	carbonic anhydrase 11 [Source:MGI Symbol;Acc:MGI:1336193]	ENSMUSG00000003273.14	1484.32	-0.175117	0.0869837	-2.01322	0.0440917	0.302292	1484.32	0.0797218	0.0830338	0.960112	0.336999	0.999578	1484.32	-0.0953953	0.0631376	-1.51091	0.130811	0.539964	3574.53	0.146291	0.0451117	3.24286	0.00118335	0.0236702	3574.53	0.00703512	0.0593772	0.118482	0.905686	0.999816	3574.53	0.153326	0.0562908	2.72383	0.00645306	0.129703
Dlgap1	discs, large (Drosophila) homolog-associated protein 1 [Source:MGI Symbol;Acc:MGI:1346065]	ENSMUSG00000003279.16	2283.82	-0.115175	0.0909634	-1.26616	0.205455	0.627199	2283.82	0.0522038	0.0866952	0.602154	0.547072	0.999578	2283.82	-0.0629707	0.0660456	-0.953443	0.340366	0.796634	16427.7	0.0490868	0.0586877	0.836408	0.402926	0.75294	16427.7	0.0280875	0.0772572	0.363558	0.716188	0.999816	16427.7	0.0771743	0.0731811	1.05457	0.291624	0.794913
Plag1	pleiomorphic adenoma gene 1 [Source:MGI Symbol;Acc:MGI:1891916]	ENSMUSG00000003282.9	110.55	0.0366072	0.233336	0.156886	0.875335	0.986166	110.55	0.0609924	0.22026	0.276911	0.781848	0.999578	110.55	0.0975996	0.168532	0.579116	0.562511	0.909493	64.6053	0.186302	0.267747	0.695814	0.486545	0.807674	64.6053	-0.119117	0.347243	-0.343036	0.731571	0.999816	64.6053	0.0671852	0.32799	0.204839	0.837698	0.984575
Hck	hemopoietic cell kinase [Source:MGI Symbol;Acc:MGI:96052]	ENSMUSG00000003283.14	74.8738	0.778622	0.26291	2.96156	0.00306088	0.0515726	74.8738	-0.817884	0.251622	-3.25045	0.00115224	0.178028	74.8738	-0.0392616	0.196379	-0.199928	0.841537	0.986206	49.0872	-0.305553	0.229784	-1.32974	0.183604	0.547835	49.0872	0.176327	0.302142	0.583591	0.559496	0.999816	49.0872	-0.129226	0.281012	-0.459858	0.645618	0.950386
Mrpl4	mitochondrial ribosomal protein L4 [Source:MGI Symbol;Acc:MGI:2137210]	ENSMUSG00000003299.10	1279.52	0.0441681	0.0711962	0.620372	0.535013	0.863627	1279.52	0.0102145	0.0678602	0.150523	0.880352	0.999578	1279.52	0.0543826	0.051957	1.04668	0.295245	0.756187	1025.09	0.00184773	0.0692638	0.0266766	0.978718	0.99589	1025.09	-0.0964648	0.091325	-1.05628	0.290841	0.999816	1025.09	-0.094617	0.0864103	-1.09497	0.273528	0.781491
Keap1	kelch-like ECH-associated protein 1 [Source:MGI Symbol;Acc:MGI:1858732]	ENSMUSG00000003308.15	1584.6	0.118524	0.0642386	1.84506	0.0650282	0.374988	1584.6	-0.120451	0.061151	-1.96972	0.0488699	0.968969	1584.6	-0.00192626	0.0468437	-0.041121	0.967199	0.996747	1975.09	-0.0134905	0.0411059	-0.328188	0.742769	0.925783	1975.09	-0.013138	0.0538909	-0.243789	0.807394	0.999816	1975.09	-0.0266285	0.050791	-0.524275	0.600087	0.936136
Ap1m2	adaptor protein complex AP-1, mu 2 subunit [Source:MGI Symbol;Acc:MGI:1336974]	ENSMUSG00000003309.14	27.2822	0.157219	0.429157	0.366344	0.714108	0.940047	27.2822	-0.178006	0.407233	-0.43711	0.662031	0.999578	27.2822	-0.0207862	0.3105	-0.0669443	0.946626	0.996066	31.1415	-0.0415794	0.297817	-0.139614	0.888965	0.973618	31.1415	0.196545	0.379319	0.518154	0.604351	0.999816	31.1415	0.154966	0.353404	0.438494	0.661028	0.950819
Glg1	golgi apparatus protein 1 [Source:MGI Symbol;Acc:MGI:104967]	ENSMUSG00000003316.14	6020.87	-0.0624812	0.0756678	-0.825731	0.408957	0.797341	6020.87	0.100184	0.0721188	1.38915	0.164786	0.999578	6020.87	0.037703	0.0550067	0.685425	0.493076	0.87647	7774.91	0.0928546	0.0631346	1.47074	0.141361	0.489346	7774.91	0.0723635	0.0830194	0.871646	0.383402	0.999816	7774.91	0.165218	0.0786136	2.10165	0.0355842	0.354639
Atp8b3	ATPase, class I, type 8B, member 3 [Source:MGI Symbol;Acc:MGI:1914581]	ENSMUSG00000003341.9	56.1343	0.689633	0.326635	2.11133	0.0347441	0.262669	56.1343	-0.0892989	0.306198	-0.291638	0.770564	0.999578	56.1343	0.600334	0.239487	2.50675	0.0121847	0.12684	5.60404	1.58687	0.624357	2.5416	0.0110345	0.119463	5.60404	-0.0198063	0.784719	-0.02524	0.979864	0.999816	5.60404	1.56706	0.794272	1.97296	0.0485006	0.41681
Btbd2	BTB (POZ) domain containing 2 [Source:MGI Symbol;Acc:MGI:1933831]	ENSMUSG00000003344.14	2154.53	0.0442808	0.0532604	0.831402	0.405746	0.795004	2154.53	0.0578254	0.0506086	1.1426	0.253205	0.999578	2154.53	0.102106	0.0388432	2.62868	0.00857173	0.0990292	2307.63	-0.002803	0.0618438	-0.0453239	0.963849	0.990666	2307.63	0.0325278	0.0813674	0.399765	0.68933	0.999816	2307.63	0.0297248	0.0769653	0.38621	0.699341	0.958767
Csnk1g2	casein kinase 1, gamma 2 [Source:MGI Symbol;Acc:MGI:1920014]	ENSMUSG00000003345.16	3134.69	-0.0361023	0.0428113	-0.843289	0.399067	0.792098	3134.69	0.00218471	0.0408737	0.0534502	0.957373	0.999578	3134.69	-0.0339176	0.0312046	-1.08694	0.277062	0.740513	4292.89	-0.0470553	0.0476182	-0.988178	0.323065	0.691122	4292.89	0.0113551	0.0626817	0.181155	0.856246	0.999816	4292.89	-0.0357002	0.0593056	-0.601969	0.547195	0.916196
Abhd17a	abhydrolase domain containing 17A [Source:MGI Symbol;Acc:MGI:106388]	ENSMUSG00000003346.14	2396.78	-0.0364828	0.105991	-0.344207	0.730691	0.94706	2396.78	0.0250854	0.10113	0.24805	0.804096	0.999578	2396.78	-0.0113974	0.0772555	-0.147529	0.882715	0.99431	2961.02	0.0635434	0.0700414	0.907227	0.364287	0.725355	2961.02	-0.0967225	0.0922906	-1.04802	0.294629	0.999816	2961.02	-0.0331791	0.0874441	-0.379432	0.704367	0.960544
Mob3a	MOB kinase activator 3A [Source:MGI Symbol;Acc:MGI:3050117]	ENSMUSG00000003348.10	590.77	-0.0100456	0.116442	-0.0862713	0.931251	0.994885	590.77	0.0364963	0.110906	0.329075	0.742099	0.999578	590.77	0.0264507	0.0844317	0.313279	0.754068	0.968282	261.906	-0.102132	0.10837	-0.942437	0.345969	0.710819	261.906	-0.161884	0.14168	-1.14261	0.253202	0.999816	261.906	-0.264017	0.132946	-1.98589	0.0470458	0.408294
Cacnb3	calcium channel, voltage-dependent, beta 3 subunit [Source:MGI Symbol;Acc:MGI:103307]	ENSMUSG00000003352.13	1179.71	-0.205128	0.147546	-1.39026	0.16445	0.575347	1179.71	0.157834	0.140738	1.12147	0.262086	0.999578	1179.71	-0.0472938	0.107021	-0.441911	0.658553	0.94347	8806.44	-0.132444	0.0544705	-2.43148	0.0150371	0.142505	8806.44	0.166303	0.0717385	2.31818	0.0204394	0.999816	8806.44	0.0338588	0.0679114	0.498572	0.618081	0.942491
Ccdc65	coiled-coil domain containing 65 [Source:MGI Symbol;Acc:MGI:2146001]	ENSMUSG00000003354.5	176.332	-0.236632	0.17314	-1.36671	0.171715	0.586829	176.332	0.143329	0.165889	0.864006	0.387585	0.999578	176.332	-0.0933027	0.125591	-0.742907	0.457538	0.862421	214.949	0.32795	0.100122	3.27551	0.0010547	0.022009	214.949	-0.204666	0.130495	-1.56839	0.116791	0.999816	214.949	0.123283	0.124643	0.989089	0.32262	0.816757
Fkbp11	FK506 binding protein 11 [Source:MGI Symbol;Acc:MGI:1913370]	ENSMUSG00000003355.6	42.5508	0.787789	0.321846	2.44772	0.0143764	0.154975	42.5508	-0.384905	0.301113	-1.27827	0.201153	0.999578	42.5508	0.402884	0.237604	1.69562	0.0899587	0.452991	15.9356	0.605612	0.387506	1.56285	0.118089	0.449809	15.9356	0.181131	0.511971	0.353791	0.723495	0.999816	15.9356	0.786743	0.498779	1.57734	0.114718	0.609576
Ddx23	DEAD (Asp-Glu-Ala-Asp) box polypeptide 23 [Source:MGI Symbol;Acc:MGI:1921601]	ENSMUSG00000003360.14	1871.88	-0.021854	0.0569665	-0.383629	0.701254	0.936505	1871.88	-0.0072916	0.0542781	-0.134338	0.893135	0.999578	1871.88	-0.0291456	0.0414091	-0.703845	0.481529	0.874224	1921.5	0.0185755	0.0595929	0.311706	0.755264	0.930248	1921.5	0.0847993	0.078264	1.0835	0.278585	0.999816	1921.5	0.103375	0.0740004	1.39695	0.162429	0.672029
Pld3	phospholipase D family, member 3 [Source:MGI Symbol;Acc:MGI:1333782]	ENSMUSG00000003363.15	5551.58	0.073827	0.0655069	1.12701	0.259738	0.681544	5551.58	-0.0378468	0.0624512	-0.606023	0.5445	0.999578	5551.58	0.0359801	0.0476997	0.754305	0.450666	0.858949	21321.3	-0.0555747	0.0515956	-1.07712	0.281426	0.654296	21321.3	0.0981122	0.0679322	1.44427	0.148664	0.999816	21321.3	0.0425374	0.064341	0.661124	0.508533	0.903208
Grik5	glutamate receptor, ionotropic, kainate 5 (gamma 2) [Source:MGI Symbol;Acc:MGI:95818]	ENSMUSG00000003378.9	2490.6	-0.069532	0.0758923	-0.916194	0.359565	0.763837	2490.6	0.0521896	0.0723915	0.720936	0.470949	0.999578	2490.6	-0.0173424	0.0551813	-0.31428	0.753308	0.968113	6329.01	0.094468	0.0617736	1.52926	0.1262	0.463362	6329.01	-0.033577	0.0813469	-0.412762	0.679781	0.999816	6329.01	0.0608911	0.0770628	0.790149	0.429441	0.86737
Rabac1	Rab acceptor 1 (prenylated) [Source:MGI Symbol;Acc:MGI:1201692]	ENSMUSG00000003380.11	3540.82	0.0784518	0.0750819	1.04488	0.296077	0.716266	3540.82	-0.0753795	0.0716221	-1.05246	0.292587	0.999578	3540.82	0.00307228	0.0547697	0.0560946	0.955266	0.996066	2877.08	0.0133814	0.0496868	0.269316	0.787687	0.941415	2877.08	-0.013389	0.0653695	-0.204821	0.837712	0.999816	2877.08	-7.60825e-06	0.0618305	-0.00012305	0.999902	0.999966
Etv3	ets variant 3 [Source:MGI Symbol;Acc:MGI:1350926]	ENSMUSG00000003382.18	905.941	0.036316	0.0843772	0.4304	0.666905	0.924244	905.941	-0.0291951	0.0802114	-0.363977	0.715875	0.999578	905.941	0.00712089	0.0612082	0.116339	0.907384	0.995792	784.084	-0.0106833	0.103707	-0.103015	0.917951	0.980874	784.084	-0.0184187	0.136155	-0.135278	0.892392	0.999816	784.084	-0.029102	0.128672	-0.226171	0.821068	0.980866
Prkcsh	protein kinase C substrate 80K-H [Source:MGI Symbol;Acc:MGI:107877]	ENSMUSG00000003402.14	2207.2	0.0555218	0.0616182	0.901061	0.367556	0.768742	2207.2	0.0471052	0.0586103	0.803702	0.421569	0.999578	2207.2	0.102627	0.044757	2.29298	0.021849	0.190127	1979.61	-0.0576825	0.0748247	-0.770901	0.440766	0.778507	1979.61	-0.0273438	0.0984531	-0.277734	0.781216	0.999816	1979.61	-0.0850263	0.0931212	-0.913071	0.361205	0.835212
Elavl3	ELAV (embryonic lethal, abnormal vision, Drosophila)-like 3 (Hu antigen C) [Source:MGI Symbol;Acc:MGI:109157]	ENSMUSG00000003410.8	7162.65	-0.00610057	0.0626366	-0.0973962	0.922412	0.993887	7162.65	0.0375633	0.0597205	0.628985	0.529359	0.999578	7162.65	0.0314627	0.0455677	0.690462	0.489904	0.876147	7171.25	-0.0323254	0.0414156	-0.780513	0.435089	0.773411	7171.25	-0.0117398	0.0544706	-0.215526	0.829357	0.999816	7171.25	-0.0440653	0.0515216	-0.855277	0.392398	0.850262
Rab3b	RAB3B, member RAS oncogene family [Source:MGI Symbol;Acc:MGI:1917158]	ENSMUSG00000003411.10	644.737	-0.268386	0.146234	-1.83532	0.0664586	0.378539	644.737	0.0218806	0.139662	0.156668	0.875506	0.999578	644.737	-0.246506	0.106531	-2.31393	0.0206716	0.183153	1564.72	-0.225411	0.11898	-1.89453	0.0581549	0.311869	1564.72	-0.191598	0.156746	-1.22234	0.221578	0.999816	1564.72	-0.417009	0.148271	-2.81248	0.00491614	0.108329
St8sia6	ST8 alpha-N-acetyl-neuraminide alpha-2,8-sialyltransferase 6 [Source:MGI Symbol;Acc:MGI:2386797]	ENSMUSG00000003418.11	232.788	0.156582	0.168336	0.930176	0.35228	0.759739	232.788	-0.0815744	0.159607	-0.511095	0.609284	0.999578	232.788	0.0750075	0.122647	0.611571	0.540822	0.900984	59.1782	0.0400162	0.231783	0.172645	0.86293	0.96745	59.1782	0.237192	0.299374	0.792294	0.428189	0.999816	59.1782	0.277208	0.280708	0.987533	0.323381	0.817826
Fcgrt	Fc receptor, IgG, alpha chain transporter [Source:MGI Symbol;Acc:MGI:103017]	ENSMUSG00000003420.8	858.557	-0.0899942	0.193196	-0.465817	0.641346	0.913766	858.557	0.121011	0.184269	0.656707	0.511369	0.999578	858.557	0.0310165	0.14022	0.221199	0.824937	0.983175	375.277	-0.469804	0.149123	-3.15044	0.00163025	0.0300762	375.277	0.205833	0.195574	1.05246	0.29259	0.999816	375.277	-0.263971	0.18362	-1.4376	0.150549	0.656952
Nosip	nitric oxide synthase interacting protein [Source:MGI Symbol;Acc:MGI:1913644]	ENSMUSG00000003421.13	1153.25	-0.0239883	0.075435	-0.318	0.750485	0.954708	1153.25	0.020604	0.0719343	0.286428	0.77455	0.999578	1153.25	-0.00338437	0.0549948	-0.0615398	0.950929	0.996066	1192.1	-0.0549663	0.0585349	-0.939034	0.347713	0.711628	1192.1	0.100321	0.0767695	1.30678	0.191287	0.999816	1192.1	0.0453548	0.072355	0.626837	0.530766	0.910494
Pih1d1	PIH1 domain containing 1 [Source:MGI Symbol;Acc:MGI:1916095]	ENSMUSG00000003423.15	470.876	0.197916	0.127129	1.55682	0.119514	0.50338	470.876	-0.120257	0.121096	-0.993071	0.320675	0.999578	470.876	0.0776599	0.092901	0.835943	0.403187	0.833489	591.83	0.0300213	0.0693814	0.432699	0.665233	0.892585	591.83	-0.0865873	0.0916784	-0.944468	0.344931	0.999816	591.83	-0.056566	0.0868175	-0.651551	0.514691	0.904332
Rps11	ribosomal protein S11 [Source:MGI Symbol;Acc:MGI:1351329]	ENSMUSG00000003429.11	3971.24	0.114024	0.0787044	1.44877	0.147403	0.549687	3971.24	-0.151138	0.0750962	-2.01259	0.0441573	0.955583	3971.24	-0.037114	0.0574231	-0.646325	0.518069	0.891182	2875.94	-0.164675	0.0581898	-2.82996	0.00465542	0.0659606	2875.94	-0.0345714	0.076674	-0.450889	0.65207	0.999816	2875.94	-0.199246	0.0724698	-2.74937	0.00597105	0.123396
Supt5	suppressor of Ty 5 [Source:MGI Symbol;Acc:MGI:1202400]	ENSMUSG00000003435.9	4096.01	-0.0251247	0.0562187	-0.44691	0.65494	0.918614	4096.01	0.0221642	0.0535827	0.413645	0.679134	0.999578	4096.01	-0.00296048	0.0409046	-0.0723752	0.942303	0.996066	4448.26	0.100495	0.042023	2.39144	0.0167826	0.151998	4448.26	0.0490983	0.0551855	0.889697	0.373629	0.999816	4448.26	0.149594	0.0522271	2.86429	0.00417941	0.0969495
Dll3	delta-like 3 (Drosophila) [Source:MGI Symbol;Acc:MGI:1096877]	ENSMUSG00000003436.11	66.8734	-0.0839994	0.254618	-0.329904	0.741473	0.950842	66.8734	0.0173126	0.242502	0.0713917	0.943086	0.999578	66.8734	-0.0666868	0.18585	-0.35882	0.71973	0.957933	34.2897	0.362641	0.257483	1.40841	0.159011	0.514188	34.2897	-0.281875	0.338376	-0.833022	0.404832	0.999816	34.2897	0.0807663	0.323755	0.249467	0.802999	0.980465
Paf1	Paf1, RNA polymerase II complex component [Source:MGI Symbol;Acc:MGI:1923988]	ENSMUSG00000003437.14	1487.53	-0.0112197	0.0570108	-0.196799	0.843985	0.98089	1487.53	-0.0548114	0.0544052	-1.00747	0.313711	0.999578	1487.53	-0.0660311	0.0415083	-1.59079	0.111656	0.502872	1363.61	-0.0309453	0.0628429	-0.492423	0.62242	0.877476	1363.61	-0.00221274	0.0826814	-0.0267622	0.978649	0.999816	1363.61	-0.033158	0.0780817	-0.424659	0.671086	0.952866
Timm50	translocase of inner mitochondrial membrane 50 [Source:MGI Symbol;Acc:MGI:1913775]	ENSMUSG00000003438.17	883.022	0.0277981	0.07256	0.383105	0.701642	0.936505	883.022	-0.0168014	0.0692586	-0.24259	0.808323	0.999578	883.022	0.0109967	0.0533114	0.206272	0.836578	0.9851	773.402	-0.0701897	0.064766	-1.08374	0.278478	0.651539	773.402	0.00817904	0.0852113	0.0959854	0.923532	0.999816	773.402	-0.0620107	0.0803325	-0.771925	0.440159	0.872774
Med29	mediator complex subunit 29 [Source:MGI Symbol;Acc:MGI:1914474]	ENSMUSG00000003444.8	386.008	0.0976703	0.102524	0.95266	0.340762	0.75143	386.008	-0.0118086	0.0975688	-0.121029	0.903668	0.999578	386.008	0.0858616	0.0753084	1.14013	0.254231	0.716458	412.345	0.0224349	0.0894139	0.250911	0.801883	0.947347	412.345	-0.125655	0.117691	-1.06767	0.28567	0.999816	412.345	-0.103221	0.11126	-0.92774	0.353543	0.832253
Bicd1	bicaudal D homolog 1 (Drosophila) [Source:MGI Symbol;Acc:MGI:1101760]	ENSMUSG00000003452.15	1329.86	-0.192537	0.0895917	-2.14905	0.0316305	0.248141	1329.86	0.0753523	0.0852649	0.883743	0.376835	0.999578	1329.86	-0.117185	0.0649527	-1.80415	0.0712073	0.396203	1200.6	0.137195	0.0739856	1.85435	0.0636885	0.329043	1200.6	-0.0680343	0.0968667	-0.702349	0.482461	0.999816	1200.6	0.0691612	0.0915997	0.755037	0.450227	0.877809
Ncstn	nicastrin [Source:MGI Symbol;Acc:MGI:1891700]	ENSMUSG00000003458.12	1803.68	0.108268	0.0584407	1.85261	0.0639377	0.372369	1803.68	-0.0505832	0.0555511	-0.91057	0.362522	0.999578	1803.68	0.057685	0.0424857	1.35775	0.174543	0.613979	1868.39	0.055783	0.0533029	1.04653	0.295318	0.664666	1868.39	0.0466647	0.0699703	0.666921	0.504822	0.999816	1868.39	0.102448	0.0661258	1.54928	0.121314	0.616901
Pex19	peroxisomal biogenesis factor 19 [Source:MGI Symbol;Acc:MGI:1334458]	ENSMUSG00000003464.13	2367.42	0.00720483	0.0674643	0.106795	0.914952	0.991841	2367.42	-0.012121	0.0642824	-0.188559	0.850438	0.999578	2367.42	-0.00491622	0.0491512	-0.100022	0.920327	0.996066	2437.63	-0.0346061	0.0400824	-0.863374	0.387932	0.744263	2437.63	0.0404245	0.0526203	0.76823	0.44235	0.999816	2437.63	0.00581841	0.0495938	0.117321	0.906605	0.991874
Phyhip	phytanoyl-CoA hydroxylase interacting protein [Source:MGI Symbol;Acc:MGI:1860417]	ENSMUSG00000003469.9	3347.17	-0.0758441	0.0681681	-1.1126	0.265879	0.687707	3347.17	0.0260178	0.0650558	0.399931	0.689207	0.999578	3347.17	-0.0498263	0.0496739	-1.00307	0.315828	0.77588	16194.3	-0.0500415	0.0302948	-1.65182	0.098572	0.410475	16194.3	0.0433617	0.0398704	1.08757	0.276786	0.999816	16194.3	-0.00667975	0.0377215	-0.177081	0.859445	0.987451
Crhr2	corticotropin releasing hormone receptor 2 [Source:MGI Symbol;Acc:MGI:894312]	ENSMUSG00000003476.16	22.9448	-0.69841	0.430159	-1.62361	0.104459	0.474397	22.9448	-0.104545	0.422849	-0.24724	0.804723	0.999578	22.9448	-0.802955	0.315313	-2.54654	0.0108798	0.116698	45.0933	0.097114	0.355193	0.273412	0.784537	0.939811	45.0933	-0.0997275	0.467847	-0.213163	0.8312	0.999816	45.0933	-0.00261351	0.441832	-0.00591516	0.99528	0.998886
Inmt	indolethylamine N-methyltransferase [Source:MGI Symbol;Acc:MGI:102963]	ENSMUSG00000003477.5	15.8966	0.173137	0.624806	0.277106	0.781699	0.96542	15.8966	0.0454312	0.59122	0.0768431	0.938748	NA	15.8966	0.218568	0.450731	0.48492	0.627733	0.932356	18.7825	0.240182	4.2169	0.0569571	0.954579	0.988975	18.7825	0.0571987	5.54801	0.0103098	0.991774	0.999816	18.7825	0.297381	5.26851	0.056445	0.954987	0.996173
Cyp4f18	cytochrome P450, family 4, subfamily f, polypeptide 18 [Source:MGI Symbol;Acc:MGI:1919304]	ENSMUSG00000003484.4	28.3784	0.524841	0.373827	1.40397	0.160329	0.568559	28.3784	-0.208033	0.356461	-0.583607	0.559484	0.999578	28.3784	0.316808	0.27495	1.15224	0.249223	0.712688	1.22861	-1.66058	1.85886	-0.893334	0.371679	NA	1.22861	2.28492	2.44765	0.933513	0.350555	0.999816	1.22861	0.624334	2.32032	0.269073	0.787874	NA
Impdh1	inosine monophosphate dehydrogenase 1 [Source:MGI Symbol;Acc:MGI:96567]	ENSMUSG00000003500.13	1482.62	-0.0480275	0.0827212	-0.580595	0.561513	0.881101	1482.62	0.0942228	0.0787741	1.19611	0.231652	0.999578	1482.62	0.0461953	0.0601827	0.767584	0.442734	0.854559	1689.75	-0.0964562	0.0576526	-1.67306	0.0943158	0.399987	1689.75	0.13328	0.0758168	1.75793	0.0787599	0.999816	1689.75	0.0368242	0.0715457	0.514695	0.606766	0.937536
Dusp3	dual specificity phosphatase 3 (vaccinia virus phosphatase VH1-related) [Source:MGI Symbol;Acc:MGI:1919599]	ENSMUSG00000003518.13	3961.57	0.0291516	0.0651133	0.447706	0.654365	0.918614	3961.57	-0.0847347	0.0620857	-1.3648	0.172315	0.999578	3961.57	-0.0555831	0.0474023	-1.17258	0.240963	0.703176	6768.25	-0.0509957	0.0974169	-0.523478	0.600641	0.866944	6768.25	0.0422252	0.128273	0.329182	0.742018	0.999816	6768.25	-0.00877042	0.121512	-0.0721776	0.942461	0.994646
Prodh	proline dehydrogenase [Source:MGI Symbol;Acc:MGI:97770]	ENSMUSG00000003526.11	746.467	0.0549709	0.136432	0.402918	0.687009	0.93328	746.467	0.161538	0.129661	1.24585	0.21282	0.999578	746.467	0.216509	0.0989712	2.18759	0.0286992	0.228786	637.472	0.0392302	0.105306	0.372535	0.709494	0.910853	637.472	-0.0121667	0.138389	-0.0879165	0.929943	0.999816	637.472	0.0270636	0.130947	0.206675	0.836263	0.983971
Dgcr14	DiGeorge syndrome critical region gene 14 [Source:MGI Symbol;Acc:MGI:107854]	ENSMUSG00000003527.8	647.743	0.0960338	0.101678	0.944493	0.344918	0.75449	647.743	-0.0570917	0.0968244	-0.589641	0.555431	0.999578	647.743	0.0389421	0.0742127	0.524737	0.599766	0.922636	712.391	0.0105547	0.0739204	0.142785	0.88646	0.97313	712.391	-0.0226696	0.0972422	-0.233126	0.815664	0.999816	712.391	-0.012115	0.0919037	-0.131822	0.895125	0.991808
Slc25a1	solute carrier family 25 (mitochondrial carrier, citrate transporter), member 1 [Source:MGI Symbol;Acc:MGI:1345283]	ENSMUSG00000003528.14	2376.97	0.106324	0.0702345	1.51385	0.130064	0.518986	2376.97	-0.0322669	0.0669233	-0.482147	0.629701	0.999578	2376.97	0.0740576	0.0512361	1.44542	0.14834	0.569009	774.84	0.0620379	0.0748719	0.828588	0.407338	0.75559	774.84	0.00140014	0.0987067	0.0141848	0.988683	0.999816	774.84	0.0634381	0.0933821	0.679339	0.496923	0.897412
Dgcr6	DiGeorge syndrome critical region gene 6 [Source:MGI Symbol;Acc:MGI:1202877]	ENSMUSG00000003531.14	1033.63	0.0586267	0.0865769	0.677163	0.498302	0.849273	1033.63	-0.00648924	0.0825642	-0.0785963	0.937354	0.999578	1033.63	0.0521375	0.0631627	0.825447	0.409118	0.836832	1113.75	0.0366127	0.0572471	0.639557	0.522461	0.827649	1113.75	-0.145753	0.0753189	-1.93514	0.0529728	0.999816	1113.75	-0.10914	0.0712458	-1.53188	0.125552	0.62609
Ddr1	discoidin domain receptor family, member 1 [Source:MGI Symbol;Acc:MGI:99216]	ENSMUSG00000003534.17	5076.65	0.375647	0.0768197	4.88998	1.00846e-06	5.44566e-05	5076.65	-0.141614	0.0731735	-1.93532	0.0529508	0.9777	5076.65	0.234033	0.0559252	4.18475	2.85477e-05	0.000825448	1705.01	-0.0487646	0.0705637	-0.691073	0.48952	0.809661	1705.01	-0.00174144	0.0928067	-0.0187641	0.985029	0.999816	1705.01	-0.0505061	0.0877252	-0.575731	0.564797	0.924713
Ier3	immediate early response 3 [Source:MGI Symbol;Acc:MGI:104814]	ENSMUSG00000003541.6	283.722	0.0909187	0.121742	0.746812	0.455177	0.826992	283.722	-0.0560956	0.115434	-0.485954	0.627	0.999578	283.722	0.0348231	0.0886253	0.392925	0.694375	0.954154	209.114	-0.481763	0.147284	-3.27098	0.00107176	0.0221222	209.114	0.128112	0.193188	0.663146	0.507237	0.999816	209.114	-0.353651	0.180581	-1.9584	0.0501831	0.424325
Fosb	FBJ osteosarcoma oncogene B [Source:MGI Symbol;Acc:MGI:95575]	ENSMUSG00000003545.3	75.4346	-0.302517	0.268031	-1.12866	0.25904	0.681468	75.4346	0.0472134	0.256853	0.183815	0.854159	0.999578	75.4346	-0.255303	0.192509	-1.32619	0.184777	0.62959	471.867	-0.386389	0.23784	-1.62457	0.104253	0.422262	471.867	0.00832415	0.312624	0.0266267	0.978757	0.999816	471.867	-0.378065	0.295684	-1.27861	0.201034	0.719931
Klc4	kinesin light chain 4 [Source:MGI Symbol;Acc:MGI:1922014]	ENSMUSG00000003546.9	907.09	-0.0541824	0.0753927	-0.718669	0.472345	0.834455	907.09	0.077598	0.0718113	1.08058	0.279883	0.999578	907.09	0.0234157	0.0547658	0.42756	0.668972	0.946787	569.761	-0.0613018	0.0734617	-0.834472	0.404015	0.75294	569.761	0.166604	0.0961783	1.73224	0.0832303	0.999816	569.761	0.105302	0.0903823	1.16508	0.243987	0.763837
Ercc1	excision repair cross-complementing rodent repair deficiency, complementation group 1 [Source:MGI Symbol;Acc:MGI:95412]	ENSMUSG00000003549.9	466.992	-0.0176829	0.0977443	-0.18091	0.856438	0.983346	466.992	0.0455882	0.0930879	0.489733	0.624323	0.999578	466.992	0.0279053	0.0716097	0.389685	0.696769	0.954244	374.906	0.0172112	0.0826158	0.208328	0.834973	0.957606	374.906	0.0067612	0.10846	0.0623384	0.950293	0.999816	374.906	0.0239724	0.102229	0.234497	0.8146	0.980465
As3mt	arsenic (+3 oxidation state) methyltransferase [Source:MGI Symbol;Acc:MGI:1929882]	ENSMUSG00000003559.7	518.758	0.179058	0.110785	1.61627	0.106036	0.476351	518.758	-0.0990865	0.105357	-0.94048	0.346971	0.999578	518.758	0.0799717	0.08089	0.988647	0.322836	0.78144	230.305	0.00915513	0.111442	0.0821516	0.934526	0.985276	230.305	0.0620954	0.146626	0.423494	0.671935	0.999816	230.305	0.0712506	0.138802	0.513324	0.607725	0.938014
Homer3	homer scaffolding protein 3 [Source:MGI Symbol;Acc:MGI:1347359]	ENSMUSG00000003573.15	449.073	0.294348	0.130476	2.25595	0.024074	0.211194	449.073	-0.147877	0.123882	-1.1937	0.232596	0.999578	449.073	0.146471	0.0949168	1.54315	0.122795	0.525254	224.556	-0.429203	2.24101	-0.191522	0.848116	0.962292	224.556	-0.432741	2.95007	-0.146688	0.883378	0.999816	224.556	-0.861944	2.79626	-0.308249	0.757893	0.973014
Crtc1	CREB regulated transcription coactivator 1 [Source:MGI Symbol;Acc:MGI:2142523]	ENSMUSG00000003575.13	3056.25	-0.0754298	0.0691293	-1.09114	0.275211	0.696471	3056.25	0.0453014	0.0659043	0.687381	0.491843	0.999578	3056.25	-0.0301285	0.0502584	-0.599471	0.548859	0.905623	6202.49	-0.000948734	0.0562391	-0.0168696	0.986541	0.998365	6202.49	0.0744389	0.0739633	1.00643	0.314209	0.999816	6202.49	0.0734901	0.0700022	1.04983	0.293798	0.79703
Rnf215	ring finger protein 215 [Source:MGI Symbol;Acc:MGI:1918923]	ENSMUSG00000003581.14	739.782	0.132841	0.0964845	1.37681	0.16857	0.58322	739.782	-0.0783134	0.0918272	-0.852834	0.393751	0.999578	739.782	0.0545278	0.070364	0.774938	0.438376	0.851939	506.229	-0.0247986	0.102154	-0.242756	0.808194	0.949749	506.229	0.137985	0.13418	1.02836	0.303781	0.999816	506.229	0.113186	0.126684	0.893451	0.371615	0.841166
Sec14l2	SEC14-like lipid binding 2 [Source:MGI Symbol;Acc:MGI:1915065]	ENSMUSG00000003585.13	1174.25	0.175865	0.0798428	2.20263	0.0276205	0.2294	1174.25	-0.00587255	0.0757677	-0.0775073	0.93822	0.999578	1174.25	0.169992	0.0582546	2.91809	0.00352186	0.0508233	1278.52	-0.194819	0.064421	-3.02416	0.00249326	0.0420296	1278.52	0.146373	0.0848235	1.72561	0.0844168	0.999816	1278.52	-0.0484467	0.0798939	-0.606388	0.544257	0.915274
Aven	apoptosis, caspase activation inhibitor [Source:MGI Symbol;Acc:MGI:1921518]	ENSMUSG00000003604.14	580.815	-0.295398	0.115116	-2.56609	0.0102851	0.123126	580.815	0.0736981	0.110264	0.668379	0.503892	0.999578	580.815	-0.2217	0.0835075	-2.65485	0.00793432	0.0941068	221.284	-0.0529351	0.141346	-0.374506	0.708028	0.910755	221.284	-0.109805	0.187014	-0.587151	0.557102	0.999816	221.284	-0.16274	0.176839	-0.920277	0.357428	0.833954
Cp	ceruloplasmin [Source:MGI Symbol;Acc:MGI:88476]	ENSMUSG00000003617.16	1238.62	-0.399904	0.334807	-1.19443	0.232309	0.657084	1238.62	0.258731	0.319342	0.8102	0.417825	0.999578	1238.62	-0.141173	0.243114	-0.580687	0.561451	0.909343	335.687	-0.705546	0.20571	-3.42981	0.000604004	0.0142317	335.687	0.396081	0.269093	1.47191	0.141045	0.999816	335.687	-0.309465	0.252609	-1.22508	0.220546	0.7424
Crot	carnitine O-octanoyltransferase [Source:MGI Symbol;Acc:MGI:1921364]	ENSMUSG00000003623.4	1090.04	0.014665	0.0710904	0.206287	0.836566	0.979961	1090.04	-0.0195777	0.0675142	-0.289978	0.771833	0.999578	1090.04	-0.00491262	0.0516837	-0.0950516	0.924274	0.996066	898.061	-0.0957445	0.078073	-1.22635	0.220069	0.592699	898.061	0.0689743	0.10221	0.674826	0.499786	0.999816	898.061	-0.0267702	0.096295	-0.278002	0.781011	0.977474
Rps6ka1	ribosomal protein S6 kinase polypeptide 1 [Source:MGI Symbol;Acc:MGI:104558]	ENSMUSG00000003644.17	784.648	0.18847	0.0964424	1.95422	0.0506752	0.327773	784.648	-0.163825	0.0919511	-1.78165	0.0748061	0.999578	784.648	0.024645	0.0705177	0.349487	0.726724	0.959243	348.849	-0.37115	0.133555	-2.77901	0.00545252	0.0733639	348.849	-0.300799	0.175616	-1.71282	0.0867457	0.999816	348.849	-0.671949	0.165024	-4.07183	4.66454e-05	0.00252865
Calb2	calbindin 2 [Source:MGI Symbol;Acc:MGI:101914]	ENSMUSG00000003657.9	3877.77	-0.298813	0.0831317	-3.59446	0.00032507	0.0088323	3877.77	0.0632281	0.0794055	0.796268	0.425876	0.999578	3877.77	-0.235585	0.0605893	-3.88823	0.000100979	0.00256314	453.874	-0.231319	2.09285	-0.110528	0.911991	0.980008	453.874	-0.50903	2.7552	-0.184753	0.853423	0.999816	453.874	-0.740349	2.61189	-0.283453	0.776829	0.976826
Snrnp200	small nuclear ribonucleoprotein 200 (U5) [Source:MGI Symbol;Acc:MGI:2444401]	ENSMUSG00000003660.10	3350.22	-0.0849287	0.0663272	-1.28045	0.200387	0.621208	3350.22	0.0602709	0.0632378	0.953084	0.340548	0.999578	3350.22	-0.0246578	0.0481975	-0.511599	0.608931	0.924914	3920.47	0.0501456	0.0434423	1.15431	0.248375	0.623637	3920.47	0.0299179	0.0569107	0.5257	0.599097	0.999816	3920.47	0.0800636	0.0537605	1.48926	0.136418	0.638753
Ciao1	cytosolic iron-sulfur protein assembly 1 [Source:MGI Symbol;Acc:MGI:1346998]	ENSMUSG00000003662.10	1318.14	-0.0650077	0.0779094	-0.834401	0.404055	0.79434	1318.14	-0.029789	0.074391	-0.400438	0.688834	0.999578	1318.14	-0.0947967	0.0568507	-1.66747	0.0954217	0.467363	1493.37	-0.0584316	0.04877	-1.19811	0.230876	0.604173	1493.37	-0.0363134	0.0642132	-0.565512	0.571726	0.999816	1493.37	-0.094745	0.0605383	-1.56504	0.117573	0.612768
Has1	hyaluronan synthase 1 [Source:MGI Symbol;Acc:MGI:106590]	ENSMUSG00000003665.6	45.0208	-0.11879	0.290015	-0.409601	0.682099	0.930699	45.0208	0.0532107	0.278116	0.191325	0.848271	0.999578	45.0208	-0.0655798	0.212284	-0.308925	0.757379	0.968939	28.7173	0.650221	0.291905	2.22751	0.0259134	0.198931	28.7173	0.0375474	0.372274	0.10086	0.919662	0.999816	28.7173	0.687769	0.357885	1.92176	0.0546359	0.441056
Taf6l	TATA-box binding protein associated factor 6 like [Source:MGI Symbol;Acc:MGI:2444957]	ENSMUSG00000003680.15	420.698	0.0348644	0.105476	0.330544	0.740989	0.95062	420.698	-0.0400595	0.100654	-0.397991	0.690637	0.999578	420.698	-0.00519515	0.0771732	-0.067318	0.946329	0.996066	377.099	0.0466415	0.0762994	0.611296	0.541004	0.83852	377.099	0.139416	0.0997502	1.39765	0.162217	0.999816	377.099	0.186058	0.0939087	1.98126	0.0475619	0.411818
Insig2	insulin induced gene 2 [Source:MGI Symbol;Acc:MGI:1920249]	ENSMUSG00000003721.14	1439.71	-0.0424504	0.0623008	-0.681378	0.495632	0.848085	1439.71	0.014041	0.0593908	0.236417	0.813109	0.999578	1439.71	-0.0284094	0.0453985	-0.625779	0.53146	0.896504	1264.79	-0.0620379	0.0498632	-1.24416	0.213439	0.584702	1264.79	-0.0177292	0.0652316	-0.271788	0.785785	0.999816	1264.79	-0.0797671	0.0613215	-1.3008	0.193326	0.712275
Kpna6	karyopherin (importin) alpha 6 [Source:MGI Symbol;Acc:MGI:1100836]	ENSMUSG00000003731.13	2840.18	0.0221795	0.0505866	0.438446	0.661063	0.921236	2840.18	0.0529175	0.0480707	1.10083	0.270972	0.999578	2840.18	0.075097	0.0367553	2.04316	0.0410363	0.289259	3409.57	0.0988366	0.042411	2.33045	0.0197826	0.169	3409.57	0.0269461	0.0555662	0.484936	0.627721	0.999816	3409.57	0.125783	0.0525451	2.3938	0.0166746	0.232729
Man1a	mannosidase 1, alpha [Source:MGI Symbol;Acc:MGI:104677]	ENSMUSG00000003746.16	671.723	-0.131807	0.102359	-1.28769	0.197853	0.61769	671.723	0.112558	0.0972723	1.15714	0.247215	0.999578	671.723	-0.0192495	0.073633	-0.261425	0.793765	0.977853	1135.54	0.208815	0.179348	1.1643	0.244302	0.620517	1135.54	-0.373204	0.235955	-1.58167	0.113725	0.999816	1135.54	-0.164389	0.223536	-0.735403	0.462094	0.883333
Itpkc	inositol 1,4,5-trisphosphate 3-kinase C [Source:MGI Symbol;Acc:MGI:2442554]	ENSMUSG00000003752.9	235.366	0.367384	0.14872	2.47031	0.0134996	0.148632	235.366	-0.233123	0.140803	-1.65567	0.0977886	0.999578	235.366	0.134261	0.108862	1.23331	0.21746	0.673246	196.365	-0.145569	0.171267	-0.849952	0.395352	0.748009	196.365	0.0436172	0.224531	0.194259	0.845973	0.999816	196.365	-0.101952	0.211399	-0.482272	0.629613	0.945741
Coq8b	coenzyme Q8B [Source:MGI Symbol;Acc:MGI:1924139]	ENSMUSG00000003762.13	529.5	0.250846	0.0987648	2.53983	0.0110907	0.129577	529.5	-0.028566	0.0932362	-0.306383	0.759313	0.999578	529.5	0.22228	0.0718178	3.09505	0.00196778	0.032695	541.741	0.119063	0.106817	1.11465	0.265001	0.638067	541.741	0.0293783	0.14038	0.209277	0.834232	0.999816	541.741	0.148441	0.132894	1.117	0.263996	0.7762
Brd8	bromodomain containing 8 [Source:MGI Symbol;Acc:MGI:1925906]	ENSMUSG00000003778.14	1783.52	-0.00331011	0.0597848	-0.055367	0.955846	0.997076	1783.52	0.00376018	0.0568173	0.0661801	0.947234	0.999578	1783.52	0.000450072	0.0433431	0.0103839	0.991715	0.999141	1443.47	0.0406574	0.0611587	0.664784	0.506188	0.818379	1443.47	0.06957	0.0800688	0.868878	0.384914	0.999816	1443.47	0.110227	0.0756055	1.45793	0.144861	0.651511
Kif20a	kinesin family member 20A [Source:MGI Symbol;Acc:MGI:1201682]	ENSMUSG00000003779.15	60.7316	0.0698861	0.28761	0.242989	0.808014	0.971988	60.7316	-0.08492	0.274191	-0.309711	0.756781	0.999578	60.7316	-0.0150339	0.209306	-0.0718273	0.942739	0.996066	53.5094	0.18869	0.223592	0.843901	0.398725	0.750027	53.5094	-0.498571	0.295896	-1.68495	0.0919982	0.999816	53.5094	-0.309881	0.281398	-1.10122	0.270802	0.779702
Farsa	phenylalanyl-tRNA synthetase, alpha subunit [Source:MGI Symbol;Acc:MGI:1913840]	ENSMUSG00000003808.18	810.72	0.00136113	0.088797	0.0153286	0.98777	0.999614	810.72	0.00122173	0.084553	0.0144493	0.988472	0.999578	810.72	0.00258287	0.0645567	0.0400092	0.968086	0.996888	796.547	0.205851	0.0645129	3.19085	0.00141856	0.0272113	796.547	-0.0478374	0.0846033	-0.565432	0.57178	0.999816	796.547	0.158013	0.0802862	1.96813	0.0490534	0.418914
Gcdh	glutaryl-Coenzyme A dehydrogenase [Source:MGI Symbol;Acc:MGI:104541]	ENSMUSG00000003809.14	741.553	-0.169037	0.0915278	-1.84684	0.0647699	0.374706	741.553	-0.0935505	0.0879773	-1.06335	0.287624	0.999578	741.553	-0.262588	0.0670325	-3.91732	8.95371e-05	0.002318	638.024	-0.142779	0.0782247	-1.82524	0.0679653	0.341699	638.024	-0.06369	0.102587	-0.62084	0.534705	0.999816	638.024	-0.206469	0.0964686	-2.14027	0.0323331	0.337355
Mast2	microtubule associated serine/threonine kinase 2 [Source:MGI Symbol;Acc:MGI:894676]	ENSMUSG00000003810.12	4021.78	-0.0598659	0.0694479	-0.862026	0.388673	0.784223	4021.78	0.119518	0.0661943	1.80557	0.0709853	0.999578	4021.78	0.0596526	0.0504918	1.18143	0.237431	0.698889	4032.85	0.108986	0.0493988	2.20625	0.0273662	0.204702	4032.85	-0.0260656	0.0649214	-0.401495	0.688056	0.999816	4032.85	0.0829206	0.0614704	1.34895	0.177352	0.691528
Dnase2a	deoxyribonuclease II alpha [Source:MGI Symbol;Acc:MGI:1329019]	ENSMUSG00000003812.13	365.992	0.534334	0.154758	3.4527	0.000555011	0.0137244	365.992	-0.228369	0.146519	-1.55863	0.119084	0.999578	365.992	0.305964	0.113091	2.70548	0.00682066	0.084432	229.555	-0.175462	0.106272	-1.65106	0.098727	0.411005	229.555	-0.199276	0.140555	-1.41778	0.156254	0.999816	229.555	-0.374738	0.131937	-2.84029	0.00450732	0.101717
Rad23a	RAD23 homolog A, nucleotide excision repair protein [Source:MGI Symbol;Acc:MGI:105126]	ENSMUSG00000003813.15	1570.45	0.037227	0.0567154	0.656383	0.511578	0.853162	1570.45	0.0265046	0.0539176	0.491577	0.623018	0.999578	1570.45	0.0637316	0.0413993	1.53944	0.123698	0.527305	1613.19	-0.0638687	0.0514411	-1.24159	0.214389	0.5862	1613.19	-0.0465993	0.0678032	-0.687272	0.491911	0.999816	1613.19	-0.110468	0.0640178	-1.72558	0.0844229	0.543752
Calr	calreticulin [Source:MGI Symbol;Acc:MGI:88252]	ENSMUSG00000003814.8	7717.73	0.0413483	0.0980473	0.421718	0.673231	0.926127	7717.73	0.112704	0.0934933	1.20548	0.228018	0.999578	7717.73	0.154053	0.0713214	2.15998	0.0307744	0.239062	8923.2	-0.0991359	0.0693819	-1.42884	0.153049	0.506732	8923.2	0.0862121	0.0913249	0.944015	0.345162	0.999816	8923.2	-0.0129238	0.0864691	-0.149462	0.881189	0.989717
Syce2	synaptonemal complex central element protein 2 [Source:MGI Symbol;Acc:MGI:1919096]	ENSMUSG00000003824.12	43.5024	-0.468651	0.340646	-1.37577	0.168892	0.583785	43.5024	-0.0483792	0.330743	-0.146274	0.883705	0.999578	43.5024	-0.51703	0.247654	-2.08771	0.0368236	0.270323	52.4638	-0.672795	0.224055	-3.00281	0.002675	0.0439817	52.4638	0.136934	0.290666	0.471102	0.637568	0.999816	52.4638	-0.535861	0.263576	-2.03304	0.0420484	0.384786
Nfat5	nuclear factor of activated T cells 5 [Source:MGI Symbol;Acc:MGI:1859333]	ENSMUSG00000003847.16	3784.53	-0.0793539	0.0508467	-1.56065	0.118606	0.501257	3784.53	0.113947	0.0483013	2.35909	0.0183199	0.749022	3784.53	0.0345931	0.036749	0.941336	0.346533	0.799189	2428.45	0.0473726	0.0820828	0.577131	0.563851	0.849203	2428.45	0.00897062	0.107816	0.0832027	0.93369	0.999816	2428.45	0.0563432	0.102008	0.552338	0.580717	0.929645
Nob1	NIN1/RPN12 binding protein 1 homolog [Source:MGI Symbol;Acc:MGI:1914869]	ENSMUSG00000003848.14	632.986	0.122209	0.0897662	1.36141	0.173384	0.589336	632.986	-0.0470052	0.0852717	-0.55124	0.581469	0.999578	632.986	0.0752034	0.0656807	1.14499	0.252215	0.715376	618.455	0.0371509	0.0727267	0.510829	0.609471	0.871538	618.455	-0.0243078	0.0959827	-0.253252	0.800074	0.999816	618.455	0.0128432	0.0908343	0.141391	0.887561	0.990412
Nqo1	NAD(P)H dehydrogenase, quinone 1 [Source:MGI Symbol;Acc:MGI:103187]	ENSMUSG00000003849.8	260.713	-0.0071571	0.133831	-0.0534789	0.95735	0.997076	260.713	-0.0431681	0.127911	-0.337485	0.735752	0.999578	260.713	-0.0503252	0.0973692	-0.51685	0.605261	0.923881	77.6421	-0.0216853	0.211198	-0.102678	0.918219	0.980893	77.6421	0.140905	0.274679	0.51298	0.607966	0.999816	77.6421	0.119219	0.25812	0.461877	0.64417	0.950262
Ppfia3	protein tyrosine phosphatase, receptor type, f polypeptide (PTPRF), interacting protein (liprin), alpha 3 [Source:MGI Symbol;Acc:MGI:1924037]	ENSMUSG00000003863.18	2463.25	-0.0287561	0.0756755	-0.379993	0.703951	0.937044	2463.25	0.0237214	0.072133	0.328857	0.742264	0.999578	2463.25	-0.00503469	0.0550406	-0.0914722	0.927117	0.996066	6033.73	0.0800237	0.0506749	1.57916	0.1143	0.442816	6033.73	0.000968098	0.0667151	0.0145109	0.988422	0.999816	6033.73	0.0809918	0.0631961	1.2816	0.199984	0.718736
Gys1	glycogen synthase 1, muscle [Source:MGI Symbol;Acc:MGI:101805]	ENSMUSG00000003865.16	785.527	0.024163	0.0813182	0.297141	0.766359	0.960116	785.527	0.0543664	0.0772287	0.703966	0.481454	0.999578	785.527	0.0785293	0.0592301	1.32583	0.184895	0.629717	557.064	0.0103945	0.0634887	0.163722	0.86995	0.968628	557.064	0.0232578	0.0828849	0.280603	0.779015	0.999816	557.064	0.0336523	0.0779564	0.431681	0.665973	0.951518
Ruvbl2	RuvB-like protein 2 [Source:MGI Symbol;Acc:MGI:1342299]	ENSMUSG00000003868.14	740.869	0.145278	0.0817387	1.77735	0.0755108	0.405857	740.869	-0.10707	0.0776832	-1.37829	0.168114	0.999578	740.869	0.0382083	0.0597897	0.639044	0.522794	0.893855	617.699	-0.0748313	0.0955027	-0.783551	0.433304	0.77198	617.699	0.010408	0.125654	0.0828306	0.933986	0.999816	617.699	-0.0644233	0.118625	-0.543085	0.587071	0.931485
Lin7b	lin-7 homolog B (C. elegans) [Source:MGI Symbol;Acc:MGI:1330858]	ENSMUSG00000003872.9	533.005	-0.199462	0.0958101	-2.08185	0.037356	0.275253	533.005	0.123972	0.0918253	1.35009	0.176987	0.999578	533.005	-0.0754901	0.0701454	-1.0762	0.28184	0.743806	1044.26	-0.0389434	0.0703822	-0.553313	0.580049	0.856311	1044.26	-0.0443016	0.0929373	-0.476683	0.633588	0.999816	1044.26	-0.0832451	0.0878959	-0.947087	0.343595	0.82717
Bax	BCL2-associated X protein [Source:MGI Symbol;Acc:MGI:99702]	ENSMUSG00000003873.11	688.268	0.165407	0.0932142	1.77448	0.075984	0.406793	688.268	-0.163948	0.0888394	-1.84544	0.0649735	0.999578	688.268	0.00145873	0.0683796	0.0213328	0.98298	0.998389	732.214	0.00200303	0.0625623	0.0320166	0.974459	0.994465	732.214	-0.083454	0.0822731	-1.01435	0.310414	0.999816	732.214	-0.081451	0.0776828	-1.04851	0.294405	0.797409
Tfam	transcription factor A, mitochondrial [Source:MGI Symbol;Acc:MGI:107810]	ENSMUSG00000003923.14	1037.05	0.0426968	0.0779991	0.547401	0.584103	0.891012	1037.05	-0.0509376	0.0742278	-0.686234	0.492566	0.999578	1037.05	-0.00824085	0.0569231	-0.144772	0.884891	0.99468	876.137	-0.017959	0.0589497	-0.304649	0.760633	0.9318	876.137	-0.0146557	0.0773596	-0.189449	0.849741	0.999816	876.137	-0.0326146	0.072925	-0.447235	0.654705	0.950819
Zfp81	zinc finger protein 81 [Source:MGI Symbol;Acc:MGI:1890752]	ENSMUSG00000003929.10	655.101	0.286622	0.0870667	3.29198	0.000994851	0.0219384	655.101	0.0711668	0.0813978	0.874309	0.38195	0.999578	655.101	0.357788	0.0627883	5.69833	1.20985e-08	6.85656e-07	785.39	0.161484	0.0676611	2.38666	0.0170023	0.153154	785.39	0.079657	0.0881309	0.903848	0.366076	0.999816	785.39	0.241141	0.0832762	2.89568	0.00378342	0.0898155
Efnb3	ephrin B3 [Source:MGI Symbol;Acc:MGI:109196]	ENSMUSG00000003934.5	7264.36	0.0844446	0.101491	0.832042	0.405385	0.795004	7264.36	-0.106766	0.0968091	-1.10285	0.270093	0.999578	7264.36	-0.0223211	0.0738792	-0.302129	0.762554	0.970632	2330.56	0.148467	0.292617	0.507376	0.611891	0.873	2330.56	-0.129627	0.385378	-0.336364	0.736597	0.999816	2330.56	0.0188396	0.36516	0.0515926	0.958853	0.996173
Mmd	monocyte to macrophage differentiation-associated [Source:MGI Symbol;Acc:MGI:1914718]	ENSMUSG00000003948.17	1367.5	-0.0642865	0.0852808	-0.753822	0.450956	0.824188	1367.5	-0.0724006	0.0813992	-0.889451	0.373761	0.999578	1367.5	-0.136687	0.0620181	-2.20399	0.0275252	0.222269	8247.3	-0.0396728	0.0439003	-0.903703	0.366153	0.727667	8247.3	-0.0216036	0.0577775	-0.373911	0.708471	0.999816	8247.3	-0.0612765	0.0546733	-1.12077	0.262384	0.7762
Hlf	hepatic leukemia factor [Source:MGI Symbol;Acc:MGI:96108]	ENSMUSG00000003949.16	1850.09	-0.198301	0.0908612	-2.18246	0.0290753	0.238758	1850.09	-0.0159711	0.0867693	-0.184064	0.853963	0.999578	1850.09	-0.214272	0.0659933	-3.24688	0.00116678	0.0209255	7122.33	-0.331249	0.194942	-1.69922	0.0892773	0.391835	7122.33	0.206856	0.25671	0.805793	0.420362	0.999816	7122.33	-0.124394	0.243202	-0.511484	0.609012	0.938332
Fam162a	family with sequence similarity 162, member A [Source:MGI Symbol;Acc:MGI:1917436]	ENSMUSG00000003955.7	663.007	0.149084	0.0941157	1.58405	0.113182	0.490501	663.007	-0.0559225	0.0893623	-0.625795	0.531449	0.999578	663.007	0.0931616	0.0689242	1.35165	0.176486	0.617072	476.831	-0.109388	0.0942436	-1.1607	0.245766	0.621665	476.831	-0.128475	0.123987	-1.0362	0.300109	0.999816	476.831	-0.237863	0.116923	-2.03436	0.041915	0.384598
Rpl8	ribosomal protein L8 [Source:MGI Symbol;Acc:MGI:1350927]	ENSMUSG00000003970.8	6727.1	0.0826795	0.0555045	1.4896	0.13633	0.53074	6727.1	-0.118993	0.052972	-2.24633	0.024683	0.840595	6727.1	-0.0363131	0.0404915	-0.896808	0.369821	0.814192	5635.83	-0.0421782	0.0495257	-0.851643	0.394412	0.747691	5635.83	-0.0208616	0.0652441	-0.319747	0.74916	0.999816	5635.83	-0.0630398	0.0617712	-1.02054	0.307474	0.806309
Grm3	glutamate receptor, metabotropic 3 [Source:MGI Symbol;Acc:MGI:1351340]	ENSMUSG00000003974.6	570.63	-0.292478	0.12044	-2.42842	0.0151648	0.159752	570.63	0.0835641	0.115204	0.72536	0.468231	0.999578	570.63	-0.208914	0.0875865	-2.38523	0.0170684	0.159288	1636.44	-0.0682145	0.107001	-0.637511	0.523792	0.828083	1636.44	0.0187953	0.140729	0.133557	0.893753	0.999816	1636.44	-0.0494192	0.133154	-0.371143	0.710531	0.96234
Ssbp2	single-stranded DNA binding protein 2 [Source:MGI Symbol;Acc:MGI:1914220]	ENSMUSG00000003992.14	1552.55	-0.0403367	0.0741663	-0.543869	0.586532	0.892159	1552.55	-0.036678	0.0707019	-0.518769	0.603922	0.999578	1552.55	-0.0770147	0.0540796	-1.4241	0.154417	0.579157	2136.57	0.0478527	0.0598022	0.800184	0.423604	0.767346	2136.57	0.0552058	0.0783964	0.704188	0.481316	0.999816	2136.57	0.103059	0.0740792	1.39119	0.164167	0.674057
Fancl	Fanconi anemia, complementation group L [Source:MGI Symbol;Acc:MGI:1914280]	ENSMUSG00000004018.9	135.639	0.032685	0.178573	0.183035	0.854771	0.983211	135.639	-0.00768795	0.169369	-0.0453918	0.963795	0.999578	135.639	0.0249971	0.12935	0.193252	0.846762	0.986998	201.223	0.222177	0.131256	1.69269	0.0905138	0.394177	201.223	-0.170457	0.172911	-0.985808	0.324228	0.999816	201.223	0.0517199	0.164297	0.314795	0.752917	0.97217
Brinp2	bone morphogenic protein/retinoic acid inducible neural-specific 2 [Source:MGI Symbol;Acc:MGI:2443333]	ENSMUSG00000004031.13	989.933	-0.0233864	0.0764894	-0.305747	0.759797	0.958155	989.933	0.038636	0.0727995	0.530718	0.595614	0.999578	989.933	0.0152496	0.0554877	0.274829	0.783448	0.975786	3666.78	0.15159	0.0545688	2.77795	0.00547023	0.0733796	3666.78	0.0202242	0.071844	0.281501	0.778326	0.999816	3666.78	0.171814	0.0680848	2.52353	0.0116185	0.190192
Gstm5	glutathione S-transferase, mu 5 [Source:MGI Symbol;Acc:MGI:1309466]	ENSMUSG00000004032.10	2678.92	0.00747919	0.0690968	0.108242	0.913804	0.991841	2678.92	0.00238088	0.0658747	0.0361426	0.971169	0.999578	2678.92	0.00986007	0.0504252	0.195539	0.844971	0.98695	3106.54	-0.0933417	0.0618199	-1.5099	0.13107	0.472774	3106.54	0.0602232	0.0813846	0.739982	0.459311	0.999816	3106.54	-0.0331185	0.0769844	-0.430197	0.667052	0.952016
Gstm7	glutathione S-transferase, mu 7 [Source:MGI Symbol;Acc:MGI:1915562]	ENSMUSG00000004035.12	1331.86	0.0905605	0.119876	0.755451	0.449978	0.823876	1331.86	-0.0885377	0.114283	-0.77472	0.438505	0.999578	1331.86	0.00202285	0.0873831	0.0231492	0.981531	0.997963	313.935	-0.22515	0.108186	-2.08114	0.0374208	0.244707	313.935	0.0343554	0.142394	0.241269	0.809347	0.999816	313.935	-0.190795	0.133748	-1.42652	0.153717	0.661805
Stat3	signal transducer and activator of transcription 3 [Source:MGI Symbol;Acc:MGI:103038]	ENSMUSG00000004040.16	2982.93	0.28298	0.0782177	3.61786	0.000297055	0.0081942	2982.93	0.0164452	0.0743888	0.221071	0.825037	0.999578	2982.93	0.299426	0.0568702	5.26507	1.40136e-07	6.65858e-06	1388.97	-0.133315	0.0545731	-2.44287	0.0145708	0.140198	1388.97	0.0968467	0.0713802	1.35677	0.174854	0.999816	1388.97	-0.0364687	0.067017	-0.54417	0.586324	0.931445
Stat5a	signal transducer and activator of transcription 5A [Source:MGI Symbol;Acc:MGI:103036]	ENSMUSG00000004043.14	173.543	0.106335	0.168134	0.632439	0.5271	0.85959	173.543	0.054653	0.159154	0.343396	0.7313	0.999578	173.543	0.160988	0.120519	1.33578	0.18162	0.625259	51.9224	0.030401	0.234075	0.129877	0.896664	0.976336	51.9224	0.249611	0.304606	0.819457	0.412526	0.999816	51.9224	0.280012	0.285969	0.979172	0.327495	0.819538
Cavin1	caveolae associated 1 [Source:MGI Symbol;Acc:MGI:1277968]	ENSMUSG00000004044.9	1290.34	-0.189607	0.336725	-0.563092	0.573372	0.885468	1290.34	0.142797	0.321198	0.444578	0.656625	0.999578	1290.34	-0.0468101	0.244819	-0.191203	0.848367	0.987268	471.47	-0.203351	0.153159	-1.32771	0.184276	0.549011	471.47	-0.0128502	0.201751	-0.0636935	0.949214	0.999816	471.47	-0.216201	0.190414	-1.13543	0.256197	0.772927
Map3k11	mitogen-activated protein kinase kinase kinase 11 [Source:MGI Symbol;Acc:MGI:1346880]	ENSMUSG00000004054.8	987.156	-0.00491183	0.111638	-0.0439979	0.964906	0.998112	987.156	-0.0446357	0.106511	-0.419073	0.675163	0.999578	987.156	-0.0495476	0.0812688	-0.609675	0.542077	0.901589	584.92	-0.182104	0.089208	-2.04134	0.0412169	0.257501	584.92	0.0331962	0.11736	0.282858	0.777285	0.999816	584.92	-0.148908	0.11048	-1.34783	0.177715	0.691528
Akt2	thymoma viral proto-oncogene 2 [Source:MGI Symbol;Acc:MGI:104874]	ENSMUSG00000004056.15	1833.78	0.00948465	0.0746338	0.127082	0.898875	0.990132	1833.78	0.116251	0.0710599	1.63596	0.101848	0.999578	1833.78	0.125736	0.0542241	2.31882	0.0204048	0.181305	3060.9	-0.105252	0.0952928	-1.10451	0.269373	0.64237	3060.9	0.0992463	0.125453	0.791104	0.428883	0.999816	3060.9	-0.00600542	0.118785	-0.050557	0.959679	0.996173
Dnaja3	DnaJ heat shock protein family (Hsp40) member A3 [Source:MGI Symbol;Acc:MGI:1933786]	ENSMUSG00000004069.16	1516.87	0.00662186	0.0548429	0.120742	0.903895	0.991089	1516.87	-0.0124367	0.0522221	-0.238151	0.811764	0.999578	1516.87	-0.00581486	0.0400648	-0.145136	0.884603	0.99468	1691.71	-0.0507597	0.0482023	-1.05306	0.292315	0.662373	1691.71	-0.000792058	0.06318	-0.0125365	0.989998	0.999816	1691.71	-0.0515518	0.0595053	-0.86634	0.386304	0.846447
Hmox2	heme oxygenase 2 [Source:MGI Symbol;Acc:MGI:109373]	ENSMUSG00000004070.15	2378.12	-0.0153079	0.0699823	-0.218739	0.826853	0.978168	2378.12	0.00208033	0.0667297	0.0311755	0.97513	0.999578	2378.12	-0.0132276	0.0510416	-0.259153	0.795517	0.978067	2069.69	-0.0531556	0.0667244	-0.796645	0.425658	0.768108	2069.69	0.0409347	0.0878161	0.466141	0.641114	0.999816	2069.69	-0.0122209	0.0830237	-0.147198	0.882976	0.989717
Cdip1	cell death inducing Trp53 target 1 [Source:MGI Symbol;Acc:MGI:1913876]	ENSMUSG00000004071.12	7212.23	-0.0249825	0.0484065	-0.516098	0.605786	0.899584	7212.23	0.0226116	0.0461672	0.489777	0.624292	0.999578	7212.23	-0.00237092	0.0352718	-0.0672185	0.946408	0.996066	7234.07	0.0191073	0.0369681	0.516858	0.605255	0.869499	7234.07	-0.0409167	0.0486376	-0.841257	0.400204	0.999816	7234.07	-0.0218095	0.0460229	-0.473883	0.635583	0.947391
Map3k20	mitogen-activated protein kinase kinase kinase 20 [Source:MGI Symbol;Acc:MGI:2443258]	ENSMUSG00000004085.14	463.447	0.0542844	0.0986229	0.550424	0.582029	0.890168	463.447	-0.0693709	0.0938544	-0.739133	0.459826	0.999578	463.447	-0.0150865	0.0721528	-0.209091	0.834377	0.984564	165.46	0.0803024	0.133192	0.602907	0.54657	0.840286	165.46	-0.0698567	0.173461	-0.402723	0.687152	0.999816	165.46	0.0104457	0.163389	0.0639315	0.949025	0.996014
Cwc15	CWC15 spliceosome-associated protein [Source:MGI Symbol;Acc:MGI:1913320]	ENSMUSG00000004096.9	1393.78	0.176816	0.0709373	2.49257	0.0126824	0.142929	1393.78	-0.127447	0.0674099	-1.89063	0.0586734	0.999578	1393.78	0.0493685	0.051799	0.953079	0.34055	0.796634	1156.91	-0.0494099	0.0573668	-0.861298	0.389074	0.744606	1156.91	-0.00586314	0.0755179	-0.077639	0.938115	0.999816	1156.91	-0.055273	0.0712809	-0.775425	0.438088	0.872329
Col5a3	collagen, type V, alpha 3 [Source:MGI Symbol;Acc:MGI:1858212]	ENSMUSG00000004098.7	926.095	0.169898	0.376879	0.450803	0.652131	0.9186	926.095	0.324981	0.359237	0.904642	0.365655	0.999578	926.095	0.494879	0.274066	1.8057	0.070966	0.395992	59.6323	0.917929	0.219289	4.18594	2.83989e-05	0.00110941	59.6323	-0.453271	0.286713	-1.58092	0.113897	0.999816	59.6323	0.464659	0.27836	1.66927	0.0950631	0.569845
Dnmt1	DNA methyltransferase (cytosine-5) 1 [Source:MGI Symbol;Acc:MGI:94912]	ENSMUSG00000004099.16	1545.99	-0.0424991	0.0668109	-0.63611	0.524705	0.85869	1545.99	-0.00385722	0.0636528	-0.0605978	0.95168	0.999578	1545.99	-0.0463564	0.04848	-0.956196	0.338973	0.795617	1680.13	0.054695	0.0485266	1.12711	0.259694	0.633377	1680.13	-0.019284	0.0634131	-0.304101	0.761051	0.999816	1680.13	0.035411	0.0598288	0.591872	0.553936	0.919708
Ppan	peter pan homolog (Drosophila) [Source:MGI Symbol;Acc:MGI:2178445]	ENSMUSG00000004100.12	388.114	0.128906	0.12091	1.06613	0.286365	0.707326	388.114	-0.0662005	0.115051	-0.575399	0.565021	0.999578	388.114	0.0627056	0.0879839	0.712694	0.476035	0.872195	335.107	0.178871	0.0934947	1.91317	0.0557261	0.306055	335.107	-0.0345482	0.123416	-0.279933	0.779529	0.999816	335.107	0.144323	0.117234	1.23107	0.218296	0.740287
Angptl2	angiopoietin-like 2 [Source:MGI Symbol;Acc:MGI:1347002]	ENSMUSG00000004105.8	337.523	0.365802	0.209163	1.74889	0.0803106	0.414911	337.523	-0.249538	0.199007	-1.25392	0.209871	0.999578	337.523	0.116263	0.151508	0.767374	0.442859	0.854626	73.8415	-0.216462	0.299389	-0.723013	0.469672	0.796829	73.8415	0.28538	0.391463	0.729008	0.465997	0.999816	73.8415	0.068918	0.367054	0.18776	0.851065	0.986537
Cacna1e	calcium channel, voltage-dependent, R type, alpha 1E subunit [Source:MGI Symbol;Acc:MGI:106217]	ENSMUSG00000004110.15	3496.88	-0.337333	0.09837	-3.42923	0.000605295	0.0147112	3496.88	0.168229	0.093814	1.79322	0.0729382	0.999578	3496.88	-0.169105	0.0713429	-2.37031	0.0177732	0.163612	8499.49	0.107921	0.121161	0.890719	0.37308	0.733127	8499.49	0.0160962	0.159501	0.100917	0.919617	0.999816	8499.49	0.124017	0.151105	0.820736	0.411797	0.859938
Cacna1b	calcium channel, voltage-dependent, N type, alpha 1B subunit [Source:MGI Symbol;Acc:MGI:88296]	ENSMUSG00000004113.18	2398.92	-0.137271	0.0927477	-1.48005	0.13886	0.534657	2398.92	0.148535	0.0883604	1.68102	0.0927598	0.999578	2398.92	0.0112639	0.0672731	0.167436	0.867027	0.990769	4042.55	0.200628	0.0686239	2.92359	0.00346025	0.0531658	4042.55	0.111331	0.0901811	1.23453	0.217007	0.999816	4042.55	0.311959	0.0854119	3.65241	0.000259796	0.0115002
Trmt10a	tRNA methyltransferase 10A [Source:MGI Symbol;Acc:MGI:1920421]	ENSMUSG00000004127.12	320.502	0.160249	0.114936	1.39425	0.163242	0.573355	320.502	-0.0870644	0.108691	-0.801024	0.423118	0.999578	320.502	0.0731849	0.0843011	0.868137	0.385319	0.824324	203.447	0.195528	0.121596	1.60801	0.107832	0.429869	203.447	-0.0236058	0.158843	-0.148611	0.88186	0.999816	203.447	0.171922	0.150477	1.14252	0.25324	0.770729
Etv1	ets variant 1 [Source:MGI Symbol;Acc:MGI:99254]	ENSMUSG00000004151.17	1803.78	0.0732657	0.152405	0.480729	0.630709	0.909893	1803.78	-0.0576527	0.145233	-0.396966	0.691392	0.999578	1803.78	0.015613	0.110849	0.140848	0.88799	0.995222	3248.84	0.206273	0.116198	1.77518	0.0758676	0.360703	3248.84	-0.21988	0.152835	-1.43867	0.150243	0.999816	3248.84	-0.0136068	0.144784	-0.0939798	0.925125	0.993386
Kifc2	kinesin family member C2 [Source:MGI Symbol;Acc:MGI:109187]	ENSMUSG00000004187.10	4987.61	-0.0892644	0.0680921	-1.31094	0.189879	0.608099	4987.61	0.0528556	0.0649428	0.81388	0.415714	0.999578	4987.61	-0.0364087	0.0495241	-0.735171	0.462235	0.864475	16269	0.138367	0.0644489	2.14692	0.0317994	0.222743	16269	0.0292381	0.0848652	0.344524	0.730452	0.999816	16269	0.167605	0.0804137	2.08428	0.0371344	0.362588
Psap	prosaposin [Source:MGI Symbol;Acc:MGI:97783]	ENSMUSG00000004207.14	45374.5	0.103897	0.0350379	2.96527	0.00302416	0.0511796	45374.5	-0.0177196	0.0334108	-0.530357	0.595865	0.999578	45374.5	0.0861773	0.0255	3.3795	0.000726188	0.0140942	53390.3	-0.0165225	0.0385628	-0.428457	0.668318	0.893735	53390.3	0.0683606	0.0507751	1.34634	0.178193	0.999816	53390.3	0.0518381	0.0480988	1.07774	0.281149	0.786237
Ikbkg	inhibitor of kappaB kinase gamma [Source:MGI Symbol;Acc:MGI:1338074]	ENSMUSG00000004221.16	1087.32	0.0181934	0.0670709	0.271256	0.786194	0.96712	1087.32	0.0393834	0.0636043	0.619194	0.535788	0.999578	1087.32	0.0575768	0.048726	1.18165	0.237346	0.698889	1295.51	0.0862621	0.0551837	1.56318	0.11801	0.449798	1295.51	0.0926399	0.0722112	1.2829	0.199526	0.999816	1295.51	0.178902	0.0681685	2.62441	0.00868002	0.156094
Pax2	paired box 2 [Source:MGI Symbol;Acc:MGI:97486]	ENSMUSG00000004231.15	774.487	-0.0510106	0.103705	-0.491882	0.622803	0.906165	774.487	0.0423287	0.0988214	0.428335	0.668407	0.999578	774.487	-0.00868188	0.0754162	-0.11512	0.90835	0.995861	10.158	-0.334811	2.1617	-0.154883	0.876913	0.970784	10.158	-0.429131	2.84617	-0.150775	0.880153	0.999816	10.158	-0.763942	2.69848	-0.283101	0.777099	0.976826
Wars2	tryptophanyl tRNA synthetase 2 (mitochondrial) [Source:MGI Symbol;Acc:MGI:1917810]	ENSMUSG00000004233.14	197.768	-0.222869	0.180018	-1.23804	0.215702	0.641005	197.768	0.168997	0.171535	0.985205	0.324523	0.999578	197.768	-0.0538719	0.12985	-0.414878	0.678231	0.949575	181.949	-0.0582603	0.131	-0.444735	0.656511	0.88982	181.949	0.250161	0.16957	1.47527	0.140141	0.999816	181.949	0.191901	0.158486	1.21084	0.225957	0.74717
Atn1	atrophin 1 [Source:MGI Symbol;Acc:MGI:104725]	ENSMUSG00000004263.15	4560.26	-0.0650203	0.061972	-1.04919	0.294091	0.713155	4560.26	0.0878738	0.0590857	1.48723	0.136955	0.999578	4560.26	0.0228535	0.0450821	0.50693	0.612204	0.926351	5278.59	0.048416	0.063759	0.759358	0.447638	0.783158	5278.59	-0.00212318	0.0838507	-0.0253209	0.979799	0.999816	5278.59	0.0462928	0.0793878	0.583122	0.559811	0.922455
Phb2	prohibitin 2 [Source:MGI Symbol;Acc:MGI:102520]	ENSMUSG00000004264.17	1529.55	0.0419258	0.0632454	0.662907	0.50739	0.850882	1529.55	-0.0502304	0.0603385	-0.832477	0.40514	0.999578	1529.55	-0.00830456	0.046253	-0.179547	0.857509	0.988335	1641.41	-0.0220298	0.0514657	-0.428048	0.668616	0.893735	1641.41	-0.0523082	0.0677623	-0.771936	0.440152	0.999816	1641.41	-0.074338	0.0640287	-1.16101	0.245638	0.765754
Ptpn6	protein tyrosine phosphatase, non-receptor type 6 [Source:MGI Symbol;Acc:MGI:96055]	ENSMUSG00000004266.15	147.003	0.839697	0.209166	4.0145	5.9573e-05	0.00206439	147.003	-0.706607	0.198606	-3.55783	0.000373927	0.0871192	147.003	0.133091	0.154589	0.860931	0.389276	0.826795	97.3517	-0.010043	0.179305	-0.0560106	0.955333	0.98902	97.3517	-0.0869287	0.237007	-0.366777	0.713785	0.999816	97.3517	-0.0969717	0.224115	-0.432686	0.665243	0.951447
Eno2	enolase 2, gamma neuronal [Source:MGI Symbol;Acc:MGI:95394]	ENSMUSG00000004267.16	26416	0.0283629	0.0537153	0.528024	0.597483	0.895258	26416	0.0456273	0.0512321	0.8906	0.373144	0.999578	26416	0.0739902	0.0391021	1.89223	0.0584599	0.357293	27429.2	0.132583	0.0325623	4.07167	4.6677e-05	0.00172015	27429.2	-0.0112968	0.0428683	-0.263523	0.792148	0.999816	27429.2	0.121286	0.0406187	2.98597	0.00282679	0.0731737
Emg1	EMG1 N1-specific pseudouridine methyltransferase [Source:MGI Symbol;Acc:MGI:1315195]	ENSMUSG00000004268.11	705.934	0.139871	0.0931646	1.50133	0.13327	0.524205	705.934	-0.132005	0.0887387	-1.48757	0.136864	0.999578	705.934	0.00786572	0.0681906	0.115349	0.908169	0.995813	659.606	-0.105082	0.0674296	-1.55839	0.11914	0.451856	659.606	-0.1004	0.0884671	-1.13488	0.256424	0.999816	659.606	-0.205482	0.0831762	-2.47044	0.0134948	0.206647
Lpcat3	lysophosphatidylcholine acyltransferase 3 [Source:MGI Symbol;Acc:MGI:1315211]	ENSMUSG00000004270.13	590.77	-0.0155582	0.110891	-0.140301	0.888422	0.98906	590.77	-0.0980886	0.106093	-0.924554	0.355198	0.999578	590.77	-0.113647	0.0805001	-1.41176	0.158021	0.587348	411.059	-0.0247941	0.0762183	-0.325304	0.744951	0.926698	411.059	-0.0494265	0.0995433	-0.496533	0.619518	0.999816	411.059	-0.0742206	0.093398	-0.794671	0.426805	0.86729
Atp6v1f	ATPase, H+ transporting, lysosomal V1 subunit F [Source:MGI Symbol;Acc:MGI:1913394]	ENSMUSG00000004285.12	2062.5	0.0557382	0.0722549	0.771411	0.440463	0.816393	2062.5	-0.0092002	0.0688692	-0.13359	0.893727	0.999578	2062.5	0.046538	0.0528021	0.881367	0.378119	0.819336	2328.79	-0.0799069	0.0564205	-1.41627	0.156696	0.51156	2328.79	0.0174872	0.0742692	0.235456	0.813854	0.999816	2328.79	-0.0624197	0.0702061	-0.889093	0.373953	0.842
Clcn5	chloride channel, voltage-sensitive 5 [Source:MGI Symbol;Acc:MGI:99486]	ENSMUSG00000004317.14	1272.58	-0.100998	0.092032	-1.09742	0.272457	0.694488	1272.58	0.13055	0.0875843	1.49056	0.136076	0.999578	1272.58	0.0295522	0.0668921	0.441789	0.658642	0.94347	338.005	0.0381759	0.119203	0.320258	0.748773	0.928012	338.005	-0.0819045	0.155835	-0.525586	0.599176	0.999816	338.005	-0.0437286	0.147049	-0.297374	0.766181	0.974408
Clcn3	chloride channel, voltage-sensitive 3 [Source:MGI Symbol;Acc:MGI:103555]	ENSMUSG00000004319.15	5491.79	-0.0687416	0.0540114	-1.27272	0.203116	0.624426	5491.79	0.0328307	0.0514791	0.637748	0.523638	0.999578	5491.79	-0.035911	0.0392724	-0.914407	0.360503	0.80885	6170.95	-0.0151945	0.0497998	-0.305112	0.760281	0.9318	6170.95	0.0608193	0.065461	0.929092	0.352841	0.999816	6170.95	0.0456248	0.0619212	0.73682	0.461232	0.883224
Hif3a	hypoxia inducible factor 3, alpha subunit [Source:MGI Symbol;Acc:MGI:1859778]	ENSMUSG00000004328.15	232.366	-0.0892149	0.381691	-0.233736	0.81519	0.974099	232.366	-0.0214759	0.363994	-0.0590005	0.952952	0.999578	232.366	-0.110691	0.277585	-0.398764	0.690067	0.95273	102.441	0.250495	0.29363	0.853095	0.393607	0.747543	102.441	-0.376823	0.386001	-0.976224	0.328954	0.999816	102.441	-0.126328	0.366256	-0.344918	0.730156	0.968127
Pde1c	phosphodiesterase 1C [Source:MGI Symbol;Acc:MGI:108413]	ENSMUSG00000004347.16	722.674	-0.00748477	0.120869	-0.0619246	0.950623	0.996682	722.674	0.0586546	0.11479	0.510972	0.609371	0.999578	722.674	0.0511698	0.087695	0.583497	0.559559	0.909343	186.549	-0.313336	0.205041	-1.52817	0.126471	0.463746	186.549	-0.10395	0.26805	-0.387801	0.698164	0.999816	186.549	-0.417286	0.25188	-1.65669	0.0975822	0.57462
Utp20	UTP20 small subunit processome component [Source:MGI Symbol;Acc:MGI:1917933]	ENSMUSG00000004356.8	673.707	0.0198423	0.0947005	0.209527	0.834037	0.97918	673.707	0.0576605	0.0897303	0.642598	0.520485	0.999578	673.707	0.0775029	0.0685487	1.13062	0.258213	0.720546	571.395	0.0647335	0.0762121	0.849387	0.395666	0.748131	571.395	-0.0940053	0.0996182	-0.943655	0.345346	0.999816	571.395	-0.0292717	0.0939942	-0.311421	0.755481	0.972648
9330159F19Rik	RIKEN cDNA 9330159F19 gene [Source:MGI Symbol;Acc:MGI:3036239]	ENSMUSG00000004360.9	1982.85	-0.232893	0.132872	-1.75276	0.0796433	0.413842	1982.85	0.13282	0.126747	1.04791	0.29468	0.999578	1982.85	-0.100073	0.0965865	-1.0361	0.300157	0.761009	2124.01	-0.128792	0.0574908	-2.24023	0.0250763	0.195107	2124.01	0.0481871	0.0754525	0.638641	0.523056	0.999816	2124.01	-0.0806053	0.0711589	-1.13275	0.257319	0.773559
Cul3	cullin 3 [Source:MGI Symbol;Acc:MGI:1347360]	ENSMUSG00000004364.14	3921.72	0.0331814	0.0550206	0.603072	0.546461	0.871001	3921.72	-0.0487137	0.0523946	-0.929746	0.352503	0.999578	3921.72	-0.0155323	0.0400643	-0.387684	0.69825	0.95437	4673.38	0.00448123	0.0426638	0.105036	0.916347	0.980874	4673.38	0.00354972	0.0560392	0.0633436	0.949493	0.999816	4673.38	0.00803095	0.0529718	0.151608	0.879496	0.989717
Sst	somatostatin [Source:MGI Symbol;Acc:MGI:98326]	ENSMUSG00000004366.3	2345.07	-0.0872346	0.127076	-0.686473	0.492415	0.8461	2345.07	-0.144168	0.121339	-1.18814	0.234777	0.999578	2345.07	-0.231403	0.0925514	-2.50026	0.0124101	0.128342	4733.92	-0.0419777	0.139305	-0.301337	0.763158	0.9322	4733.92	-0.13483	0.183467	-0.734899	0.462401	0.999816	4733.92	-0.176808	0.173815	-1.01722	0.309051	0.806309
Il11	interleukin 11 [Source:MGI Symbol;Acc:MGI:107613]	ENSMUSG00000004371.14	20.1952	-0.648918	0.496008	-1.30828	0.190778	0.608784	20.1952	0.165692	0.481816	0.34389	0.730929	0.999578	20.1952	-0.483227	0.353895	-1.36545	0.172111	0.610874	9.23611	0.0644455	0.499038	0.129139	0.897247	0.976336	9.23611	-0.187277	0.669492	-0.27973	0.779685	0.999816	9.23611	-0.122831	0.637786	-0.19259	0.84728	0.985898
Large1	LARGE xylosyl- and glucuronyltransferase 1 [Source:MGI Symbol;Acc:MGI:1342270]	ENSMUSG00000004383.18	1693.73	0.0116831	0.0750106	0.155752	0.876229	0.986166	1693.73	-0.00264735	0.0714926	-0.0370298	0.970461	0.999578	1693.73	0.0090357	0.0545572	0.165619	0.868457	0.990769	5894.43	0.10436	0.0515527	2.02434	0.0429352	0.263654	5894.43	0.0308959	0.0678013	0.455683	0.648618	0.999816	5894.43	0.135256	0.0641989	2.10683	0.0351325	0.352139
Ddx56	DEAD (Asp-Glu-Ala-Asp) box polypeptide 56 [Source:MGI Symbol;Acc:MGI:1277172]	ENSMUSG00000004393.10	933.426	0.000310631	0.0710399	0.00437262	0.996511	0.999614	933.426	0.0207543	0.0676745	0.306679	0.759088	0.999578	933.426	0.021065	0.0519179	0.405736	0.684937	0.950606	973.149	0.0367515	0.0628934	0.584346	0.558988	0.84717	973.149	0.026617	0.0827255	0.321751	0.747642	0.999816	973.149	0.0633685	0.0782178	0.810154	0.417852	0.863147
Tmed4	transmembrane p24 trafficking protein 4 [Source:MGI Symbol;Acc:MGI:1915070]	ENSMUSG00000004394.12	2171.91	0.0459202	0.0592297	0.775291	0.438168	0.81414	2171.91	-0.0265065	0.0563609	-0.4703	0.638141	0.999578	2171.91	0.0194138	0.0431622	0.449786	0.652865	0.94226	1773.41	-0.119662	0.0626005	-1.91151	0.0559385	0.306463	1773.41	-0.0316198	0.0822669	-0.384357	0.700714	0.999816	1773.41	-0.151282	0.0776509	-1.94823	0.0513878	0.428712
Col26a1	collagen, type XXVI, alpha 1 [Source:MGI Symbol;Acc:MGI:2155345]	ENSMUSG00000004415.15	213.406	-0.754767	0.175512	-4.30037	1.70515e-05	0.00071003	213.406	0.18155	0.169286	1.07245	0.28352	0.999578	213.406	-0.573217	0.125887	-4.55341	5.27823e-06	0.000179915	121.912	-1.13693	0.213077	-5.33576	9.51427e-08	6.16245e-06	121.912	0.22618	0.280322	0.806856	0.419749	0.999816	121.912	-0.910749	0.257815	-3.53257	0.00041154	0.0164638
Bid	BH3 interacting domain death agonist [Source:MGI Symbol;Acc:MGI:108093]	ENSMUSG00000004446.12	259.818	-0.266596	0.13947	-1.9115	0.0559404	0.34481	259.818	0.00147177	0.133937	0.0109885	0.991233	0.999578	259.818	-0.265124	0.101402	-2.61459	0.00893347	0.102073	286.717	-0.010094	0.124604	-0.0810089	0.935435	0.98551	286.717	0.0304516	0.163866	0.185833	0.852576	0.999816	286.717	0.0203576	0.154606	0.131674	0.895242	0.991808
Ralb	v-ral simian leukemia viral oncogene B [Source:MGI Symbol;Acc:MGI:1927244]	ENSMUSG00000004451.14	622.493	0.126994	0.0826762	1.53604	0.124529	0.511986	622.493	-0.100254	0.0785929	-1.27561	0.202094	0.999578	622.493	0.0267401	0.0604571	0.442299	0.658273	0.943444	468.795	-0.073735	0.0921497	-0.800165	0.423615	0.767346	468.795	-0.174226	0.121178	-1.43777	0.1505	0.999816	468.795	-0.247961	0.114499	-2.16563	0.0303397	0.323321
Ppp1cc	protein phosphatase 1, catalytic subunit, gamma isoform [Source:MGI Symbol;Acc:MGI:104872]	ENSMUSG00000004455.16	3837.17	-0.273311	0.0534637	-5.11208	3.1863e-07	1.88988e-05	3837.17	0.0448399	0.051145	0.876721	0.380638	0.999578	3837.17	-0.228471	0.0389172	-5.87068	4.34015e-09	2.63196e-07	4597.19	-0.187854	0.0597263	-3.14524	0.00165949	0.0304655	4597.19	-0.0204545	0.0786422	-0.260096	0.79479	0.999816	4597.19	-0.208308	0.0743797	-2.8006	0.0051007	0.111086
Dnajb11	DnaJ heat shock protein family (Hsp40) member B11 [Source:MGI Symbol;Acc:MGI:1915088]	ENSMUSG00000004460.16	1172.19	0.0839004	0.0794962	1.0554	0.291242	0.711401	1172.19	-0.0463904	0.0756593	-0.613148	0.539778	0.999578	1172.19	0.0375101	0.057927	0.64754	0.517283	0.890867	1342.96	-0.0989887	0.0735405	-1.34604	0.178289	0.540538	1342.96	-0.0205704	0.0966413	-0.212853	0.831442	0.999816	1342.96	-0.119559	0.0912549	-1.31017	0.19014	0.708031
Tbccd1	TBCC domain containing 1 [Source:MGI Symbol;Acc:MGI:1917823]	ENSMUSG00000004462.6	365.859	-0.0145605	0.113621	-0.128149	0.898031	0.990132	365.859	0.0584758	0.108155	0.540666	0.588738	0.999578	365.859	0.0439153	0.0825813	0.531783	0.594877	0.920887	385.103	-0.118356	0.0947127	-1.24963	0.211436	0.582342	385.103	0.104973	0.123837	0.847675	0.396619	0.999816	385.103	-0.0133825	0.116112	-0.115255	0.908243	0.991874
Clec11a	C-type lectin domain family 11, member a [Source:MGI Symbol;Acc:MGI:1298219]	ENSMUSG00000004473.10	57.105	-0.0682464	0.313439	-0.217734	0.827636	0.978351	57.105	0.181132	0.297947	0.607933	0.543232	0.999578	57.105	0.112885	0.224705	0.502371	0.615407	0.928113	167.504	0.0737771	0.114098	0.646612	0.517883	0.824944	167.504	-0.114352	0.149576	-0.764509	0.444564	0.999816	167.504	-0.0405748	0.141747	-0.286248	0.774688	0.975993
Zfp324	zinc finger protein 324 [Source:MGI Symbol;Acc:MGI:2444641]	ENSMUSG00000004500.9	244.586	-0.215192	0.132253	-1.62712	0.103711	0.472169	244.586	0.11512	0.126359	0.911056	0.362266	0.999578	244.586	-0.100072	0.0961576	-1.0407	0.298013	0.759222	293.389	-0.00388644	0.0972977	-0.0399438	0.968138	0.992007	293.389	0.0705097	0.126363	0.557995	0.576848	0.999816	293.389	0.0666233	0.118607	0.561715	0.57431	0.927508
Gab2	growth factor receptor bound protein 2-associated protein 2 [Source:MGI Symbol;Acc:MGI:1333854]	ENSMUSG00000004508.6	1368.15	0.239531	0.0954813	2.50867	0.0121188	0.138415	1368.15	-0.00473687	0.0906782	-0.0522382	0.958339	0.999578	1368.15	0.234794	0.0694439	3.38106	0.00072207	0.0140317	606.189	0.00545307	0.0870766	0.0626238	0.950066	0.987961	606.189	0.0248275	0.114044	0.217702	0.827661	0.999816	606.189	0.0302806	0.107462	0.281779	0.778113	0.976956
Coro1c	coronin, actin binding protein 1C [Source:MGI Symbol;Acc:MGI:1345964]	ENSMUSG00000004530.12	2932.66	0.117827	0.0604192	1.95016	0.0511566	0.329906	2932.66	-0.0530045	0.0575251	-0.921415	0.356834	0.999578	2932.66	0.0648229	0.0439648	1.47443	0.140367	0.558209	2542.73	0.0766621	0.0534612	1.43398	0.151579	0.504096	2542.73	-0.00205509	0.0703204	-0.0292247	0.976685	0.999816	2542.73	0.074607	0.0665578	1.12093	0.262316	0.7762
Tax1bp1	Tax1 (human T cell leukemia virus type I) binding protein 1 [Source:MGI Symbol;Acc:MGI:1289308]	ENSMUSG00000004535.12	4345.56	-0.0501557	0.0426316	-1.17649	0.239399	0.663611	4345.56	0.036575	0.0406305	0.900187	0.368021	0.999578	4345.56	-0.0135807	0.0310046	-0.438022	0.66137	0.945204	4506.74	-0.0707719	0.0360577	-1.96274	0.0496766	0.286551	4506.74	0.00968909	0.0473323	0.204704	0.837804	0.999816	4506.74	-0.0610828	0.0446628	-1.36764	0.171424	0.684193
Ndrg2	N-myc downstream regulated gene 2 [Source:MGI Symbol;Acc:MGI:1352498]	ENSMUSG00000004558.14	31123.8	0.141844	0.063869	2.22086	0.0263602	0.22355	31123.8	-0.00879477	0.0609173	-0.144372	0.885207	0.999578	31123.8	0.13305	0.0464918	2.86179	0.00421257	0.0586711	18571.1	0.0136386	0.0805486	0.169321	0.865544	0.967775	18571.1	-0.0639309	0.106067	-0.602739	0.546682	0.999816	18571.1	-0.0502923	0.100493	-0.500455	0.616755	0.94178
Mettl17	methyltransferase like 17 [Source:MGI Symbol;Acc:MGI:1098577]	ENSMUSG00000004561.14	639.146	0.320464	0.0843481	3.7993	0.000145104	0.00446174	639.146	0.0148914	0.0791032	0.188253	0.850679	0.999578	639.146	0.335355	0.0613682	5.46465	4.63834e-08	2.45046e-06	398.56	0.499527	0.118083	4.23031	2.3337e-05	0.000934054	398.56	-0.0249907	0.154912	-0.161321	0.87184	0.999816	398.56	0.474536	0.147777	3.21117	0.00132195	0.0407816
Arhgef40	Rho guanine nucleotide exchange factor (GEF) 40 [Source:MGI Symbol;Acc:MGI:2685515]	ENSMUSG00000004562.16	1845.18	-0.000199048	0.0689637	-0.00288627	0.997697	0.999697	1845.18	0.0886272	0.0655636	1.35177	0.176448	0.999578	1845.18	0.0884281	0.0499776	1.76935	0.0768347	0.414323	519.282	0.0801524	0.0756638	1.05932	0.289453	0.660512	519.282	0.0259382	0.0988448	0.262413	0.793003	0.999816	519.282	0.106091	0.0932898	1.13722	0.255448	0.77228
Pnpla6	patatin-like phospholipase domain containing 6 [Source:MGI Symbol;Acc:MGI:1354723]	ENSMUSG00000004565.15	3078.71	-0.055869	0.0576083	-0.969809	0.332142	0.745299	3078.71	0.0646991	0.0548682	1.17917	0.238329	0.999578	3078.71	0.00883005	0.041899	0.210746	0.833085	0.984564	1291.7	0.0643325	0.0481388	1.33639	0.18142	0.544769	1291.7	0.0490815	0.0629243	0.780009	0.435386	0.999816	1291.7	0.113414	0.0593083	1.91228	0.0558407	0.445119
Mcoln1	mucolipin 1 [Source:MGI Symbol;Acc:MGI:1890498]	ENSMUSG00000004567.16	2193.44	-0.0282872	0.058214	-0.485917	0.627026	0.907832	2193.44	0.00540698	0.0555214	0.0973855	0.92242	0.999578	2193.44	-0.0228802	0.0423835	-0.539838	0.589309	0.91999	1787.86	0.0852569	0.056692	1.50386	0.132617	0.474506	1787.86	-0.0259047	0.0745118	-0.347659	0.728096	0.999816	1787.86	0.0593522	0.0705241	0.841587	0.400019	0.854051
Arhgef18	rho/rac guanine nucleotide exchange factor (GEF) 18 [Source:MGI Symbol;Acc:MGI:2142567]	ENSMUSG00000004568.12	1342.42	-0.117125	0.0690501	-1.69624	0.0898412	0.440527	1342.42	0.147927	0.0656863	2.25202	0.0243208	0.840595	1342.42	0.0308018	0.0500549	0.615361	0.538317	0.899957	1569.52	0.0988987	0.055437	1.78399	0.0744261	0.356697	1569.52	-0.0352161	0.0726648	-0.484638	0.627933	0.999816	1569.52	0.0636826	0.0687029	0.926927	0.353964	0.832302
Pkn2	protein kinase N2 [Source:MGI Symbol;Acc:MGI:109211]	ENSMUSG00000004591.16	850.416	-0.0200866	0.0957016	-0.209888	0.833755	0.97916	850.416	-0.0200279	0.0910705	-0.219916	0.825936	0.999578	850.416	-0.0401145	0.0694676	-0.577457	0.563631	0.909901	730.647	0.0701085	0.0939826	0.745973	0.455684	0.787662	730.647	0.0831916	0.123203	0.675242	0.499522	0.999816	730.647	0.1533	0.116433	1.31663	0.187962	0.703413
Cd33	CD33 antigen [Source:MGI Symbol;Acc:MGI:99440]	ENSMUSG00000004609.11	277.386	0.657769	0.175719	3.74329	0.000181624	0.00544231	277.386	-0.640239	0.166888	-3.83634	0.000124882	0.0412705	277.386	0.0175305	0.12879	0.136117	0.891729	0.995661	187.091	0.0661558	0.167518	0.394918	0.692903	0.904802	187.091	-0.260065	0.221522	-1.17399	0.240398	0.999816	187.091	-0.193909	0.209833	-0.924113	0.355427	0.833136
Etfb	electron transferring flavoprotein, beta polypeptide [Source:MGI Symbol;Acc:MGI:106098]	ENSMUSG00000004610.4	856.608	0.0813339	0.0874457	0.930108	0.352315	0.759739	856.608	0.0374282	0.083206	0.449826	0.652836	0.999578	856.608	0.118762	0.0640027	1.85558	0.0635135	0.373531	652.33	-0.123944	0.0888466	-1.39504	0.163005	0.519116	652.33	0.0064492	0.116784	0.0552234	0.95596	0.999816	652.33	-0.117495	0.11011	-1.06707	0.285938	0.790836
Stxbp2	syntaxin binding protein 2 [Source:MGI Symbol;Acc:MGI:107370]	ENSMUSG00000004626.14	388.699	0.493345	0.126019	3.91484	9.04655e-05	0.00294148	388.699	-0.0794798	0.118291	-0.671898	0.501648	0.999578	388.699	0.413865	0.0913627	4.52991	5.90088e-06	0.00019735	646.658	0.421405	0.128915	3.26886	0.00107983	0.0222235	646.658	-0.138119	0.169751	-0.813656	0.415842	0.999816	646.658	0.283286	0.161332	1.75592	0.079102	0.529541
Pcp2	Purkinje cell protein 2 (L7) [Source:MGI Symbol;Acc:MGI:97508]	ENSMUSG00000004630.18	15.6031	-1.2358	0.612824	-2.01656	0.0437411	0.30124	15.6031	0.564715	0.596239	0.947129	0.343573	NA	15.6031	-0.671084	0.437006	-1.53564	0.124627	0.528666	70.5286	-0.823586	3.96182	-0.20788	0.835322	0.957782	70.5286	-1.81369	5.21301	-0.347915	0.727904	0.999816	70.5286	-2.63727	4.9492	-0.532868	0.594125	0.934939
Sgce	sarcoglycan, epsilon [Source:MGI Symbol;Acc:MGI:1329042]	ENSMUSG00000004631.15	974.311	0.143804	0.124459	1.15543	0.247913	0.671381	974.311	-0.0805928	0.118524	-0.679968	0.496525	0.999578	974.311	0.0632114	0.0905995	0.697701	0.485364	0.874733	675.441	-0.126689	0.0753802	-1.68066	0.0928282	0.398193	675.441	0.105988	0.0989065	1.07159	0.283902	0.999816	675.441	-0.0207011	0.092997	-0.2226	0.823847	0.980931
Chn2	chimerin 2 [Source:MGI Symbol;Acc:MGI:1917243]	ENSMUSG00000004633.17	1172.84	0.00328034	0.126338	0.0259649	0.979285	0.999575	1172.84	0.00930108	0.120313	0.0773071	0.938379	0.999578	1172.84	0.0125814	0.0919639	0.136808	0.891182	0.995661	1341.63	-0.515295	0.195693	-2.63318	0.00845897	0.0993168	1341.63	-0.4847	0.25735	-1.88343	0.0596419	0.999816	1341.63	-0.999995	0.243563	-4.10569	4.03114e-05	0.00225791
Wwox	WW domain-containing oxidoreductase [Source:MGI Symbol;Acc:MGI:1931237]	ENSMUSG00000004637.15	900.945	-0.0429353	0.0839905	-0.511192	0.609216	0.900391	900.945	0.0201193	0.0800243	0.251415	0.801493	0.999578	900.945	-0.022816	0.0611971	-0.372828	0.709277	0.956567	787.023	0.476936	0.0619268	7.70161	1.34364e-14	1.67529e-12	787.023	-0.0630184	0.0808553	-0.779397	0.435746	0.999816	787.023	0.413917	0.0773619	5.35041	8.77575e-08	8.41685e-06
Slbp	stem-loop binding protein [Source:MGI Symbol;Acc:MGI:108402]	ENSMUSG00000004642.13	902.972	-0.00118308	0.0857789	-0.0137922	0.988996	0.999614	902.972	-0.0417939	0.0817502	-0.51124	0.609183	0.999578	902.972	-0.042977	0.0626617	-0.685858	0.492803	0.87647	713.352	-0.07211	0.0683997	-1.05424	0.291771	0.662373	713.352	0.0458415	0.0894715	0.512359	0.6084	0.999816	713.352	-0.0262684	0.0841161	-0.312288	0.754822	0.972477
Aqp1	aquaporin 1 [Source:MGI Symbol;Acc:MGI:103201]	ENSMUSG00000004655.5	61.8642	0.2374	5.36612	0.0442406	0.964713	0.998112	61.8642	0.187702	5.07761	0.0369666	0.970512	0.999578	61.8642	0.425102	3.96568	0.107195	0.914634	0.996066	32.9972	0.411921	3.71107	0.110998	0.911618	0.980008	32.9972	-0.829699	4.88359	-0.169895	0.865093	0.999816	32.9972	-0.417778	4.63542	-0.0901274	0.928186	0.993386
Arid3b	AT rich interactive domain 3B (BRIGHT-like) [Source:MGI Symbol;Acc:MGI:1930768]	ENSMUSG00000004661.15	148.931	-0.249983	0.204376	-1.22315	0.221272	0.645196	148.931	0.0804351	0.195897	0.410599	0.681366	0.999578	148.931	-0.169548	0.148617	-1.14084	0.253937	0.716458	136.144	-0.382392	0.183212	-2.08715	0.0368743	0.242406	136.144	0.126092	0.240194	0.52496	0.599611	0.999816	136.144	-0.2563	0.225264	-1.13778	0.255214	0.77228
Cnn2	calponin 2 [Source:MGI Symbol;Acc:MGI:105093]	ENSMUSG00000004665.10	289.582	-0.181538	0.2283	-0.79517	0.426515	0.805882	289.582	0.0814268	0.217979	0.373553	0.708737	0.999578	289.582	-0.100111	0.165318	-0.605566	0.544803	0.902695	118.059	-0.585079	0.203277	-2.87824	0.00399901	0.0595355	118.059	0.27166	0.264047	1.02883	0.303559	0.999816	118.059	-0.313419	0.244476	-1.282	0.199841	0.718736
Polr2e	polymerase (RNA) II (DNA directed) polypeptide E [Source:MGI Symbol;Acc:MGI:1913670]	ENSMUSG00000004667.18	953.332	0.0360344	0.0734586	0.490541	0.623751	0.906434	953.332	-0.0896121	0.0702183	-1.27619	0.201887	0.999578	953.332	-0.0535777	0.053784	-0.996165	0.31917	0.778431	1254.05	-0.0739628	0.0584026	-1.26643	0.205359	0.574314	1254.05	0.0828859	0.0769291	1.07743	0.281287	0.999816	1254.05	0.00892306	0.0726093	0.122892	0.902193	0.991874
Myo9b	myosin IXb [Source:MGI Symbol;Acc:MGI:106624]	ENSMUSG00000004677.17	2089.1	-0.0372298	0.0693109	-0.537142	0.591169	0.893398	2089.1	0.0727457	0.0659166	1.1036	0.269766	0.999578	2089.1	0.0355159	0.0502076	0.707382	0.479329	0.874224	966.312	0.212571	0.0773234	2.74912	0.00597555	0.0778121	966.312	-0.0720942	0.101688	-0.708974	0.478341	0.999816	966.312	0.140477	0.0965078	1.4556	0.145502	0.65232
Hdac9	histone deacetylase 9 [Source:MGI Symbol;Acc:MGI:1931221]	ENSMUSG00000004698.10	666.658	-0.245778	0.0985178	-2.49476	0.0126044	0.142365	666.658	0.120336	0.0938838	1.28175	0.19993	0.999578	666.658	-0.125442	0.0709414	-1.76825	0.0770189	0.414625	1590.91	0.377482	0.0966919	3.90397	9.46293e-05	0.00316036	1590.91	-0.111385	0.12706	-0.87663	0.380688	0.999816	1590.91	0.266097	0.120524	2.20784	0.0272552	0.303307
Ly9	lymphocyte antigen 9 [Source:MGI Symbol;Acc:MGI:96885]	ENSMUSG00000004707.14	45.6987	1.30031	0.370536	3.50928	0.000449329	0.01156	45.6987	-0.497749	0.345298	-1.4415	0.149442	0.999578	45.6987	0.802565	0.272851	2.9414	0.00326729	0.048266	6.11681	0.56543	0.619791	0.912292	0.361615	0.723341	6.11681	-0.100739	0.819258	-0.122964	0.902136	0.999816	6.11681	0.464691	0.796876	0.583141	0.559799	0.922455
Adgre1	adhesion G protein-coupled receptor E1 [Source:MGI Symbol;Acc:MGI:106912]	ENSMUSG00000004730.14	163.842	1.04954	0.211122	4.97123	6.65292e-07	3.76555e-05	163.842	-0.64003	0.199051	-3.21541	0.0013026	0.191195	163.842	0.409507	0.154908	2.64355	0.0082042	0.0963695	142.626	0.303771	0.165715	1.8331	0.0667883	0.338135	142.626	0.0641471	0.218428	0.293676	0.769006	0.999816	142.626	0.367918	0.207999	1.76884	0.0769204	0.523145
Mtfp1	mitochondrial fission process 1 [Source:MGI Symbol;Acc:MGI:1916686]	ENSMUSG00000004748.5	851.791	-0.0806263	0.0767336	-1.05073	0.293383	0.712228	851.791	0.00821227	0.0733271	0.111995	0.910827	0.999578	851.791	-0.072414	0.0562747	-1.2868	0.198165	0.649097	2081.54	0.0264819	0.105181	0.251775	0.801215	0.947253	2081.54	-0.023441	0.138431	-0.169333	0.865534	0.999816	2081.54	0.00304098	0.131084	0.0231988	0.981492	0.996173
Rab23	RAB23, member RAS oncogene family [Source:MGI Symbol;Acc:MGI:99833]	ENSMUSG00000004768.14	858.578	-0.0276912	0.0782446	-0.353906	0.723409	0.944405	858.578	0.0126543	0.0745309	0.169786	0.865178	0.999578	858.578	-0.0150369	0.0568425	-0.264537	0.791366	0.977257	737.754	-0.0623532	0.107829	-0.57826	0.563089	0.848689	737.754	-0.0107521	0.141606	-0.0759295	0.939475	0.999816	737.754	-0.0731053	0.133787	-0.54643	0.584771	0.931169
Rab11a	RAB11A, member RAS oncogene family [Source:MGI Symbol;Acc:MGI:1858202]	ENSMUSG00000004771.12	3164.6	-0.0432759	0.0758869	-0.570268	0.568496	0.884227	3164.6	0.0274808	0.0722915	0.380139	0.703843	0.999578	3164.6	-0.0157951	0.0551996	-0.286145	0.774767	0.972887	3359.94	0.109089	0.0483432	2.25655	0.0240365	0.190383	3359.94	-0.00441607	0.0634955	-0.0695494	0.944552	0.999816	3359.94	0.104673	0.0600894	1.74195	0.0815178	0.53512
Eif2b2	eukaryotic translation initiation factor 2B, subunit 2 beta [Source:MGI Symbol;Acc:MGI:2145118]	ENSMUSG00000004788.11	865.903	0.0813438	0.0843972	0.963821	0.335136	0.747452	865.903	-0.0366142	0.0804108	-0.455339	0.648865	0.999578	865.903	0.0447296	0.0616049	0.726073	0.467794	0.867409	747.59	-0.10648	0.0600353	-1.77362	0.0761253	0.360806	747.59	0.0600073	0.0788557	0.760975	0.446672	0.999816	747.59	-0.0464729	0.0740309	-0.62775	0.530168	0.910494
Dlst	dihydrolipoamide S-succinyltransferase (E2 component of 2-oxo-glutarate complex) [Source:MGI Symbol;Acc:MGI:1926170]	ENSMUSG00000004789.10	4124.55	0.0303897	0.0409051	0.742932	0.457523	0.828298	4124.55	-0.0252211	0.0389761	-0.647091	0.517573	0.999578	4124.55	0.00516859	0.029854	0.173129	0.86255	0.989975	3711.03	-0.021718	0.0453137	-0.479282	0.631738	0.881408	3711.03	-0.0138488	0.0596179	-0.232293	0.816311	0.999816	3711.03	-0.0355668	0.0563762	-0.630884	0.528117	0.909703
Pgf	placental growth factor [Source:MGI Symbol;Acc:MGI:105095]	ENSMUSG00000004791.7	290.81	0.0443307	0.130614	0.339403	0.734306	0.948002	290.81	-0.0254309	0.124738	-0.203875	0.838451	0.999578	290.81	0.0188998	0.095781	0.197323	0.843575	0.986494	43.0723	-0.17235	0.28875	-0.596882	0.550586	0.843007	43.0723	-0.11706	0.380442	-0.307696	0.758314	0.999816	43.0723	-0.28941	0.357346	-0.809887	0.418005	0.863147
Ulk2	unc-51 like kinase 2 [Source:MGI Symbol;Acc:MGI:1352758]	ENSMUSG00000004798.14	2379.1	-0.0668976	0.0644329	-1.03825	0.299153	0.719493	2379.1	0.0622156	0.0613661	1.01384	0.310658	0.999578	2379.1	-0.00468199	0.0467436	-0.100163	0.920215	0.996066	3850.68	0.0137709	0.0582206	0.23653	0.813021	0.951405	3850.68	0.0894553	0.0765116	1.16917	0.242334	0.999816	3850.68	0.103226	0.0723756	1.42626	0.153794	0.661805
Ccl24	chemokine (C-C motif) ligand 24 [Source:MGI Symbol;Acc:MGI:1928953]	ENSMUSG00000004814.10	19.8743	-0.504748	0.469928	-1.0741	0.28278	0.704047	19.8743	-0.0188458	0.458204	-0.0411296	0.967193	0.999578	19.8743	-0.523594	0.340729	-1.53668	0.124371	0.528439	7.69842	-0.930997	0.593347	-1.56906	0.116634	0.447505	7.69842	0.744709	0.730682	1.0192	0.308109	0.999816	7.69842	-0.186288	0.63133	-0.295073	0.767938	0.974408
Dgkq	diacylglycerol kinase, theta [Source:MGI Symbol;Acc:MGI:102918]	ENSMUSG00000004815.12	1867.63	-0.071542	0.0828934	-0.86306	0.388105	0.783924	1867.63	0.120352	0.0789262	1.52487	0.127291	0.999578	1867.63	0.0488103	0.0602308	0.810389	0.417717	0.840204	962.658	0.329746	0.0705717	4.6725	2.97552e-06	0.000151427	962.658	-0.0901341	0.092368	-0.975815	0.329156	0.999816	962.658	0.239612	0.0876755	2.73294	0.0062771	0.127606
Grap	GRB2-related adaptor protein [Source:MGI Symbol;Acc:MGI:1918770]	ENSMUSG00000004837.2	142.597	-0.413333	0.19031	-2.1719	0.0298634	0.242106	142.597	-0.0819073	0.184641	-0.443603	0.65733	0.999578	142.597	-0.49524	0.138484	-3.57616	0.000348684	0.00751624	77.3803	-0.923794	0.197235	-4.68373	2.81707e-06	0.000144842	77.3803	0.202388	0.259929	0.778627	0.436199	0.999816	77.3803	-0.721406	0.235777	-3.05969	0.00221564	0.0604934
Chmp2b	charged multivesicular body protein 2B [Source:MGI Symbol;Acc:MGI:1916192]	ENSMUSG00000004843.6	1329.45	0.0466066	0.0762361	0.611346	0.540971	0.867711	1329.45	-0.152765	0.07271	-2.10102	0.0356393	0.918898	1329.45	-0.106159	0.0556083	-1.90904	0.0562569	0.349658	1570.43	0.0917824	0.0619664	1.48117	0.138562	0.484612	1570.43	-0.0675762	0.0814696	-0.829465	0.406841	0.999816	1570.43	0.0242063	0.0771129	0.313907	0.753592	0.972423
Plod3	procollagen-lysine, 2-oxoglutarate 5-dioxygenase 3 [Source:MGI Symbol;Acc:MGI:1347008]	ENSMUSG00000004846.10	1287.03	0.240034	0.0857068	2.80064	0.00510009	0.0748699	1287.03	-0.0512103	0.0814117	-0.629029	0.52933	0.999578	1287.03	0.188824	0.0623106	3.03037	0.00244257	0.0388048	709.994	0.223713	0.0797423	2.80545	0.00502464	0.0693992	709.994	-0.0162321	0.104645	-0.155116	0.87673	0.999816	709.994	0.207481	0.0993277	2.08885	0.036721	0.360044
Ap1s1	adaptor protein complex AP-1, sigma 1 [Source:MGI Symbol;Acc:MGI:1098244]	ENSMUSG00000004849.14	2293.39	0.0203252	0.0529986	0.383505	0.701345	0.936505	2293.39	0.0334013	0.0504494	0.662074	0.507924	0.999578	2293.39	0.0537265	0.0387247	1.38739	0.165322	0.600347	6283	-0.153914	0.0815819	-1.88662	0.0592121	0.315502	6283	0.0189218	0.107439	0.176117	0.860202	0.999816	6283	-0.134992	0.101735	-1.32689	0.184545	0.70026
Mapk13	mitogen-activated protein kinase 13 [Source:MGI Symbol;Acc:MGI:1346864]	ENSMUSG00000004864.12	5.473	0.448749	0.87565	0.512475	0.608318	0.900156	5.473	-0.339582	0.810503	-0.418978	0.675233	NA	5.473	0.109166	0.63699	0.171378	0.863926	0.989975	19.3985	-0.044287	0.407155	-0.108772	0.913383	0.980008	19.3985	-0.634368	0.543856	-1.16643	0.243442	0.999816	19.3985	-0.678655	0.514202	-1.31982	0.186894	0.702062
Srpk1	serine/arginine-rich protein specific kinase 1 [Source:MGI Symbol;Acc:MGI:106908]	ENSMUSG00000004865.15	1567.55	-0.0220946	0.0726646	-0.304063	0.76108	0.958402	1567.55	-0.0122129	0.0692452	-0.176371	0.860002	0.999578	1567.55	-0.0343075	0.0529031	-0.648496	0.516664	0.890471	1898.7	0.139548	0.0662829	2.10534	0.0352621	0.236482	1898.7	-0.0304369	0.0872266	-0.348941	0.727134	0.999816	1898.7	0.109111	0.0827072	1.31924	0.187088	0.702261
Pax3	paired box 3 [Source:MGI Symbol;Acc:MGI:97487]	ENSMUSG00000004872.15	49.7662	-0.165294	0.29719	-0.55619	0.578081	0.888309	49.7662	0.113182	0.283604	0.399083	0.689832	0.999578	49.7662	-0.0521122	0.210982	-0.246999	0.804909	0.978735	3.61899	0.433814	3.96182	0.109498	0.912807	NA	3.61899	-1.08423	5.21301	-0.207985	0.835241	0.999816	3.61899	-0.650414	4.94921	-0.131418	0.895445	NA
Lbr	lamin B receptor [Source:MGI Symbol;Acc:MGI:2138281]	ENSMUSG00000004880.11	600.431	-0.138159	0.128856	-1.0722	0.283631	0.704582	600.431	0.0305707	0.122928	0.248688	0.803602	0.999578	600.431	-0.107588	0.0933218	-1.15287	0.248962	0.712688	237.548	-0.174038	0.11965	-1.45457	0.145789	0.496468	237.548	-0.120909	0.156325	-0.77345	0.439256	0.999816	237.548	-0.294948	0.146421	-2.01439	0.0439689	0.393693
Crabp2	cellular retinoic acid binding protein II [Source:MGI Symbol;Acc:MGI:88491]	ENSMUSG00000004885.5	114.884	-0.326433	5.36612	-0.0608322	0.951493	0.996682	114.884	-0.0755833	5.07761	-0.0148856	0.988123	0.999578	114.884	-0.402016	3.96568	-0.101374	0.919254	0.996066	44.9787	-0.834251	0.321736	-2.59297	0.00951504	0.107607	44.9787	0.541369	0.408937	1.32385	0.185554	0.999816	44.9787	-0.292882	0.370882	-0.789692	0.429708	0.86737
Nes	nestin [Source:MGI Symbol;Acc:MGI:101784]	ENSMUSG00000004891.16	885.432	-0.0830524	0.320853	-0.258849	0.795752	0.969271	885.432	0.283413	0.305858	0.926615	0.354126	0.999578	885.432	0.20036	0.233209	0.859143	0.390262	0.827466	195.771	-0.496624	0.157333	-3.15651	0.00159667	0.0296763	195.771	0.132655	0.207916	0.63802	0.523461	0.999816	195.771	-0.36397	0.194446	-1.87183	0.0612305	0.470293
Bcan	brevican [Source:MGI Symbol;Acc:MGI:1096385]	ENSMUSG00000004892.13	9734.51	-0.000262709	0.0652505	-0.00402617	0.996788	0.999614	9734.51	0.0881767	0.0622241	1.41708	0.156459	0.999578	9734.51	0.087914	0.0474922	1.85113	0.0641514	0.374737	6257.65	0.0638559	0.0643868	0.991755	0.321317	0.689254	6257.65	0.122585	0.0847406	1.44659	0.148013	0.999816	6257.65	0.186441	0.0802681	2.32272	0.0201941	0.259391
Hapln2	hyaluronan and proteoglycan link protein 2 [Source:MGI Symbol;Acc:MGI:2137300]	ENSMUSG00000004894.10	3771.22	0.0758911	0.148459	0.511192	0.609216	0.900391	3771.22	-0.0118492	0.141592	-0.0836855	0.933306	0.999578	3771.22	0.0640419	0.108056	0.592674	0.553399	0.906706	240.253	0.142698	0.206305	0.691684	0.489136	0.809534	240.253	0.0323276	0.272123	0.118798	0.905435	0.999816	240.253	0.175026	0.258123	0.678071	0.497726	0.898098
Prcc	papillary renal cell carcinoma (translocation-associated) [Source:MGI Symbol;Acc:MGI:2137738]	ENSMUSG00000004895.9	952.323	0.0439745	0.0681657	0.645113	0.518854	0.855908	952.323	0.0167604	0.0648758	0.258346	0.79614	0.999578	952.323	0.0607349	0.049722	1.22149	0.221901	0.679168	1292.28	0.000493589	0.0568015	0.00868972	0.993067	0.999324	1292.28	0.0600845	0.0747507	0.803798	0.421514	0.999816	1292.28	0.0605781	0.0706334	0.857641	0.391091	0.849151
Rrnad1	ribosomal RNA adenine dimethylase domain containing 1 [Source:MGI Symbol;Acc:MGI:2387197]	ENSMUSG00000004896.16	967.075	-0.0603861	0.0866726	-0.696715	0.485981	0.842384	967.075	-0.0238835	0.0826546	-0.288955	0.772616	0.999578	967.075	-0.0842696	0.0629211	-1.33929	0.180477	0.623665	528.553	0.116929	0.094845	1.23284	0.217636	0.589796	528.553	-0.0475609	0.124967	-0.380587	0.70351	0.999816	528.553	0.0693677	0.118425	0.585751	0.558043	0.922052
Hdgf	hepatoma-derived growth factor [Source:MGI Symbol;Acc:MGI:1194494]	ENSMUSG00000004897.16	3343.92	0.019907	0.0476967	0.417365	0.676411	0.927346	3343.92	0.0167551	0.0453969	0.369081	0.712067	0.999578	3343.92	0.0366621	0.0347279	1.0557	0.291107	0.752265	3793.91	-0.0583309	0.0458834	-1.27129	0.203627	0.572789	3793.91	-0.00563595	0.060397	-0.0933149	0.925653	0.999816	3793.91	-0.0639668	0.057094	-1.12038	0.262553	0.7762
Slc25a18	solute carrier family 25 (mitochondrial carrier), member 18 [Source:MGI Symbol;Acc:MGI:1919053]	ENSMUSG00000004902.7	2064.11	0.171778	0.0931819	1.84347	0.0652598	0.374988	2064.11	-0.0668902	0.0887953	-0.753308	0.451265	0.999578	2064.11	0.104888	0.0679943	1.5426	0.122928	0.525254	1962.16	-0.0268662	0.0965943	-0.278134	0.780909	0.938417	1962.16	-0.0455763	0.127215	-0.358263	0.720146	0.999816	1962.16	-0.0724425	0.12047	-0.601332	0.547619	0.916496
Thop1	thimet oligopeptidase 1 [Source:MGI Symbol;Acc:MGI:1354165]	ENSMUSG00000004929.12	882.643	-0.0128423	0.0732215	-0.17539	0.860773	0.983763	882.643	0.0423964	0.069676	0.608479	0.54287	0.999578	882.643	0.029554	0.0532951	0.554536	0.579212	0.916635	1251.1	-0.00767027	0.0757227	-0.101294	0.919317	0.981019	1251.1	-0.0504299	0.0997291	-0.505669	0.613089	0.999816	1251.1	-0.0581001	0.0943331	-0.615904	0.537958	0.912884
Apba3	amyloid beta (A4) precursor protein-binding, family A, member 3 [Source:MGI Symbol;Acc:MGI:1888527]	ENSMUSG00000004931.11	613.162	-0.0622945	0.0948251	-0.656941	0.511219	0.853162	613.162	0.0977887	0.0901032	1.0853	0.27779	0.999578	613.162	0.0354942	0.0687095	0.516584	0.605447	0.923881	377.931	-0.0341224	0.109514	-0.311579	0.75536	0.930248	377.931	-0.126881	0.144068	-0.880702	0.378479	0.999816	377.931	-0.161004	0.136218	-1.18196	0.237222	0.757904
Matk	megakaryocyte-associated tyrosine kinase [Source:MGI Symbol;Acc:MGI:99259]	ENSMUSG00000004933.17	1808.57	-0.135816	0.0638826	-2.12603	0.0335006	0.257783	1808.57	-0.0138561	0.0610869	-0.226826	0.820559	0.999578	1808.57	-0.149673	0.0464815	-3.22005	0.0012817	0.0226477	3606.48	0.105803	0.0616453	1.71632	0.0861034	0.384446	3606.48	0.0272533	0.0812158	0.335566	0.737198	0.999816	3606.48	0.133056	0.0769746	1.72857	0.0838853	0.542406
Pias4	protein inhibitor of activated STAT 4 [Source:MGI Symbol;Acc:MGI:2136940]	ENSMUSG00000004934.14	532.589	0.197103	0.0890176	2.2142	0.0268147	0.225651	532.589	-0.293989	0.0851806	-3.45136	0.000557769	0.116956	532.589	-0.0968858	0.0655952	-1.47703	0.139669	0.556852	547.328	0.156316	0.0796596	1.9623	0.0497276	0.286604	547.328	-0.0806483	0.104831	-0.769315	0.441706	0.999816	547.328	0.0756678	0.0993328	0.76176	0.446203	0.87533
Map2k1	mitogen-activated protein kinase kinase 1 [Source:MGI Symbol;Acc:MGI:1346866]	ENSMUSG00000004936.8	3810.47	0.00971752	0.0598826	0.162276	0.871088	0.985648	3810.47	0.00808987	0.0570612	0.141775	0.887258	0.999578	3810.47	0.0178074	0.0435555	0.408843	0.682655	0.950184	8916.01	0.0412816	0.0707897	0.583159	0.559787	0.847252	8916.01	0.0354512	0.093201	0.380374	0.703668	0.999816	8916.01	0.0767328	0.0882821	0.869178	0.38475	0.846447
Sgta	small glutamine-rich tetratricopeptide repeat (TPR)-containing, alpha [Source:MGI Symbol;Acc:MGI:1098703]	ENSMUSG00000004937.6	3052.41	0.0673501	0.0522105	1.28997	0.19706	0.616474	3052.41	0.00818075	0.0497151	0.164552	0.869296	0.999578	3052.41	0.0755308	0.0380471	1.98519	0.0471231	0.315619	3813.4	-0.0245172	0.0431924	-0.567627	0.570289	0.852238	3813.4	0.00138787	0.0568024	0.0244333	0.980507	0.999816	3813.4	-0.0231293	0.0537019	-0.430698	0.666688	0.951886
Tmem242	transmembrane protein 242 [Source:MGI Symbol;Acc:MGI:1917794]	ENSMUSG00000004945.15	1216.74	0.213619	0.0721445	2.96099	0.00306648	0.0516101	1216.74	-0.166651	0.0686213	-2.42856	0.0151589	0.703372	1216.74	0.0469683	0.0529285	0.887392	0.374868	0.816554	1046.16	-0.131512	0.0661343	-1.98855	0.0467503	0.276255	1046.16	0.0340176	0.0868673	0.391605	0.69535	0.999816	1046.16	-0.0974941	0.0817984	-1.19188	0.233307	0.753223
Dtx2	deltex 2, E3 ubiquitin ligase [Source:MGI Symbol;Acc:MGI:1921448]	ENSMUSG00000004947.15	325.123	0.0707024	0.129955	0.544051	0.586406	0.892159	325.123	-0.00153406	0.123452	-0.0124264	0.990085	0.999578	325.123	0.0691683	0.0943042	0.733459	0.463278	0.864487	200.778	-0.0640516	0.139239	-0.460013	0.645507	0.88627	200.778	-0.113507	0.183986	-0.616933	0.537279	0.999816	200.778	-0.177558	0.173574	-1.02296	0.306328	0.806206
Hspb1	heat shock protein 1 [Source:MGI Symbol;Acc:MGI:96240]	ENSMUSG00000004951.10	941.238	0.838172	0.268646	3.11998	0.00180861	0.0351564	941.238	-0.0775578	0.255813	-0.303182	0.761751	0.999578	941.238	0.760614	0.195516	3.89029	0.000100126	0.00254561	74.3624	-0.87478	0.244581	-3.57664	0.000348039	0.00911649	74.3624	0.2285	0.318703	0.716967	0.473394	0.999816	74.3624	-0.64628	0.292346	-2.21067	0.027059	0.303037
Rasa4	RAS p21 protein activator 4 [Source:MGI Symbol;Acc:MGI:1858600]	ENSMUSG00000004952.13	407.333	0.120422	0.122489	0.983124	0.325546	0.740522	407.333	0.0817316	0.116208	0.703322	0.481855	0.999578	407.333	0.202153	0.0886041	2.28153	0.0225168	0.194418	118.857	0.121321	0.172255	0.704313	0.481238	0.80468	118.857	-0.364833	0.226817	-1.60849	0.107729	0.999816	118.857	-0.243511	0.214704	-1.13417	0.256722	0.773017
Syt5	synaptotagmin V [Source:MGI Symbol;Acc:MGI:1926368]	ENSMUSG00000004961.7	931.51	-0.0339222	0.123126	-0.275508	0.782926	0.965792	931.51	-0.0195182	0.117368	-0.1663	0.867921	0.999578	931.51	-0.0534404	0.0893438	-0.598144	0.549744	0.905623	4930.4	0.00913165	0.0853369	0.107007	0.914783	0.980724	4930.4	0.0429207	0.112368	0.381966	0.702487	0.999816	4930.4	0.0520524	0.106426	0.489093	0.624776	0.943754
Hnrnpa2b1	heterogeneous nuclear ribonucleoprotein A2/B1 [Source:MGI Symbol;Acc:MGI:104819]	ENSMUSG00000004980.16	10092.7	-0.019222	0.0820028	-0.234407	0.814669	0.973932	10092.7	0.0157461	0.0782022	0.201351	0.840424	0.999578	10092.7	-0.00347592	0.0596556	-0.0582665	0.953536	0.996066	9091.43	0.00445036	0.0475993	0.0934963	0.925509	0.982927	9091.43	0.0213977	0.0626321	0.341641	0.732621	0.999816	9091.43	0.025848	0.0592971	0.435907	0.662904	0.950819
Fxyd4	FXYD domain-containing ion transport regulator 4 [Source:MGI Symbol;Acc:MGI:1889005]	ENSMUSG00000004988.9	8.45538	0.721019	1.1907	0.605542	0.544819	0.869911	8.45538	-0.261372	1.10917	-0.235647	0.813707	NA	8.45538	0.459647	0.861643	0.533454	0.593719	0.920669	2.08154	-1.00601	1.14548	-0.878241	0.379813	NA	2.08154	1.25657	1.4334	0.876639	0.380683	0.999816	2.08154	0.250561	1.24729	0.200884	0.840789	NA
Ccdc130	coiled-coil domain containing 130 [Source:MGI Symbol;Acc:MGI:1914986]	ENSMUSG00000004994.12	291.011	0.285656	0.120145	2.3776	0.0174259	0.173261	291.011	-0.00853639	0.112994	-0.0755476	0.939779	0.999578	291.011	0.27712	0.0868828	3.18958	0.00142479	0.024866	285.35	0.220828	0.0940358	2.34834	0.0188575	0.163562	285.35	0.0751443	0.12347	0.608602	0.542788	0.999816	285.35	0.295972	0.11737	2.52171	0.0116786	0.190551
Mri1	methylthioribose-1-phosphate isomerase 1 [Source:MGI Symbol;Acc:MGI:1915123]	ENSMUSG00000004996.9	282.807	-0.951772	0.122715	-7.75592	8.77036e-15	1.50594e-12	282.807	-0.103086	0.122075	-0.844446	0.39842	0.999578	282.807	-1.05486	0.0900789	-11.7104	1.12786e-31	2.7901e-29	196.887	-0.387523	0.116033	-3.33977	0.00083847	0.0184217	196.887	0.0869246	0.153962	0.564586	0.572356	0.999816	196.887	-0.300598	0.143103	-2.10057	0.0356791	0.355177
Prkacb	protein kinase, cAMP dependent, catalytic, beta [Source:MGI Symbol;Acc:MGI:97594]	ENSMUSG00000005034.15	11458	-0.0192361	0.0572568	-0.335961	0.7369	0.948401	11458	-0.00652377	0.0545908	-0.119503	0.904877	0.999578	11458	-0.0257598	0.0416619	-0.618307	0.536373	0.899244	18559.2	0.0405444	0.0550676	0.736265	0.46157	0.789889	18559.2	0.0993698	0.0724847	1.37091	0.170404	0.999816	18559.2	0.139914	0.0686579	2.03785	0.0415653	0.382708
Sgsh	N-sulfoglucosamine sulfohydrolase (sulfamidase) [Source:MGI Symbol;Acc:MGI:1350341]	ENSMUSG00000005043.13	390.99	0.151555	0.127453	1.18911	0.234398	0.658607	390.99	-0.0692001	0.121197	-0.570972	0.568019	0.999578	390.99	0.0823548	0.0923982	0.891303	0.372767	0.815378	236.583	0.343272	0.109501	3.13487	0.00171929	0.0313708	236.583	-0.24242	0.143254	-1.69224	0.0906011	0.999816	236.583	0.100852	0.136363	0.739589	0.45955	0.882416
Chd5	chromodomain helicase DNA binding protein 5 [Source:MGI Symbol;Acc:MGI:3036258]	ENSMUSG00000005045.16	4941.17	-0.149486	0.0828231	-1.80488	0.0710934	0.393926	4941.17	0.0779915	0.0790027	0.9872	0.323545	0.999578	4941.17	-0.0714943	0.0602434	-1.18676	0.235324	0.695966	9001.28	0.202435	0.0602904	3.35767	0.000786019	0.0175006	9001.28	-0.0486831	0.0793335	-0.613651	0.539446	0.999816	9001.28	0.153752	0.0751666	2.04548	0.0408072	0.378621
Cstb	cystatin B [Source:MGI Symbol;Acc:MGI:109514]	ENSMUSG00000005054.7	582.579	0.229837	0.112252	2.04751	0.0406082	0.29021	582.579	-0.20248	0.10693	-1.89358	0.0582804	0.999578	582.579	0.027357	0.0821754	0.33291	0.739202	0.964125	369.49	-0.268414	0.0968676	-2.77094	0.00558955	0.0741408	369.49	0.135926	0.126753	1.07237	0.283556	0.999816	369.49	-0.132488	0.118564	-1.11744	0.263805	0.7762
Sh2b2	SH2B adaptor protein 2 [Source:MGI Symbol;Acc:MGI:1345171]	ENSMUSG00000005057.13	278.69	0.0237004	0.154873	0.153031	0.878374	0.98631	278.69	0.0139834	0.147303	0.0949293	0.924371	0.999578	278.69	0.0376837	0.112626	0.334593	0.737932	0.963377	154.039	0.225001	0.130473	1.7245	0.0846173	0.381109	154.039	-0.222695	0.170412	-1.3068	0.191279	0.999816	154.039	0.00230586	0.16201	0.0142328	0.988644	0.996705
Pex5	peroxisomal biogenesis factor 5 [Source:MGI Symbol;Acc:MGI:1098808]	ENSMUSG00000005069.12	1154.63	0.0134674	0.0680555	0.197888	0.843133	0.98089	1154.63	-0.0310195	0.064843	-0.478378	0.632381	0.999578	1154.63	-0.0175521	0.0494619	-0.354861	0.722694	0.958063	1549.4	-0.0161671	0.0509649	-0.31722	0.751077	0.928601	1549.4	-0.0223562	0.0668582	-0.334382	0.738091	0.999816	1549.4	-0.0385233	0.0631103	-0.610412	0.541589	0.914728
Jkamp	JNK1/MAPK8-associated membrane protein [Source:MGI Symbol;Acc:MGI:1915057]	ENSMUSG00000005078.16	1337.29	0.0151773	0.0741604	0.204654	0.837842	0.979961	1337.29	-0.0455231	0.070801	-0.642972	0.520242	0.999578	1337.29	-0.0303458	0.0542048	-0.559836	0.575591	0.914247	1203.13	-0.0800277	0.0568324	-1.40813	0.159091	0.514219	1203.13	0.0304706	0.0745874	0.408522	0.68289	0.999816	1203.13	-0.0495571	0.0702084	-0.705857	0.480277	0.891663
Cd44	CD44 antigen [Source:MGI Symbol;Acc:MGI:88338]	ENSMUSG00000005087.17	617.915	0.877748	0.200471	4.37843	1.19538e-05	0.000513138	617.915	-0.208361	0.190107	-1.09602	0.273069	0.999578	617.915	0.669386	0.145257	4.6083	4.05966e-06	0.000143469	143.841	0.409622	0.287357	1.42548	0.154018	0.507964	143.841	-0.724907	0.378154	-1.91696	0.0552425	0.999816	143.841	-0.315285	0.358919	-0.878429	0.379711	0.844166
Slc1a2	solute carrier family 1 (glial high affinity glutamate transporter), member 2 [Source:MGI Symbol;Acc:MGI:101931]	ENSMUSG00000005089.15	52020.2	0.216159	0.074029	2.91993	0.00350115	0.056799	52020.2	-0.0554749	0.0706101	-0.785652	0.432072	0.999578	52020.2	0.160684	0.0538767	2.98245	0.00285952	0.0437777	85906	0.0437511	0.106058	0.412519	0.679959	0.898692	85906	0.106487	0.139676	0.762388	0.445828	0.999816	85906	0.150238	0.132347	1.13519	0.256297	0.772927
Eif2ak4	eukaryotic translation initiation factor 2 alpha kinase 4 [Source:MGI Symbol;Acc:MGI:1353427]	ENSMUSG00000005102.13	798.067	-0.00331186	0.0810602	-0.0408567	0.96741	0.998713	798.067	0.0255597	0.0768931	0.332406	0.739583	0.999578	798.067	0.0222479	0.058604	0.379631	0.704219	0.955147	546.897	0.0389199	0.0638859	0.609211	0.542385	0.83908	546.897	0.0278656	0.0827792	0.336626	0.736399	0.999816	546.897	0.0667856	0.0776765	0.859791	0.389904	0.848415
Wdr1	WD repeat domain 1 [Source:MGI Symbol;Acc:MGI:1337100]	ENSMUSG00000005103.12	3680.86	0.184207	0.0569327	3.23551	0.00121424	0.025524	3680.86	-0.0780468	0.0541781	-1.44056	0.14971	0.999578	3680.86	0.10616	0.0414379	2.5619	0.0104101	0.113069	3802.73	0.0346993	0.0697692	0.497344	0.618947	0.876195	3802.73	-0.0964718	0.0918262	-1.05059	0.293446	0.999816	3802.73	-0.0617725	0.0869388	-0.710528	0.477377	0.889813
Slc2a9	solute carrier family 2 (facilitated glucose transporter), member 9 [Source:MGI Symbol;Acc:MGI:2152844]	ENSMUSG00000005107.13	32.2593	0.727443	0.434546	1.67403	0.0941246	0.451763	32.2593	-0.261317	0.404352	-0.646262	0.51811	0.999578	32.2593	0.466126	0.315497	1.47743	0.13956	0.556852	18.8723	0.0212277	0.395492	0.0536741	0.957195	0.98902	18.8723	-1.23748	0.525088	-2.35671	0.0184377	0.999816	18.8723	-1.21625	0.497971	-2.44241	0.0145895	0.215162
Wisp1	WNT1 inducible signaling pathway protein 1 [Source:MGI Symbol;Acc:MGI:1197008]	ENSMUSG00000005124.9	72.9149	-0.110273	0.414349	-0.266135	0.790135	0.967921	72.9149	0.145698	0.393468	0.370293	0.711164	0.999578	72.9149	0.0354255	0.299141	0.118424	0.905732	0.995661	121.604	-0.854777	0.234805	-3.64036	0.000272254	0.00755744	121.604	0.365999	0.309427	1.18283	0.236877	0.999816	121.604	-0.488778	0.2889	-1.69186	0.0906728	0.557602
Ndrg1	N-myc downstream regulated gene 1 [Source:MGI Symbol;Acc:MGI:1341799]	ENSMUSG00000005125.12	12897	0.0441929	0.226289	0.195294	0.845163	0.980904	12897	0.0611106	0.215864	0.283098	0.777102	0.999578	12897	0.105304	0.164678	0.639451	0.52253	0.893855	2146.75	-0.000513632	0.141428	-0.00363175	0.997102	0.999492	2146.75	-0.0803057	0.186222	-0.431236	0.666297	0.999816	2146.75	-0.0808193	0.176388	-0.458191	0.646815	0.950638
4930550C14Rik	RIKEN cDNA 4930550C14 gene [Source:MGI Symbol;Acc:MGI:1922561]	ENSMUSG00000005131.4	23.845	-0.194048	0.466606	-0.415871	0.677504	0.92758	23.845	0.263629	0.442787	0.595385	0.551586	0.999578	23.845	0.0695809	0.333301	0.208763	0.834633	0.984616	13.7027	-0.25325	0.44064	-0.574732	0.565473	0.849839	13.7027	0.0116994	0.579533	0.0201876	0.983894	0.999816	13.7027	-0.24155	0.540178	-0.447167	0.654754	0.950819
Man2b1	mannosidase 2, alpha B1 [Source:MGI Symbol;Acc:MGI:107286]	ENSMUSG00000005142.10	1715.78	0.668832	0.108589	6.15928	7.30776e-10	6.85136e-08	1715.78	-0.353869	0.103328	-3.42471	0.000615467	0.126659	1715.78	0.314963	0.0792069	3.97646	6.99502e-05	0.00186674	1082.2	-0.531414	0.0771599	-6.88718	5.69106e-12	6.21606e-10	1082.2	-0.0242968	0.101586	-0.239176	0.810969	0.999816	1082.2	-0.55571	0.0951461	-5.8406	5.20128e-09	5.76456e-07
Klf5	Kruppel-like factor 5 [Source:MGI Symbol;Acc:MGI:1338056]	ENSMUSG00000005148.7	62.5325	-0.0683018	4.83189	-0.0141356	0.988722	0.999614	62.5325	0.224372	4.57898	0.0490005	0.960919	0.999578	62.5325	0.15607	3.56096	0.0438282	0.965041	0.996259	175.842	0.566229	0.148424	3.81494	0.000136214	0.00425144	175.842	-0.163865	0.192869	-0.849618	0.395538	0.999816	175.842	0.402364	0.184128	2.18523	0.0288716	0.31224
Wdr83	WD repeat domain containing 83 [Source:MGI Symbol;Acc:MGI:1915086]	ENSMUSG00000005150.16	553.311	-0.0563685	0.0854829	-0.659413	0.50963	0.852207	553.311	0.0729502	0.0813334	0.896928	0.369757	0.999578	553.311	0.0165817	0.0622472	0.266384	0.789943	0.97701	498.926	0.130374	0.0820522	1.58892	0.112079	0.438298	498.926	-0.087829	0.108095	-0.812518	0.416494	0.999816	498.926	0.0425452	0.102589	0.414714	0.678351	0.954462
Prdx2	peroxiredoxin 2 [Source:MGI Symbol;Acc:MGI:109486]	ENSMUSG00000005161.15	4703.1	0.275228	0.052801	5.21256	1.86255e-07	1.15237e-05	4703.1	-0.0248318	0.0501914	-0.494743	0.620782	0.999578	4703.1	0.250396	0.0385189	6.5006	7.99981e-11	5.96541e-09	5184.03	0.0321313	0.0473709	0.678293	0.497586	0.813642	5184.03	-0.033875	0.0623597	-0.54322	0.586978	0.999816	5184.03	-0.00174368	0.0590447	-0.0295315	0.976441	0.996173
Polr2a	polymerase (RNA) II (DNA directed) polypeptide A [Source:MGI Symbol;Acc:MGI:98086]	ENSMUSG00000005198.15	2844.7	-0.0188257	0.0475776	-0.395683	0.692339	0.933835	2844.7	0.0522792	0.0452202	1.1561	0.247639	0.999578	2844.7	0.0334535	0.034388	0.972824	0.330641	0.786603	2429.31	0.0487163	0.0828338	0.588122	0.556451	0.845755	2429.31	0.0060804	0.108821	0.0558751	0.955441	0.999816	2429.31	0.0547967	0.102945	0.532293	0.594523	0.934939
Senp3	SUMO/sentrin specific peptidase 3 [Source:MGI Symbol;Acc:MGI:2158736]	ENSMUSG00000005204.12	1613.55	-0.0655863	0.0602133	-1.08923	0.276051	0.697299	1613.55	0.0851004	0.057352	1.48383	0.137855	0.999578	1613.55	0.0195141	0.0437163	0.446381	0.655322	0.94226	2054.41	0.0250489	0.0484885	0.516594	0.605439	0.869513	2054.41	-0.00361668	0.063682	-0.0567928	0.95471	0.999816	2054.41	0.0214322	0.060187	0.356094	0.72177	0.965846
Plekha8	pleckstrin homology domain containing, family A (phosphoinositide binding specific) member 8 [Source:MGI Symbol;Acc:MGI:2681164]	ENSMUSG00000005225.15	735.575	-0.125988	0.0876233	-1.43783	0.150482	0.555783	735.575	0.0214812	0.0836206	0.256888	0.797265	0.999578	735.575	-0.104506	0.0637507	-1.6393	0.101151	0.479745	460.042	-0.160745	0.0857657	-1.87423	0.0608982	0.320718	460.042	0.223489	0.111947	1.99638	0.0458926	0.999816	460.042	0.0627439	0.104842	0.598463	0.549531	0.917336
Spc25	SPC25, NDC80 kinetochore complex component, homolog (S. cerevisiae) [Source:MGI Symbol;Acc:MGI:1913692]	ENSMUSG00000005233.16	21.3966	0.877237	0.496165	1.76804	0.0770549	0.408107	21.3966	-0.294717	0.454855	-0.647936	0.517026	0.999578	21.3966	0.582521	0.36226	1.60802	0.107831	0.495183	13.1429	0.0189345	0.422278	0.0448389	0.964236	0.990756	13.1429	0.185879	0.545777	0.340577	0.733422	0.999816	13.1429	0.204814	0.511332	0.400549	0.688752	0.956416
Dnah2	dynein, axonemal, heavy chain 2 [Source:MGI Symbol;Acc:MGI:107731]	ENSMUSG00000005237.14	152.312	-0.245425	0.335532	-0.731451	0.464504	0.831372	152.312	0.243899	0.319621	0.763088	0.445411	0.999578	152.312	-0.00152589	0.242581	-0.00629024	0.994981	0.999262	57.8267	-0.0530581	0.30757	-0.172508	0.863039	0.96745	57.8267	0.0857108	0.402345	0.213028	0.831305	0.999816	57.8267	0.0326527	0.378878	0.0861826	0.931321	0.993386
Ufd1	ubiquitin recognition factor in ER-associated degradation 1 [Source:MGI Symbol;Acc:MGI:109353]	ENSMUSG00000005262.12	1844.59	0.0504811	0.0594036	0.849798	0.395437	0.788913	1844.59	-0.0888394	0.0565874	-1.56995	0.116427	0.999578	1844.59	-0.0383583	0.0433395	-0.885066	0.376121	0.817688	2049.45	-0.0652159	0.050223	-1.29853	0.194107	0.560871	2049.45	0.0399753	0.0659279	0.606348	0.544283	0.999816	2049.45	-0.0252406	0.0621559	-0.406085	0.68468	0.955538
Zfp287	zinc finger protein 287 [Source:MGI Symbol;Acc:MGI:2176561]	ENSMUSG00000005267.13	409.305	0.111133	0.108434	1.02489	0.305413	0.723279	409.305	-0.127213	0.102719	-1.23845	0.215548	0.999578	409.305	-0.0160794	0.078665	-0.204404	0.838038	0.985522	361.746	0.0325874	0.0878369	0.370999	0.710638	0.911548	361.746	-0.0828373	0.114816	-0.721482	0.470613	0.999816	361.746	-0.0502499	0.108128	-0.464727	0.642127	0.949545
Prlr	prolactin receptor [Source:MGI Symbol;Acc:MGI:97763]	ENSMUSG00000005268.20	393.373	-0.043456	0.127936	-0.33967	0.734105	0.948002	393.373	-0.0533563	0.121491	-0.439178	0.660532	0.999578	393.373	-0.0968123	0.0928196	-1.04302	0.296941	0.758535	73.0899	0.492329	3.96182	0.124268	0.901103	0.977385	73.0899	-0.52481	5.21301	-0.100673	0.91981	0.999816	73.0899	-0.0324808	4.9492	-0.00656284	0.994764	0.998702
Letm1	leucine zipper-EF-hand containing transmembrane protein 1 [Source:MGI Symbol;Acc:MGI:1932557]	ENSMUSG00000005299.6	2475.26	0.0586139	0.0623884	0.939501	0.347474	0.756583	2475.26	-0.0572708	0.0594753	-0.962934	0.335581	0.999578	2475.26	0.00134314	0.0455139	0.0295105	0.976457	0.996939	2810.96	0.0196933	0.0411989	0.478007	0.632646	0.881408	2810.96	-0.021632	0.0541278	-0.399648	0.689416	0.999816	2810.96	-0.0019387	0.0511441	-0.0379067	0.969762	0.996173
Ubqln1	ubiquilin 1 [Source:MGI Symbol;Acc:MGI:1860276]	ENSMUSG00000005312.15	6251.74	-0.0402616	0.0498736	-0.807273	0.419509	0.80227	6251.74	0.0362796	0.0475397	0.763143	0.445378	0.999578	6251.74	-0.00398203	0.0362994	-0.1097	0.912648	0.996066	5811.67	0.0534586	0.0519284	1.02947	0.30326	0.671899	5811.67	0.0267888	0.0682986	0.39223	0.694888	0.999816	5811.67	0.0802474	0.064656	1.24114	0.214553	0.736439
Cadm3	cell adhesion molecule 3 [Source:MGI Symbol;Acc:MGI:2137858]	ENSMUSG00000005338.13	10394.4	-0.0375714	0.0574296	-0.654217	0.512972	0.853948	10394.4	0.0851631	0.0547492	1.55551	0.119824	0.999578	10394.4	0.0475918	0.041782	1.13905	0.254683	0.716586	17416.1	0.0461328	0.0571176	0.807681	0.419274	0.763946	17416.1	0.0529882	0.0751872	0.704751	0.480965	0.999816	17416.1	0.099121	0.0712173	1.39181	0.16398	0.673787
Txn2	thioredoxin 2 [Source:MGI Symbol;Acc:MGI:1929468]	ENSMUSG00000005354.15	2283.44	0.0486195	0.0536323	0.906534	0.364653	0.76752	2283.44	-0.0121552	0.0511098	-0.237825	0.812017	0.999578	2283.44	0.0364643	0.039158	0.93121	0.351745	0.802739	3080.35	-0.0399302	0.0498266	-0.801383	0.42291	0.766968	3080.35	-0.0394611	0.0655735	-0.601784	0.547318	0.999816	3080.35	-0.0793913	0.0620047	-1.28041	0.200402	0.718736
Slc1a6	solute carrier family 1 (high affinity aspartate/glutamate transporter), member 6 [Source:MGI Symbol;Acc:MGI:1096331]	ENSMUSG00000005357.9	430.17	-0.116485	0.116666	-0.998442	0.318065	0.732908	430.17	0.0550576	0.111196	0.495141	0.6205	0.999578	430.17	-0.061427	0.0847687	-0.724642	0.468671	0.868122	319.939	-0.398744	0.245724	-1.62273	0.104647	0.423054	319.939	-0.509575	0.322881	-1.57821	0.114517	0.999816	319.939	-0.908319	0.304971	-2.97838	0.00289777	0.0747524
Slc1a3	solute carrier family 1 (glial high affinity glutamate transporter), member 3 [Source:MGI Symbol;Acc:MGI:99917]	ENSMUSG00000005360.14	3706.88	0.228139	0.0867747	2.62909	0.00856127	0.109028	3706.88	-0.031469	0.0826475	-0.380761	0.70338	0.999578	3706.88	0.19667	0.0631408	3.11479	0.00184078	0.0310819	17469.8	-0.198337	0.086399	-2.29559	0.0216992	0.178005	17469.8	0.0844375	0.113746	0.742335	0.457885	0.999816	17469.8	-0.113899	0.107741	-1.05716	0.290437	0.793351
Crbn	cereblon [Source:MGI Symbol;Acc:MGI:1913277]	ENSMUSG00000005362.14	1696.46	-0.0511509	0.0681493	-0.750572	0.45291	0.825644	1696.46	0.0301496	0.0649058	0.464513	0.64228	0.999578	1696.46	-0.0210013	0.049635	-0.423115	0.672211	0.947834	1870.24	0.146074	0.0443186	3.296	0.000980708	0.0206667	1870.24	0.0360043	0.0579326	0.621486	0.53428	0.999816	1870.24	0.182078	0.0547721	3.32429	0.000886436	0.0296046
Msh6	mutS homolog 6 [Source:MGI Symbol;Acc:MGI:1343961]	ENSMUSG00000005370.3	693.49	-0.0915731	0.0832077	-1.10054	0.271098	0.692861	693.49	0.015646	0.0796174	0.196515	0.844207	0.999578	693.49	-0.0759271	0.0606918	-1.25103	0.210924	0.663958	511.611	-0.0304163	0.0705654	-0.431037	0.666442	0.892916	511.611	0.0269531	0.0921367	0.292534	0.769879	0.999816	511.611	-0.00346319	0.0866231	-0.03998	0.968109	0.996173
Fbxo11	F-box protein 11 [Source:MGI Symbol;Acc:MGI:2147134]	ENSMUSG00000005371.14	3190.35	-0.0703062	0.0537968	-1.30688	0.191252	0.60966	3190.35	0.0130306	0.0512792	0.254111	0.79941	0.999578	3190.35	-0.0572756	0.0391386	-1.4634	0.143357	0.562723	4360.97	0.00517771	0.0294201	0.175992	0.8603	0.967078	4360.97	0.0652675	0.0384763	1.69631	0.0898281	0.999816	4360.97	0.0704452	0.0362484	1.9434	0.051968	0.431012
Mlxipl	MLX interacting protein-like [Source:MGI Symbol;Acc:MGI:1927999]	ENSMUSG00000005373.13	153.385	0.301766	0.214647	1.40587	0.159762	0.568315	153.385	-0.407927	0.20505	-1.9894	0.0466568	0.955583	153.385	-0.106161	0.15702	-0.676101	0.498977	0.879601	63.2049	0.410215	0.196094	2.09193	0.036445	0.24064	63.2049	-0.212732	0.25915	-0.820883	0.411713	0.999816	63.2049	0.197483	0.248717	0.794005	0.427193	0.86737
Tbl2	transducin (beta)-like 2 [Source:MGI Symbol;Acc:MGI:1351652]	ENSMUSG00000005374.13	835.588	-0.146341	0.0791745	-1.84833	0.0645539	0.374238	835.588	0.0578124	0.0756788	0.763918	0.444916	0.999578	835.588	-0.0885286	0.0574684	-1.54047	0.123445	0.52666	876.106	-0.0592228	0.0665579	-0.889794	0.373577	0.733198	876.106	0.0211262	0.0871363	0.24245	0.808432	0.999816	876.106	-0.0380967	0.0819664	-0.464784	0.642086	0.949545
Wbscr22	Williams Beuren syndrome chromosome region 22 [Source:MGI Symbol;Acc:MGI:1913388]	ENSMUSG00000005378.17	577.987	-0.0523913	0.0995068	-0.526509	0.598534	0.896281	577.987	0.0756253	0.0948514	0.797303	0.425275	0.999578	577.987	0.0232341	0.0724676	0.320613	0.748504	0.966248	609.588	0.0438223	0.0772777	0.567076	0.570663	0.852294	609.588	-0.0266915	0.101963	-0.261777	0.793494	0.999816	609.588	0.0171308	0.0965102	0.177503	0.859113	0.987378
Nid1	nidogen 1 [Source:MGI Symbol;Acc:MGI:97342]	ENSMUSG00000005397.8	1346.73	-0.346248	0.299531	-1.15597	0.247695	0.671149	1346.73	0.200998	0.285701	0.703524	0.481729	0.999578	1346.73	-0.14525	0.217634	-0.667405	0.504514	0.882596	165.808	-0.617465	0.208764	-2.95771	0.0030993	0.0493842	165.808	0.418961	0.271313	1.5442	0.122541	0.999816	165.808	-0.198504	0.252235	-0.78698	0.431293	0.868241
Mcm5	minichromosome maintenance complex component 5 [Source:MGI Symbol;Acc:MGI:103197]	ENSMUSG00000005410.6	101.092	0.138918	0.245525	0.5658	0.57153	0.884899	101.092	-0.307024	0.235308	-1.30478	0.191969	0.999578	101.092	-0.168105	0.179059	-0.938826	0.34782	0.799996	171.526	-0.04467	0.144784	-0.308529	0.75768	0.930478	171.526	-0.0495923	0.190413	-0.260447	0.794519	0.999816	171.526	-0.0942623	0.17962	-0.524786	0.599732	0.936136
Hmox1	heme oxygenase 1 [Source:MGI Symbol;Acc:MGI:96163]	ENSMUSG00000005413.8	229.927	0.468695	0.242979	1.92895	0.0537367	0.338781	229.927	-0.158035	0.230631	-0.68523	0.493199	0.999578	229.927	0.31066	0.177211	1.75305	0.0795937	0.422359	130.105	0.0297565	0.137994	0.215637	0.829271	0.956708	130.105	-0.0967033	0.182611	-0.52956	0.596417	0.999816	130.105	-0.0669468	0.17248	-0.388143	0.69791	0.958574
Mprip	myosin phosphatase Rho interacting protein [Source:MGI Symbol;Acc:MGI:1349438]	ENSMUSG00000005417.17	7862.2	-0.0901892	0.0386528	-2.33332	0.0196315	0.187155	7862.2	0.138699	0.0367993	3.76907	0.000163859	0.0497859	7862.2	0.0485098	0.0280235	1.73104	0.0834443	0.434003	10193.8	0.0201643	0.0448675	0.449418	0.65313	0.88929	10193.8	0.029901	0.05899	0.506883	0.612237	0.999816	10193.8	0.0500653	0.0558336	0.896688	0.369886	0.84066
Cic	capicua transcriptional repressor [Source:MGI Symbol;Acc:MGI:1918972]	ENSMUSG00000005442.13	4492.1	-0.0175584	0.0443153	-0.396216	0.691946	0.933835	4492.1	0.0937723	0.0421655	2.22391	0.0261546	0.848963	4492.1	0.0762139	0.0321357	2.37163	0.0177099	0.163222	5808.73	0.0977267	0.0603438	1.6195	0.10534	0.42426	5808.73	0.0515161	0.0793485	0.649238	0.516185	0.999816	5808.73	0.149243	0.0751338	1.98636	0.0469935	0.408152
Pafah1b3	platelet-activating factor acetylhydrolase, isoform 1b, subunit 3 [Source:MGI Symbol;Acc:MGI:108414]	ENSMUSG00000005447.12	461.246	-0.0750737	0.11452	-0.655553	0.512112	0.853259	461.246	-0.0159603	0.109646	-0.145562	0.884267	0.999578	461.246	-0.0910341	0.0839421	-1.08449	0.278149	0.741271	247.922	-0.0112302	0.110776	-0.101377	0.919251	0.981019	247.922	0.0825167	0.144906	0.569449	0.569052	0.999816	247.922	0.0712865	0.136585	0.521919	0.601727	0.936301
Prkaca	protein kinase, cAMP dependent, catalytic, alpha [Source:MGI Symbol;Acc:MGI:97592]	ENSMUSG00000005469.10	6595.03	-0.0387317	0.0553433	-0.699845	0.484024	0.841802	6595.03	0.0509715	0.0527759	0.96581	0.334139	0.999578	6595.03	0.0122398	0.0403176	0.303584	0.761445	0.970618	5133.72	0.0733612	0.0400086	1.83364	0.0667079	0.33799	5133.72	-0.0874558	0.0526682	-1.66051	0.0968129	0.999816	5133.72	-0.0140946	0.0498655	-0.282653	0.777443	0.976892
Asf1b	anti-silencing function 1B histone chaperone [Source:MGI Symbol;Acc:MGI:1914179]	ENSMUSG00000005470.8	23.5416	0.398797	0.471423	0.845944	0.397584	0.790924	23.5416	-0.129347	0.445871	-0.290098	0.771741	0.999578	23.5416	0.26945	0.348651	0.772838	0.439618	0.852362	13.9872	0.310351	0.454131	0.683396	0.494357	0.812006	13.9872	-0.328129	0.595715	-0.550815	0.581761	0.999816	13.9872	-0.0177771	0.568859	-0.0312504	0.97507	0.996173
Ddx39	DEAD (Asp-Glu-Ala-Asp) box polypeptide 39 [Source:MGI Symbol;Acc:MGI:1915528]	ENSMUSG00000005481.18	413.138	0.123149	0.109953	1.12002	0.262707	0.684147	413.138	0.102233	0.103784	0.985054	0.324598	0.999578	413.138	0.225382	0.0800046	2.81712	0.00484571	0.0646579	338.534	0.239506	0.0849671	2.8188	0.00482028	0.067783	338.534	-0.0363556	0.1119	-0.324892	0.745263	0.999816	338.534	0.20315	0.106674	1.9044	0.0568584	0.450711
Dnajb1	DnaJ heat shock protein family (Hsp40) member B1 [Source:MGI Symbol;Acc:MGI:1931874]	ENSMUSG00000005483.10	1295.86	-0.378022	0.132093	-2.86178	0.00421267	0.0654608	1295.86	0.142805	0.126251	1.13111	0.258007	0.999578	1295.86	-0.235218	0.0961781	-2.44565	0.0144593	0.142086	1870.71	-0.307709	0.0823272	-3.73764	0.000185758	0.00547109	1870.71	0.060187	0.108262	0.55594	0.578252	0.999816	1870.71	-0.247522	0.102186	-2.42226	0.0154244	0.220757
Msh4	mutS homolog 4 [Source:MGI Symbol;Acc:MGI:1860077]	ENSMUSG00000005493.15	25.9547	-0.885513	0.417478	-2.1211	0.0339134	0.259392	25.9547	0.576589	0.402362	1.43301	0.151854	0.999578	25.9547	-0.308923	0.287799	-1.0734	0.283091	0.744722	9.3606	-0.613572	0.535161	-1.14652	0.251581	0.626572	9.3606	0.445855	0.701255	0.635797	0.524909	0.999816	9.3606	-0.167716	0.64335	-0.260692	0.79433	0.979044
Usp40	ubiquitin specific peptidase 40 [Source:MGI Symbol;Acc:MGI:2443184]	ENSMUSG00000005501.14	764.96	-0.117529	0.0803937	-1.46191	0.143765	0.543547	764.96	0.0667583	0.0765607	0.871965	0.383228	0.999578	764.96	-0.0507703	0.0582235	-0.871989	0.383215	0.82299	344.628	0.275872	0.0872803	3.16076	0.00157359	0.0293566	344.628	-0.230844	0.114639	-2.01367	0.0440446	0.999816	344.628	0.0450281	0.10912	0.412646	0.679866	0.954742
Evx1	even-skipped homeobox 1 [Source:MGI Symbol;Acc:MGI:95461]	ENSMUSG00000005503.8	32.7651	0.316196	0.551768	0.573059	0.566605	0.883983	32.7651	-0.604389	0.529288	-1.14189	0.253499	0.999578	32.7651	-0.288194	0.409873	-0.703128	0.481976	0.874224	0	NA	NA	NA	NA	NA	0	NA	NA	NA	NA	NA	0	NA	NA	NA	NA	NA
Kbtbd4	kelch repeat and BTB (POZ) domain containing 4 [Source:MGI Symbol;Acc:MGI:1914386]	ENSMUSG00000005505.12	660.098	0.0201546	0.0859143	0.23459	0.814527	0.973932	660.098	0.0353911	0.08174	0.432971	0.665036	0.999578	660.098	0.0555457	0.0626844	0.886116	0.375555	0.817119	893.089	0.0283855	0.0722182	0.393052	0.694281	0.905092	893.089	-0.016285	0.0948519	-0.171688	0.863683	0.999816	893.089	0.0121005	0.0895811	0.135079	0.892549	0.991221
Celf1	CUGBP, Elav-like family member 1 [Source:MGI Symbol;Acc:MGI:1342295]	ENSMUSG00000005506.16	2323.02	-0.1172	0.0662141	-1.77002	0.0767241	0.407117	2323.02	0.0837331	0.0630387	1.32828	0.184085	0.999578	2323.02	-0.0334671	0.0479729	-0.697625	0.485412	0.874733	6177.48	0.106246	0.0552571	1.92275	0.0545112	0.301849	6177.48	0.0450184	0.0726435	0.619717	0.535444	0.999816	6177.48	0.151264	0.0687795	2.19926	0.0278593	0.306493
Ndufs3	NADH dehydrogenase (ubiquinone) Fe-S protein 3 [Source:MGI Symbol;Acc:MGI:1915599]	ENSMUSG00000005510.9	2495.59	0.0109763	0.0518301	0.211775	0.832282	0.978836	2495.59	-0.0589544	0.0494948	-1.19112	0.233605	0.999578	2495.59	-0.0479781	0.0379915	-1.26286	0.206638	0.660066	2803.77	-0.102205	0.0566915	-1.80282	0.071416	0.350681	2803.77	0.00876906	0.0746413	0.117483	0.906477	0.999816	2803.77	-0.0934357	0.0705715	-1.32399	0.185508	0.700902
Por	P450 (cytochrome) oxidoreductase [Source:MGI Symbol;Acc:MGI:97744]	ENSMUSG00000005514.14	1912.78	0.0953301	0.0707595	1.34724	0.177902	0.593868	1912.78	-0.0991468	0.067454	-1.46984	0.141604	0.999578	1912.78	-0.0038167	0.0515045	-0.0741042	0.940927	0.996066	1925.63	-0.203081	0.0614794	-3.30324	0.000955736	0.020341	1925.63	0.139378	0.0807684	1.72565	0.0844096	0.999816	1925.63	-0.0637032	0.0760837	-0.837277	0.402437	0.854584
Igf1r	insulin-like growth factor I receptor [Source:MGI Symbol;Acc:MGI:96433]	ENSMUSG00000005533.10	1889.85	-0.045218	0.0805316	-0.561494	0.574461	0.886155	1889.85	0.117469	0.0766138	1.53326	0.125213	0.999578	1889.85	0.0722506	0.0584122	1.23691	0.216121	0.671037	1835.93	0.0463291	0.0778012	0.59548	0.551523	0.843578	1835.93	0.10413	0.102088	1.02001	0.307726	0.999816	1835.93	0.150459	0.0965281	1.55871	0.119065	0.614475
Insr	insulin receptor [Source:MGI Symbol;Acc:MGI:96575]	ENSMUSG00000005534.10	1608.12	-0.0547447	0.0578937	-0.945607	0.344349	0.753974	1608.12	0.0498912	0.054873	0.909213	0.363238	0.999578	1608.12	-0.00485345	0.0418181	-0.116061	0.907604	0.995792	1429.76	0.0298208	0.0667895	0.44649	0.655243	0.889618	1429.76	0.00815284	0.0874843	0.093192	0.925751	0.999816	1429.76	0.0379737	0.0825973	0.459745	0.645699	0.950386
Fcer2a	Fc receptor, IgE, low affinity II, alpha polypeptide [Source:MGI Symbol;Acc:MGI:95497]	ENSMUSG00000005540.10	30.2734	-0.0680956	0.428549	-0.158898	0.873749	0.986067	30.2734	0.0869498	0.408132	0.213043	0.831293	0.999578	30.2734	0.0188542	0.308843	0.0610478	0.951321	0.996066	25.0228	-0.294353	0.331726	-0.887336	0.374898	0.733444	25.0228	0.276459	0.426191	0.648674	0.516549	0.999816	25.0228	-0.0178933	0.393236	-0.0455026	0.963707	0.996173
Cyp2a5	cytochrome P450, family 2, subfamily a, polypeptide 5 [Source:MGI Symbol;Acc:MGI:88597]	ENSMUSG00000005547.14	0.767585	-2.9214	2.32574	-1.25612	0.209074	NA	0.767585	0.214772	2.37412	0.0904637	0.927919	NA	0.767585	-2.70663	1.68724	-1.60418	0.108675	0.496823	6.77533	-2.95005	3.96182	-0.744619	0.456502	0.788012	6.77533	2.35246	5.21301	0.451267	0.651797	0.999816	6.77533	-0.597587	4.9492	-0.120744	0.903894	0.991874
Atp4a	ATPase, H+/K+ exchanging, gastric, alpha polypeptide [Source:MGI Symbol;Acc:MGI:88113]	ENSMUSG00000005553.14	20.8338	0.0618097	0.461865	0.133826	0.89354	0.989876	20.8338	0.41797	0.429333	0.973532	0.330289	0.999578	20.8338	0.479779	0.324801	1.47715	0.139636	0.556852	27.7004	1.06871	0.338048	3.16142	0.00157004	0.029327	27.7004	0.194535	0.440873	0.441249	0.659032	0.999816	27.7004	1.26325	0.430925	2.93148	0.00337355	0.0832921
Trim28	tripartite motif-containing 28 [Source:MGI Symbol;Acc:MGI:109274]	ENSMUSG00000005566.14	2886.88	-0.0444787	0.0601259	-0.739759	0.459446	0.829443	2886.88	0.0448911	0.057347	0.782797	0.433746	0.999578	2886.88	0.000412379	0.0437654	0.0094225	0.992482	0.999141	3330.76	-0.00196694	0.0526002	-0.0373942	0.970171	0.992863	3330.76	0.00370889	0.0691673	0.0536219	0.957236	0.999816	3330.76	0.00174194	0.0654157	0.0266289	0.978756	0.996173
Ube2m	ubiquitin-conjugating enzyme E2M [Source:MGI Symbol;Acc:MGI:108278]	ENSMUSG00000005575.16	3109.32	-0.0521062	0.0497834	-1.04666	0.295257	0.714847	3109.32	0.0591023	0.0475014	1.24422	0.213418	0.999578	3109.32	0.00699608	0.0363705	0.192356	0.847463	0.986998	3321.25	-0.01086	0.0519515	-0.209042	0.834416	0.957452	3321.25	-0.0241014	0.0684127	-0.352294	0.724618	0.999816	3321.25	-0.0349614	0.0647499	-0.539946	0.589234	0.932233
Adcy9	adenylate cyclase 9 [Source:MGI Symbol;Acc:MGI:108450]	ENSMUSG00000005580.11	967.601	-0.191031	0.150678	-1.26782	0.204864	0.626378	967.601	0.0610889	0.143751	0.424962	0.670864	0.999578	967.601	-0.129943	0.109612	-1.18548	0.235828	0.696498	1488.27	0.0482367	0.0889705	0.542165	0.587705	0.86045	1488.27	0.145304	0.116682	1.2453	0.213022	0.999816	1488.27	0.193541	0.110295	1.75476	0.0793004	0.530059
Mef2c	myocyte enhancer factor 2C [Source:MGI Symbol;Acc:MGI:99458]	ENSMUSG00000005583.16	599.798	0.213695	0.0917232	2.32978	0.0198178	0.188596	599.798	-0.152982	0.0868052	-1.76236	0.078009	0.999578	599.798	0.0607131	0.0667184	0.909991	0.362827	0.809395	28726.5	0.101962	0.134856	0.756081	0.449601	0.784207	28726.5	0.156451	0.177598	0.880927	0.378357	0.999816	28726.5	0.258413	0.16828	1.53562	0.124633	0.623875
Ctr9	CTR9 homolog, Paf1/RNA polymerase II complex component [Source:MGI Symbol;Acc:MGI:109345]	ENSMUSG00000005609.16	1808.07	-0.0696748	0.0545567	-1.27711	0.201564	0.622433	1808.07	0.0887077	0.051862	1.71046	0.0871812	0.999578	1808.07	0.0190329	0.0396262	0.480311	0.631007	0.934014	1667.92	0.0148953	0.0643352	0.231526	0.816906	0.952761	1667.92	0.0184198	0.0844446	0.218128	0.827329	0.999816	1667.92	0.0333151	0.0797744	0.417616	0.676228	0.953872
Eif4g2	eukaryotic translation initiation factor 4, gamma 2 [Source:MGI Symbol;Acc:MGI:109207]	ENSMUSG00000005610.17	19951.9	-0.0340165	0.0371199	-0.916395	0.35946	0.763837	19951.9	0.0733085	0.0353742	2.07237	0.0382305	0.932128	19951.9	0.039292	0.0269966	1.45544	0.145547	0.564791	21447.9	0.0143454	0.0376841	0.380675	0.703444	0.909046	21447.9	0.00650745	0.0495956	0.13121	0.895609	0.999816	21447.9	0.0208529	0.0469677	0.443983	0.657055	0.950819
Mrvi1	MRV integration site 1 [Source:MGI Symbol;Acc:MGI:1338023]	ENSMUSG00000005611.15	359.964	-0.00482594	0.183366	-0.0263186	0.979003	0.999575	359.964	0.224365	0.17401	1.28938	0.197266	0.999578	359.964	0.219539	0.133047	1.65009	0.0989239	0.475212	56.4114	-0.462913	0.254791	-1.81684	0.0692423	0.34545	56.4114	0.480449	0.331499	1.44932	0.147248	0.999816	56.4114	0.0175356	0.306213	0.057266	0.954333	0.996173
Pcyt1a	phosphate cytidylyltransferase 1, choline, alpha isoform [Source:MGI Symbol;Acc:MGI:88557]	ENSMUSG00000005615.14	1884.24	-0.00695971	0.0557889	-0.124751	0.900721	0.990132	1884.24	0.0340326	0.0530283	0.641782	0.521015	0.999578	1884.24	0.0270729	0.040538	0.66784	0.504236	0.882583	1068.84	-0.105598	0.0637661	-1.65602	0.0977186	0.408284	1068.84	0.0358767	0.083535	0.429481	0.667573	0.999816	1068.84	-0.069721	0.0786327	-0.886666	0.375259	0.84212
Zfp592	zinc finger protein 592 [Source:MGI Symbol;Acc:MGI:2443541]	ENSMUSG00000005621.11	983.201	-0.151312	0.109062	-1.3874	0.165321	0.577207	983.201	0.0353537	0.104147	0.33946	0.734263	0.999578	983.201	-0.115958	0.0792842	-1.46256	0.143588	0.562796	858.357	-0.117122	0.0803741	-1.45721	0.145057	0.495751	858.357	0.0810155	0.105214	0.770008	0.441295	0.999816	858.357	-0.0361068	0.0990132	-0.364667	0.71536	0.963765
Psmd4	proteasome (prosome, macropain) 26S subunit, non-ATPase, 4 [Source:MGI Symbol;Acc:MGI:1201670]	ENSMUSG00000005625.15	2741.27	0.032929	0.0576267	0.57142	0.567715	0.884227	2741.27	-0.0581432	0.0549852	-1.05743	0.290314	0.999578	2741.27	-0.0252142	0.0420574	-0.599518	0.548827	0.905623	2343.9	-0.105207	0.0496725	-2.11801	0.0341746	0.231765	2343.9	-0.00900873	0.0653626	-0.137827	0.890377	0.999816	2343.9	-0.114215	0.0616942	-1.85132	0.0641241	0.481597
Tmod4	tropomodulin 4 [Source:MGI Symbol;Acc:MGI:1355285]	ENSMUSG00000005628.12	11.0768	-0.382916	0.62078	-0.616831	0.537346	0.864756	11.0768	0.27273	0.598147	0.455958	0.64842	NA	11.0768	-0.110187	0.437023	-0.252131	0.80094	0.978286	3.94973	-0.906364	0.769586	-1.17773	0.238904	NA	3.94973	-0.696874	0.998924	-0.697625	0.485412	0.999816	3.94973	-1.60324	0.907883	-1.76591	0.0774113	NA
Snx6	sorting nexin 6 [Source:MGI Symbol;Acc:MGI:1919433]	ENSMUSG00000005656.9	1276.3	0.0492258	0.0718984	0.684658	0.49356	0.846625	1276.3	-0.0365134	0.0683863	-0.533928	0.593391	0.999578	1276.3	0.0127124	0.0523242	0.242955	0.808041	0.979554	931.054	-0.062232	0.051204	-1.21538	0.224223	0.596703	931.054	-0.0521428	0.0672324	-0.775561	0.438008	0.999816	931.054	-0.114375	0.0631721	-1.81053	0.0702138	0.504097
Mthfd2	methylenetetrahydrofolate dehydrogenase (NAD+ dependent), methenyltetrahydrofolate cyclohydrolase [Source:MGI Symbol;Acc:MGI:1338850]	ENSMUSG00000005667.8	627.426	-0.0353732	0.103159	-0.342901	0.731673	0.947338	627.426	0.0397743	0.0983063	0.404596	0.685775	0.999578	627.426	0.00440111	0.0750955	0.0586069	0.953265	0.996066	212.637	-0.0734504	0.11296	-0.650232	0.515542	0.823057	212.637	-0.142228	0.148574	-0.957282	0.338425	0.999816	212.637	-0.215678	0.1399	-1.54165	0.123157	0.619449
Kit	KIT proto-oncogene receptor tyrosine kinase [Source:MGI Symbol;Acc:MGI:96677]	ENSMUSG00000005672.12	805.698	-0.451432	0.1406	-3.21076	0.00132385	0.0275628	805.698	0.193945	0.134259	1.44456	0.148582	0.999578	805.698	-0.257487	0.101345	-2.54071	0.0110627	0.11795	1756.23	-0.0753548	0.115827	-0.650583	0.515316	0.823057	1756.23	-0.150979	0.15226	-0.991586	0.3214	0.999816	1756.23	-0.226334	0.144031	-1.57143	0.116083	0.611496
Tomm40l	translocase of outer mitochondrial membrane 40 homolog-like (yeast) [Source:MGI Symbol;Acc:MGI:3589112]	ENSMUSG00000005674.9	1519.27	0.0150487	0.0794074	0.189513	0.849691	0.98187	1519.27	0.0473941	0.0756306	0.626652	0.530887	0.999578	1519.27	0.0624428	0.0579257	1.07798	0.281043	0.743806	1853.3	0.00525171	0.0513007	0.102371	0.918462	0.980967	1853.3	-0.0420603	0.0675695	-0.622475	0.533629	0.999816	1853.3	-0.0368086	0.0639325	-0.575742	0.564789	0.924713
Apoa2	apolipoprotein A-II [Source:MGI Symbol;Acc:MGI:88050]	ENSMUSG00000005681.12	19.0882	-0.303947	0.505826	-0.600892	0.547912	0.871415	19.0882	0.439428	0.483154	0.909499	0.363087	0.999578	19.0882	0.135481	0.365068	0.371113	0.710554	0.956567	12.5579	0.0548002	0.423275	0.129467	0.896988	0.976336	12.5579	0.629736	0.551194	1.14249	0.253248	0.999816	12.5579	0.684536	0.515301	1.32842	0.184039	0.699415
Pan2	PAN2 poly(A) specific ribonuclease subunit [Source:MGI Symbol;Acc:MGI:1918984]	ENSMUSG00000005682.9	967.345	-0.107066	0.0766921	-1.39605	0.162701	0.572324	967.345	0.144278	0.0728715	1.97989	0.0477154	0.963974	967.345	0.0372122	0.0553063	0.672837	0.501051	0.881065	479.501	-0.0470336	0.111107	-0.423318	0.672063	0.895443	479.501	-0.0849041	0.145799	-0.582338	0.560339	0.999816	479.501	-0.131938	0.137662	-0.958418	0.337852	0.826321
Cs	citrate synthase [Source:MGI Symbol;Acc:MGI:88529]	ENSMUSG00000005683.8	8435.62	-0.0508239	0.039706	-1.28001	0.200543	0.621239	8435.62	0.0117128	0.0378794	0.309212	0.75716	0.999578	8435.62	-0.0391111	0.0289368	-1.35161	0.176501	0.617072	8760.69	-0.0348616	0.0250669	-1.39075	0.164303	0.521443	8760.69	-0.010514	0.0328974	-0.319601	0.749271	0.999816	8760.69	-0.0453757	0.0310436	-1.46167	0.14383	0.650542
Ampd3	adenosine monophosphate deaminase 3 [Source:MGI Symbol;Acc:MGI:1096344]	ENSMUSG00000005686.17	1143.62	0.10923	0.0988499	1.105	0.269158	0.691222	1143.62	-0.0122039	0.0940286	-0.129789	0.896733	0.999578	1143.62	0.0970257	0.0717539	1.3522	0.176311	0.617069	545.745	-0.0861528	0.0772377	-1.11543	0.264668	0.637777	545.745	-0.00636928	0.100632	-0.0632927	0.949533	0.999816	545.745	-0.0925221	0.0943736	-0.980381	0.326898	0.819475
Bcas2	breast carcinoma amplified sequence 2 [Source:MGI Symbol;Acc:MGI:1915433]	ENSMUSG00000005687.14	1244.04	0.0454743	0.0670209	0.678509	0.497449	0.849169	1244.04	-0.113946	0.0638512	-1.78455	0.0743344	0.999578	1244.04	-0.0684714	0.0488017	-1.40305	0.160601	0.592355	1242.13	-0.0537716	0.0579792	-0.927428	0.353704	0.71612	1242.13	0.0222564	0.0762013	0.292073	0.770231	0.999816	1242.13	-0.0315152	0.0718724	-0.438488	0.661032	0.950819
Sh2d1a	SH2 domain containing 1A [Source:MGI Symbol;Acc:MGI:1328352]	ENSMUSG00000005696.11	71.0964	-0.159218	0.531121	-0.299777	0.764347	0.959831	71.0964	0.146657	0.506101	0.289778	0.771986	0.999578	71.0964	-0.0125611	0.386444	-0.0325042	0.97407	0.996888	166.014	0.0338421	4.2169	0.00802535	0.993597	0.999492	166.014	-0.662308	5.54801	-0.119378	0.904976	0.999816	166.014	-0.628466	5.26851	-0.119287	0.905048	0.991874
Ctcf	CCCTC-binding factor [Source:MGI Symbol;Acc:MGI:109447]	ENSMUSG00000005698.15	1527.08	-0.0100323	0.061067	-0.164284	0.869508	0.985648	1527.08	-0.0241622	0.058127	-0.415679	0.677645	0.999578	1527.08	-0.0341945	0.0443917	-0.770291	0.441127	0.853671	2096.52	-0.0342434	0.0485038	-0.705993	0.480192	0.804038	2096.52	-0.0261138	0.0636182	-0.410477	0.681456	0.999816	2096.52	-0.0603572	0.0600201	-1.00562	0.3146	0.810366
Pard6a	par-6 family cell polarity regulator alpha [Source:MGI Symbol;Acc:MGI:1927223]	ENSMUSG00000005699.16	442.481	-0.0521711	0.0973997	-0.535639	0.592208	0.893795	442.481	-0.050818	0.0935994	-0.542931	0.587177	0.999578	442.481	-0.102989	0.0717708	-1.43497	0.151295	0.573986	558.906	-0.141372	0.0720349	-1.96254	0.0496992	0.286551	558.906	-0.0999342	0.0948254	-1.05388	0.29194	0.999816	558.906	-0.241306	0.0891662	-2.70625	0.00680484	0.135391
Agrp	agouti related neuropeptide [Source:MGI Symbol;Acc:MGI:892013]	ENSMUSG00000005705.10	21.2388	0.061578	0.483121	0.127459	0.898577	0.990132	21.2388	0.175772	0.456052	0.385422	0.699925	0.999578	21.2388	0.237351	0.346205	0.685578	0.492979	0.87647	10.0739	0.581177	0.442563	1.31321	0.189113	0.554967	10.0739	0.253793	0.59115	0.42932	0.66769	0.999816	10.0739	0.83497	0.575703	1.45035	0.146962	0.653639
Pvalb	parvalbumin [Source:MGI Symbol;Acc:MGI:97821]	ENSMUSG00000005716.16	1949.07	-0.199553	0.0991686	-2.01226	0.0441924	0.302462	1949.07	0.00458594	0.0947942	0.0483779	0.961415	0.999578	1949.07	-0.194967	0.0724083	-2.69261	0.00708957	0.0867821	1337.21	-0.428786	0.339139	-1.26434	0.206109	0.575535	1337.21	-0.0761496	0.446613	-0.170505	0.864613	0.999816	1337.21	-0.504935	0.423092	-1.19344	0.232697	0.753223
Tfap4	transcription factor AP4 [Source:MGI Symbol;Acc:MGI:103239]	ENSMUSG00000005718.7	124.515	0.299496	0.218341	1.37169	0.170159	0.585291	124.515	-0.275592	0.206969	-1.33156	0.183004	0.999578	124.515	0.0239042	0.159635	0.149743	0.880967	0.993883	53.7754	-0.0757904	0.214397	-0.353505	0.72371	0.916279	53.7754	-0.0509455	0.279849	-0.182046	0.855546	0.999816	53.7754	-0.126736	0.262115	-0.483513	0.628732	0.945741
Ranbp1	RAN binding protein 1 [Source:MGI Symbol;Acc:MGI:96269]	ENSMUSG00000005732.14	1019.5	0.0125676	0.0774124	0.162346	0.871033	0.985648	1019.5	-0.151222	0.0741764	-2.03868	0.0414822	0.94445	1019.5	-0.138654	0.0567248	-2.44433	0.0145122	0.142247	1096.42	-0.00988148	0.0652567	-0.151425	0.879641	0.971592	1096.42	-0.029329	0.0859667	-0.341167	0.732978	0.999816	1096.42	-0.0392105	0.0812069	-0.482847	0.629204	0.945741
Cd247	CD247 antigen [Source:MGI Symbol;Acc:MGI:88334]	ENSMUSG00000005763.15	13.6216	1.49503	5.36612	0.278605	0.780548	0.964933	13.6216	-1.5742	5.07761	-0.310027	0.75654	NA	13.6216	-0.0791696	3.96568	-0.0199637	0.984072	0.998682	5.86267	0.500127	1.19719	0.417751	0.676129	0.897237	5.86267	-1.94823	1.57775	-1.23482	0.216897	0.999816	5.86267	-1.44811	1.50269	-0.963678	0.335207	0.825244
Rfx5	regulatory factor X, 5 (influences HLA class II expression) [Source:MGI Symbol;Acc:MGI:1858421]	ENSMUSG00000005774.12	1042.62	-0.0777409	0.0757397	-1.02642	0.304692	0.722282	1042.62	0.0417218	0.0721515	0.578252	0.563094	0.999578	1042.62	-0.0360192	0.0549319	-0.655705	0.512014	0.88729	533.706	-0.0765824	0.0836454	-0.915561	0.359897	0.721929	533.706	0.113239	0.109229	1.03671	0.299873	0.999816	533.706	0.0366561	0.102557	0.35742	0.720777	0.965638
Psmb4	proteasome (prosome, macropain) subunit, beta type 4 [Source:MGI Symbol;Acc:MGI:1098257]	ENSMUSG00000005779.12	2919.53	0.0449651	0.0546297	0.82309	0.410457	0.797924	2919.53	-0.0782422	0.0521129	-1.5014	0.133253	0.999578	2919.53	-0.033277	0.0399516	-0.832935	0.404882	0.83484	2743.28	-0.0687458	0.0510137	-1.3476	0.177788	0.540436	2743.28	0.00480448	0.0671967	0.0714987	0.943001	0.999816	2743.28	-0.0639414	0.0635124	-1.00675	0.314053	0.810366
Slc30a4	solute carrier family 30 (zinc transporter), member 4 [Source:MGI Symbol;Acc:MGI:1345282]	ENSMUSG00000005802.12	1077.41	-0.00872779	0.0737045	-0.118416	0.905738	0.991156	1077.41	0.00743779	0.0699504	0.10633	0.915321	0.999578	1077.41	-0.00129	0.0533422	-0.0241835	0.980706	0.997653	2772.39	-0.0800166	0.105735	-0.756767	0.449189	0.783946	2772.39	0.189859	0.139124	1.36468	0.172354	0.999816	2772.39	0.109843	0.131708	0.833985	0.40429	0.855948
Sqor	sulfide quinone oxidoreductase [Source:MGI Symbol;Acc:MGI:1929899]	ENSMUSG00000005803.14	243.436	-0.00796623	0.175914	-0.0452848	0.96388	0.998032	243.436	0.0629811	0.167401	0.37623	0.706746	0.999578	243.436	0.0550149	0.127379	0.431901	0.665813	0.946127	102.368	-0.166362	0.168707	-0.986102	0.324083	0.692309	102.368	-0.201643	0.222785	-0.905102	0.365412	0.999816	102.368	-0.368005	0.20949	-1.75667	0.0789734	0.529347
Bloc1s6	biogenesis of lysosomal organelles complex-1, subunit 6, pallidin [Source:MGI Symbol;Acc:MGI:1927580]	ENSMUSG00000005804.14	732.711	0.0240649	0.0783492	0.307149	0.75873	0.95794	732.711	0.0328549	0.0744635	0.441221	0.659053	0.999578	732.711	0.0569198	0.057111	0.996652	0.318933	0.778355	1005.58	0.060917	0.0572335	1.06436	0.287166	0.659683	1005.58	0.065696	0.0751562	0.874127	0.382049	0.999816	1005.58	0.126613	0.0709788	1.78381	0.074454	0.517168
Metap1	methionyl aminopeptidase 1 [Source:MGI Symbol;Acc:MGI:1922874]	ENSMUSG00000005813.12	1182.39	-0.0712376	0.0686854	-1.03716	0.299662	0.719863	1182.39	0.0303523	0.0654491	0.463754	0.642824	0.999578	1182.39	-0.0408853	0.0499874	-0.817911	0.413408	0.838054	1032.1	0.109304	0.0739508	1.47807	0.13939	0.486282	1032.1	-0.0630911	0.0972525	-0.648735	0.516509	0.999816	1032.1	0.046213	0.0921035	0.501751	0.615843	0.941285
Gpr108	G protein-coupled receptor 108 [Source:MGI Symbol;Acc:MGI:1925558]	ENSMUSG00000005823.8	1058.94	0.0401649	0.0715155	0.561625	0.574372	0.886155	1058.94	0.0988684	0.0678757	1.45661	0.145224	0.999578	1058.94	0.139033	0.0518484	2.68153	0.00732855	0.0884369	604.378	0.0620521	0.0884025	0.701928	0.482724	0.805635	604.378	0.100846	0.115911	0.870035	0.384282	0.999816	604.378	0.162899	0.109576	1.48663	0.137113	0.639484
Rsl1d1	ribosomal L1 domain containing 1 [Source:MGI Symbol;Acc:MGI:1913659]	ENSMUSG00000005846.11	1199.43	0.155348	0.0586034	2.65083	0.00802933	0.104696	1199.43	-0.089014	0.0555179	-1.60334	0.10886	0.999578	1199.43	0.0663338	0.0428073	1.54959	0.121239	0.52211	1329.2	-0.0353526	0.0718822	-0.491813	0.622851	0.877835	1329.2	-0.0342416	0.0945659	-0.362093	0.717283	0.999816	1329.2	-0.0695943	0.0893834	-0.778604	0.436213	0.871378
Apc	adenomatosis polyposis coli [Source:MGI Symbol;Acc:MGI:88039]	ENSMUSG00000005871.14	6733.56	-0.0714527	0.0690001	-1.03554	0.300415	0.720186	6733.56	0.0317784	0.065768	0.48319	0.628961	0.999578	6733.56	-0.0396742	0.0501655	-0.790868	0.429021	0.847214	10525.8	-0.0764118	0.0845653	-0.903583	0.366217	0.727667	10525.8	0.046292	0.11132	0.415847	0.677522	0.999816	10525.8	-0.0301197	0.105431	-0.285683	0.775121	0.976209
Reep5	receptor accessory protein 5 [Source:MGI Symbol;Acc:MGI:1270152]	ENSMUSG00000005873.5	10667.6	0.0150841	0.0774655	0.19472	0.845612	0.980904	10667.6	0.0430633	0.0738705	0.582957	0.559922	0.999578	10667.6	0.0581474	0.0563687	1.03155	0.302281	0.763789	13732.2	0.0347719	0.0355034	0.979397	0.327384	0.694818	13732.2	0.041684	0.0467218	0.892174	0.3723	0.999816	13732.2	0.0764559	0.0442358	1.72837	0.0839214	0.542406
Ergic3	ERGIC and golgi 3 [Source:MGI Symbol;Acc:MGI:1913616]	ENSMUSG00000005881.13	2510.74	0.0266803	0.0627845	0.42495	0.670873	0.925822	2510.74	-0.0763804	0.0599224	-1.27466	0.202431	0.999578	2510.74	-0.0497002	0.0458181	-1.08473	0.278042	0.741112	2182.33	-0.182138	0.0585725	-3.10961	0.00187334	0.0337292	2182.33	0.026929	0.0770543	0.349481	0.726729	0.999816	2182.33	-0.155209	0.0726887	-2.13525	0.0327405	0.340189
Uqcc1	ubiquinol-cytochrome c reductase complex assembly factor 1 [Source:MGI Symbol;Acc:MGI:1929472]	ENSMUSG00000005882.18	1475.12	-0.596799	0.0753111	-7.92445	2.2916e-15	4.12002e-13	1475.12	-0.0486979	0.0727079	-0.669775	0.503002	0.999578	1475.12	-0.645497	0.0550062	-11.735	8.43409e-32	2.12009e-29	1259.6	-0.558849	0.0661505	-8.44814	2.95971e-17	4.76163e-15	1259.6	-0.0670656	0.0871069	-0.769923	0.441346	0.999816	1259.6	-0.625914	0.081466	-7.68313	1.55248e-14	3.09709e-12
Ncoa2	nuclear receptor coactivator 2 [Source:MGI Symbol;Acc:MGI:1276533]	ENSMUSG00000005886.14	2041.61	0.0648637	0.0700938	0.925385	0.354766	0.761241	2041.61	-0.0421383	0.0665879	-0.632822	0.52685	0.999578	2041.61	0.0227254	0.0508656	0.446773	0.655039	0.94226	3260.18	0.0423169	0.0791978	0.534319	0.593121	0.863256	3260.18	0.0611607	0.104097	0.587534	0.556845	0.999816	3260.18	0.103478	0.0985187	1.05033	0.293564	0.79703
Trh	thyrotropin releasing hormone [Source:MGI Symbol;Acc:MGI:98823]	ENSMUSG00000005892.4	88.2389	-0.426504	0.241524	-1.76589	0.0774145	0.409076	88.2389	-0.205518	0.235106	-0.874151	0.382036	0.999578	88.2389	-0.632022	0.175447	-3.60234	0.000315361	0.00692864	152.21	-0.31683	2.5851	-0.12256	0.902455	0.977709	152.21	0.53401	3.40326	0.156911	0.875315	0.999816	152.21	0.21718	3.22753	0.06729	0.946351	0.995588
Nr2c2	nuclear receptor subfamily 2, group C, member 2 [Source:MGI Symbol;Acc:MGI:1352466]	ENSMUSG00000005893.14	1767.85	-0.14737	0.103174	-1.42836	0.153189	0.559787	1767.85	0.119429	0.098293	1.21503	0.224354	0.999578	1767.85	-0.0279408	0.0748566	-0.373257	0.708957	0.956567	3568.34	0.215	0.102249	2.1027	0.0354916	0.237349	3568.34	0.0864912	0.134453	0.643282	0.520041	0.999816	3568.34	0.301492	0.127362	2.3672	0.017923	0.244008
Nr2c1	nuclear receptor subfamily 2, group C, member 1 [Source:MGI Symbol;Acc:MGI:1352465]	ENSMUSG00000005897.14	371.626	0.00395374	0.113016	0.034984	0.972092	0.999575	371.626	-0.101166	0.107721	-0.939147	0.347655	0.999578	371.626	-0.0972121	0.0820295	-1.18509	0.235983	0.696816	271.572	-0.159703	0.118577	-1.34682	0.178037	0.540436	271.572	0.121722	0.154965	0.785481	0.432172	0.999816	271.572	-0.0379802	0.145161	-0.261643	0.793597	0.979044
Smpd4	sphingomyelin phosphodiesterase 4 [Source:MGI Symbol;Acc:MGI:1924876]	ENSMUSG00000005899.12	1593.16	-0.0639003	0.0680258	-0.939353	0.34755	0.756583	1593.16	0.147767	0.0646537	2.28552	0.0222825	0.815628	1593.16	0.0838669	0.049256	1.70268	0.0886288	0.449051	1477.88	0.264055	0.111458	2.3691	0.0178316	0.158054	1477.88	0.064337	0.14667	0.438652	0.660913	0.999816	1477.88	0.328392	0.139055	2.36161	0.0181959	0.246486
Pex1	peroxisomal biogenesis factor 1 [Source:MGI Symbol;Acc:MGI:1918632]	ENSMUSG00000005907.14	742.679	-0.0778371	0.0805985	-0.965739	0.334175	0.746399	742.679	0.0541744	0.0765763	0.707456	0.479283	0.999578	742.679	-0.0236628	0.0583396	-0.405604	0.685034	0.950606	565.049	0.0768953	0.0636792	1.20754	0.227223	0.600367	565.049	-0.0359389	0.0832493	-0.431702	0.665958	0.999816	565.049	0.0409564	0.0784439	0.522111	0.601593	0.936301
Otx1	orthodenticle homeobox 1 [Source:MGI Symbol;Acc:MGI:97450]	ENSMUSG00000005917.15	0.715122	1.65122	5.36612	0.307712	0.758301	NA	0.715122	-0.353839	5.07761	-0.0696862	0.944443	NA	0.715122	1.29738	3.96568	0.327153	0.743553	0.965367	165.6	0.131951	0.20596	0.640664	0.521741	0.827203	165.6	-0.0382996	0.27188	-0.14087	0.887973	0.999816	165.6	0.0936516	0.257968	0.363036	0.716578	0.96451
Kctd20	potassium channel tetramerisation domain containing 20 [Source:MGI Symbol;Acc:MGI:1914239]	ENSMUSG00000005936.18	1676.72	-0.10736	0.0703549	-1.52597	0.127017	0.514532	1676.72	0.0100988	0.0671703	0.150346	0.880492	0.999578	1676.72	-0.0972608	0.0511463	-1.90162	0.0572211	0.352626	1908.97	-0.0406587	0.0476696	-0.852928	0.393699	0.74756	1908.97	0.0423673	0.0625843	0.676965	0.498428	0.999816	1908.97	0.00170864	0.0590481	0.0289364	0.976915	0.996173
Ctns	cystinosis, nephropathic [Source:MGI Symbol;Acc:MGI:1932872]	ENSMUSG00000005949.9	572.258	-0.0391253	0.135414	-0.288931	0.772634	0.963083	572.258	-0.0178161	0.129192	-0.137905	0.890316	0.999578	572.258	-0.0569414	0.0984185	-0.578565	0.562883	0.909636	370.28	0.00764021	0.0914712	0.0835259	0.933433	0.985145	370.28	-0.0533874	0.119729	-0.445901	0.655669	0.999816	370.28	-0.0457472	0.112774	-0.405655	0.684996	0.955538
P2rx5	purinergic receptor P2X, ligand-gated ion channel, 5 [Source:MGI Symbol;Acc:MGI:2137026]	ENSMUSG00000005950.14	400.729	-0.0977482	0.116685	-0.837709	0.402194	0.793825	400.729	0.0293146	0.111477	0.262966	0.792577	0.999578	400.729	-0.0684337	0.0854263	-0.801084	0.423083	0.843082	15.9866	0.0933804	0.389518	0.239734	0.810537	0.950334	15.9866	0.0550924	0.504142	0.109279	0.912981	0.999816	15.9866	0.148473	0.472261	0.314387	0.753227	0.97217
Shpk	sedoheptulokinase [Source:MGI Symbol;Acc:MGI:1921887]	ENSMUSG00000005951.13	203.11	-0.111831	0.282802	-0.39544	0.692518	0.933835	203.11	0.125541	0.269536	0.465767	0.641382	0.999578	203.11	0.0137096	0.204952	0.0668918	0.946668	0.996066	114.611	0.155194	0.177625	0.873715	0.382273	0.739034	114.611	-0.164895	0.23326	-0.706912	0.479621	0.999816	114.611	-0.00970103	0.220981	-0.0438999	0.964984	0.996173
Trpv1	transient receptor potential cation channel, subfamily V, member 1 [Source:MGI Symbol;Acc:MGI:1341787]	ENSMUSG00000005952.15	18.5019	0.348873	5.36612	0.065014	0.948163	0.996682	18.5019	-0.180926	5.07761	-0.0356322	0.971576	0.999578	18.5019	0.167947	3.96568	0.0423501	0.96622	0.996483	6.15952	0.0631855	0.693303	0.091137	0.927384	0.983395	6.15952	0.744018	0.913767	0.814231	0.415512	0.999816	6.15952	0.807204	0.857391	0.941466	0.346466	0.829147
Ephb3	Eph receptor B3 [Source:MGI Symbol;Acc:MGI:104770]	ENSMUSG00000005958.14	272.983	0.0425513	0.118349	0.35954	0.719191	0.942678	272.983	0.123603	0.111935	1.10424	0.26949	0.999578	272.983	0.166154	0.0851264	1.95185	0.0509558	0.331447	768.061	-0.415329	0.176647	-2.35118	0.0187141	0.162846	768.061	0.149964	0.232578	0.644791	0.519062	0.999816	768.061	-0.265365	0.219996	-1.20623	0.22773	0.748439
Tuft1	tuftelin 1 [Source:MGI Symbol;Acc:MGI:109572]	ENSMUSG00000005968.14	119.252	0.0298151	0.222317	0.134111	0.893315	0.989823	119.252	0.0731141	0.211278	0.346057	0.7293	0.999578	119.252	0.102929	0.161648	0.636749	0.524289	0.893922	56.9956	0.087171	0.247886	0.351657	0.725095	0.916463	56.9956	-0.298768	0.324607	-0.9204	0.357364	0.999816	56.9956	-0.211597	0.306556	-0.690239	0.490044	0.896856
Rcn1	reticulocalbin 1 [Source:MGI Symbol;Acc:MGI:104559]	ENSMUSG00000005973.6	739.279	-0.103515	0.17713	-0.584401	0.55895	0.879308	739.279	0.0619884	0.168893	0.367029	0.713598	0.999578	739.279	-0.0415265	0.128428	-0.323343	0.746435	0.965694	648.432	-0.0931115	0.11067	-0.841344	0.400155	0.75036	648.432	0.0714321	0.145006	0.492613	0.622286	0.999816	648.432	-0.0216795	0.136745	-0.158539	0.874032	0.989689
Dnase1	deoxyribonuclease I [Source:MGI Symbol;Acc:MGI:103157]	ENSMUSG00000005980.15	214.345	0.0194919	0.163622	0.119127	0.905175	0.991154	214.345	0.113034	0.154712	0.73061	0.465018	0.999578	214.345	0.132526	0.118419	1.11913	0.263084	0.725775	141.545	0.118692	0.14032	0.845868	0.397626	0.749486	141.545	0.101008	0.182544	0.553335	0.580034	0.999816	141.545	0.2197	0.172121	1.27643	0.201805	0.720505
Trap1	TNF receptor-associated protein 1 [Source:MGI Symbol;Acc:MGI:1915265]	ENSMUSG00000005981.11	2010.85	0.0621881	0.0625395	0.994382	0.320037	0.734797	2010.85	-0.0292514	0.0595511	-0.491199	0.623286	0.999578	2010.85	0.0329367	0.0456125	0.722098	0.470234	0.869158	1842.13	0.0334418	0.0575129	0.581466	0.560927	0.848078	1842.13	-0.000885937	0.0755489	-0.0117267	0.990644	0.999816	1842.13	0.0325559	0.0714412	0.455702	0.648605	0.950707
Naa60	N(alpha)-acetyltransferase 60, NatF catalytic subunit [Source:MGI Symbol;Acc:MGI:1922013]	ENSMUSG00000005982.13	2497.88	-0.0526335	0.0567268	-0.927842	0.35349	0.760541	2497.88	0.047564	0.0540677	0.879712	0.379016	0.999578	2497.88	-0.00506947	0.0413104	-0.122717	0.902332	0.995661	3200.29	-0.0111832	0.0464042	-0.240996	0.809559	0.950129	3200.29	0.00401727	0.0609604	0.0658997	0.947458	0.999816	3200.29	-0.00716593	0.0576038	-0.1244	0.900998	0.991874
1700037C18Rik	RIKEN cDNA 1700037C18 gene [Source:MGI Symbol;Acc:MGI:1920511]	ENSMUSG00000005983.15	99.0774	0.136412	0.222493	0.613105	0.539807	0.8668	99.0774	-0.0254227	0.211699	-0.120089	0.904413	0.999578	99.0774	0.110989	0.163661	0.678163	0.497668	0.87881	138.686	-0.0812642	0.131684	-0.617117	0.537157	0.835745	138.686	0.301256	0.17438	1.72758	0.0840635	0.999816	138.686	0.219992	0.164158	1.34012	0.180207	0.692914
Ankrd13d	ankyrin repeat domain 13 family, member D [Source:MGI Symbol;Acc:MGI:1915673]	ENSMUSG00000005986.15	1525.49	-0.0199899	0.0638498	-0.313076	0.754223	0.955895	1525.49	0.0299816	0.0608719	0.492536	0.622341	0.999578	1525.49	0.0099917	0.0465423	0.21468	0.830017	0.984564	1443.42	0.133586	0.0483681	2.76186	0.00574727	0.0757627	1443.42	0.00710976	0.0636023	0.111785	0.910994	0.999816	1443.42	0.140696	0.0602632	2.33469	0.0195596	0.254258
Tpr	translocated promoter region, nuclear basket protein [Source:MGI Symbol;Acc:MGI:1922066]	ENSMUSG00000006005.17	3059.7	-0.0331899	0.0579876	-0.572363	0.567076	0.884227	3059.7	4.64206e-05	0.0552502	0.000840189	0.99933	0.99987	3059.7	-0.0331435	0.0421607	-0.786124	0.431795	0.848326	3135.11	-0.0488366	0.0442201	-1.1044	0.269421	0.64237	3135.11	0.0323137	0.0578923	0.55817	0.576728	0.999816	3135.11	-0.0165229	0.0545707	-0.302779	0.762058	0.97434
BC003331	cDNA sequence BC003331 [Source:MGI Symbol;Acc:MGI:2385108]	ENSMUSG00000006010.14	1628.19	0.109962	0.0715268	1.53735	0.124207	0.511349	1628.19	-0.0644091	0.0679155	-0.948372	0.34294	0.999578	1628.19	0.0455529	0.0520799	0.874673	0.381752	0.821655	1363.59	0.0345198	0.0559437	0.617045	0.537205	0.835745	1363.59	0.0328335	0.0732526	0.448223	0.653992	0.999816	1363.59	0.0673533	0.0691226	0.974403	0.329857	0.821457
Prg4	proteoglycan 4 (megakaryocyte stimulating factor, articular superficial zone protein) [Source:MGI Symbol;Acc:MGI:1891344]	ENSMUSG00000006014.16	555.61	-0.392755	5.36612	-0.0731916	0.941654	0.996609	555.61	-0.354417	5.07761	-0.0698001	0.944353	0.999578	555.61	-0.747172	3.96568	-0.18841	0.850555	0.98751	108.24	-0.921584	3.96182	-0.232616	0.816059	0.952518	108.24	0.611291	5.21301	0.117262	0.906652	0.999816	108.24	-0.310294	4.9492	-0.0626957	0.950009	0.996129
Dhx34	DEAH (Asp-Glu-Ala-His) box polypeptide 34 [Source:MGI Symbol;Acc:MGI:1918973]	ENSMUSG00000006019.15	387.18	0.0507662	0.122808	0.41338	0.679328	0.928825	387.18	0.0627033	0.116702	0.537292	0.591066	0.999578	387.18	0.11347	0.0893777	1.26955	0.204245	0.65822	321.611	0.197275	0.0895982	2.20177	0.0276814	0.206568	321.611	-0.0186524	0.117643	-0.15855	0.874023	0.999816	321.611	0.178622	0.111646	1.5999	0.109621	0.599248
Kptn	kaptin [Source:MGI Symbol;Acc:MGI:1890380]	ENSMUSG00000006021.5	346.323	0.159299	0.130828	1.21762	0.223368	0.648002	346.323	-0.00207705	0.124035	-0.0167456	0.98664	0.999578	346.323	0.157222	0.0953134	1.64953	0.0990392	0.47537	490.758	0.0167405	0.081167	0.206247	0.836598	0.958216	490.758	-0.00899732	0.106703	-0.0843209	0.932801	0.999816	490.758	0.00774317	0.100728	0.0768724	0.938725	0.994265
Napa	N-ethylmaleimide sensitive fusion protein attachment protein alpha [Source:MGI Symbol;Acc:MGI:104563]	ENSMUSG00000006024.13	5514.51	0.000865304	0.050669	0.0170776	0.986375	0.999614	5514.51	-0.0274307	0.0483504	-0.567331	0.57049	0.999578	5514.51	-0.0265654	0.0369651	-0.718661	0.47235	0.869697	7214.84	-0.141382	0.0754559	-1.87371	0.0609702	0.320871	7214.84	0.0961068	0.0993779	0.967084	0.333502	0.999816	7214.84	-0.0452757	0.0941123	-0.481081	0.630459	0.945741
Sra1	steroid receptor RNA activator 1 [Source:MGI Symbol;Acc:MGI:1344414]	ENSMUSG00000006050.11	1713.34	-0.0019781	0.0689748	-0.0286786	0.977121	0.999575	1713.34	-0.00356351	0.0657562	-0.0541928	0.956782	0.999578	1713.34	-0.00554161	0.0502563	-0.110267	0.912198	0.996066	1689.34	-0.0399135	0.0619888	-0.643882	0.519652	0.825901	1689.34	-0.000440444	0.0816268	-0.00539583	0.995695	0.999816	1689.34	-0.0403539	0.0771426	-0.523108	0.600899	0.936136
Atp5g1	ATP synthase, H+ transporting, mitochondrial F0 complex, subunit C1 (subunit 9) [Source:MGI Symbol;Acc:MGI:107653]	ENSMUSG00000006057.15	4008.29	0.00941058	0.0630111	0.149348	0.881279	0.986645	4008.29	0.0329077	0.0600681	0.54784	0.583802	0.999578	4008.29	0.0423183	0.0459922	0.920118	0.357511	0.807877	3594.67	-0.0546356	0.0492174	-1.11009	0.266961	0.639903	3594.67	-0.0580522	0.0648448	-0.895248	0.370655	0.999816	3594.67	-0.112688	0.061345	-1.83695	0.0662167	0.489493
Snf8	SNF8, ESCRT-II complex subunit, homolog (S. cerevisiae) [Source:MGI Symbol;Acc:MGI:1343161]	ENSMUSG00000006058.10	1384.49	-0.00108872	0.0643339	-0.0169229	0.986498	0.999614	1384.49	0.00413384	0.0613531	0.0673778	0.946281	0.999578	1384.49	0.00304512	0.0470242	0.0647564	0.948368	0.996066	1274.99	-0.0554311	0.0703052	-0.788435	0.430443	0.77032	1274.99	0.00440732	0.092594	0.0475983	0.962036	0.999816	1274.99	-0.0510237	0.087539	-0.582869	0.559982	0.922485
Tbcb	tubulin folding cofactor B [Source:MGI Symbol;Acc:MGI:1913661]	ENSMUSG00000006095.12	1776.98	0.14395	0.0666891	2.15852	0.0308874	0.245319	1776.98	-0.111758	0.0635288	-1.75917	0.0785491	0.999578	1776.98	0.032192	0.0487952	0.659737	0.509423	0.8852	1694.34	0.0228399	0.0522035	0.437516	0.661737	0.891841	1694.34	0.0380021	0.0687712	0.552588	0.580545	0.999816	1694.34	0.060842	0.0650423	0.935422	0.349571	0.83027
Inpp5k	inositol polyphosphate 5-phosphatase K [Source:MGI Symbol;Acc:MGI:1194899]	ENSMUSG00000006127.9	1295.31	0.00454835	0.0700887	0.0648942	0.948258	0.996682	1295.31	0.0293774	0.0666544	0.440743	0.659399	0.999578	1295.31	0.0339258	0.0509365	0.66604	0.505385	0.883008	1037.79	0.00214591	0.0726754	0.0295274	0.976444	0.995201	1037.79	-0.0371349	0.0954515	-0.389044	0.697243	0.999816	1037.79	-0.0349889	0.0901895	-0.387949	0.698054	0.958574
Crkl	v-crk avian sarcoma virus CT10 oncogene homolog-like [Source:MGI Symbol;Acc:MGI:104686]	ENSMUSG00000006134.3	1703.16	0.016717	0.0732818	0.22812	0.819553	0.975323	1703.16	0.0140284	0.0697328	0.201174	0.840563	0.999578	1703.16	0.0307455	0.0533327	0.576484	0.564288	0.910491	1167.01	-0.164289	0.0811493	-2.02453	0.0429154	0.263654	1167.01	-0.00791313	0.106435	-0.0743468	0.940734	0.999816	1167.01	-0.172202	0.100327	-1.71641	0.0860864	0.547291
Upk3bl	uroplakin 3B-like [Source:MGI Symbol;Acc:MGI:1916915]	ENSMUSG00000006143.12	17.5444	1.77979	0.536139	3.31963	0.000901362	0.0203465	17.5444	-0.481136	0.473448	-1.01624	0.309516	NA	17.5444	1.29865	0.399353	3.25188	0.00114643	0.0206317	3.82178	0.751361	0.869782	0.86385	0.38767	NA	3.82178	-0.22644	1.07314	-0.211007	0.832882	0.999816	3.82178	0.524922	1.03802	0.505697	0.613069	NA
Eps8l1	EPS8-like 1 [Source:MGI Symbol;Acc:MGI:1914675]	ENSMUSG00000006154.13	395.02	-0.0507943	5.70147	-0.00890898	0.992892	0.999614	395.02	0.815018	5.38947	0.151224	0.879799	0.999578	395.02	0.764223	4.22135	0.181038	0.856338	0.988254	339.125	0.594145	0.239085	2.48508	0.0129523	0.13045	339.125	0.354429	0.31455	1.12678	0.259836	0.999816	339.125	0.948574	0.299045	3.17201	0.00151388	0.0456667
Clint1	clathrin interactor 1 [Source:MGI Symbol;Acc:MGI:2144243]	ENSMUSG00000006169.19	1631.42	0.162095	0.0665992	2.43389	0.0149374	0.15878	1631.42	-0.0800252	0.063214	-1.26594	0.205534	0.999578	1631.42	0.0820702	0.0485926	1.68895	0.0912297	0.457028	1514.15	0.0653541	0.0583734	1.11959	0.26289	0.636246	1514.15	0.0148995	0.0765575	0.194619	0.845691	0.999816	1514.15	0.0802536	0.0723384	1.10942	0.267249	0.777506
Prss16	protease, serine 16 (thymus) [Source:MGI Symbol;Acc:MGI:1859181]	ENSMUSG00000006179.9	0.821283	-0.63535	3.05074	-0.208261	0.835025	NA	0.821283	-0.252386	2.90253	-0.0869538	0.930708	NA	0.821283	-0.887736	2.23165	-0.397793	0.690783	0.95273	44.369	-0.185073	0.329374	-0.561894	0.574188	0.853527	44.369	-0.305083	0.43529	-0.700873	0.483382	0.999816	44.369	-0.490157	0.411047	-1.19246	0.233081	0.753223
Cdkal1	CDK5 regulatory subunit associated protein 1-like 1 [Source:MGI Symbol;Acc:MGI:1921765]	ENSMUSG00000006191.17	331.779	-0.0010306	0.129923	-0.00793242	0.993671	0.999614	331.779	0.103335	0.123315	0.83798	0.402042	0.999578	331.779	0.102305	0.0943452	1.08437	0.278202	0.741285	303.177	-0.00607951	0.0987656	-0.061555	0.950917	0.988304	303.177	0.0099796	0.129204	0.0772389	0.938433	0.999816	303.177	0.00390009	0.121683	0.0320511	0.974431	0.996173
Htra1	HtrA serine peptidase 1 [Source:MGI Symbol;Acc:MGI:1929076]	ENSMUSG00000006205.13	5133.73	0.241396	0.110165	2.19122	0.0284358	0.234515	5133.73	0.00929252	0.105021	0.0884824	0.929493	0.999578	5133.73	0.250688	0.0802121	3.12532	0.00177611	0.0300551	3477.49	-0.0598473	0.0834955	-0.716773	0.473514	0.799325	3477.49	0.107108	0.109798	0.975502	0.329311	0.999816	3477.49	0.0472606	0.103925	0.454758	0.649283	0.950707
Zbtb17	zinc finger and BTB domain containing 17 [Source:MGI Symbol;Acc:MGI:107410]	ENSMUSG00000006215.12	587.812	0.0659627	0.0881574	0.748238	0.454317	0.826434	587.812	0.0421781	0.083566	0.504728	0.61375	0.999578	587.812	0.108141	0.0643021	1.68176	0.092615	0.459648	876.925	-0.043611	0.0706648	-0.617153	0.537134	0.835745	876.925	-0.022068	0.0929252	-0.237481	0.812283	0.999816	876.925	-0.065679	0.0878077	-0.747987	0.454468	0.879429
Fam131c	family with sequence similarity 131, member C [Source:MGI Symbol;Acc:MGI:2685539]	ENSMUSG00000006218.4	353.071	-0.027569	0.13711	-0.201071	0.840643	0.980141	353.071	0.109305	0.130734	0.836086	0.403107	0.999578	353.071	0.0817356	0.100798	0.810889	0.41743	0.840204	53.8885	0.111849	0.22188	0.504098	0.614192	0.87405	53.8885	-0.43765	0.293377	-1.49177	0.13576	0.999816	53.8885	-0.325801	0.278773	-1.1687	0.242525	0.763294
Fblim1	filamin binding LIM protein 1 [Source:MGI Symbol;Acc:MGI:1921452]	ENSMUSG00000006219.12	70.3751	-0.805792	0.267162	-3.01612	0.00256034	0.0454967	70.3751	0.147496	0.260147	0.56697	0.570735	0.999578	70.3751	-0.658297	0.192728	-3.41568	0.000636238	0.0126155	21.2483	-1.07447	0.371112	-2.89528	0.0037882	0.0571361	21.2483	0.0861718	0.477827	0.180341	0.856885	0.999816	21.2483	-0.9883	0.424111	-2.33029	0.019791	0.256153
Hspb7	heat shock protein family, member 7 (cardiovascular) [Source:MGI Symbol;Acc:MGI:1352494]	ENSMUSG00000006221.7	18.1715	0.578074	0.588638	0.982053	0.326074	0.740522	18.1715	0.393456	0.539954	0.728684	0.466195	0.999578	18.1715	0.97153	0.417897	2.32481	0.0200822	0.179051	8.69505	0.433824	3.82652	0.113373	0.909735	0.979735	8.69505	-0.048689	5.03527	-0.00966958	0.992285	0.999816	8.69505	0.385135	4.77987	0.0805743	0.93578	0.993837
Epor	erythropoietin receptor [Source:MGI Symbol;Acc:MGI:95408]	ENSMUSG00000006235.6	55.2255	-0.335213	0.287097	-1.16759	0.242971	0.667464	55.2255	-0.00293059	0.276807	-0.0105871	0.991553	0.999578	55.2255	-0.338144	0.209062	-1.61743	0.105785	0.489218	162.067	-0.308516	0.137994	-2.23573	0.0253698	0.196777	162.067	0.129843	0.182112	0.712984	0.475856	0.999816	162.067	-0.178673	0.170865	-1.0457	0.295701	0.798031
Ccdc159	coiled-coil domain containing 159 [Source:MGI Symbol;Acc:MGI:1914369]	ENSMUSG00000006241.16	190.683	-0.0597947	0.168999	-0.353818	0.723475	0.944405	190.683	0.130612	0.159949	0.816583	0.414167	0.999578	190.683	0.0708169	0.121895	0.580965	0.561264	0.909343	202.115	0.384991	0.124411	3.09452	0.00197133	0.0350297	202.115	0.00730971	0.164383	0.0444677	0.964532	0.999816	202.115	0.3923	0.157309	2.49381	0.0126379	0.200731
Mob1b	MOB kinase activator 1B [Source:MGI Symbol;Acc:MGI:1915723]	ENSMUSG00000006262.15	722.127	-0.153277	0.0966063	-1.58662	0.1126	0.488987	722.127	0.0397585	0.0919921	0.432195	0.6656	0.999578	722.127	-0.113519	0.0698248	-1.62576	0.104	0.485281	1011.09	0.213022	0.0742908	2.86741	0.00413848	0.0611858	1011.09	-0.0316045	0.0971587	-0.325288	0.744963	0.999816	1011.09	0.181418	0.0919926	1.97209	0.0485994	0.417061
Vax1	ventral anterior homeobox 1 [Source:MGI Symbol;Acc:MGI:1277163]	ENSMUSG00000006270.7	0.501138	-0.735481	3.52625	-0.208573	0.834782	NA	0.501138	-0.024061	3.34781	-0.00718709	0.994266	NA	0.501138	-0.759542	2.58741	-0.293553	0.769099	0.972225	8.93787	0.310644	0.563629	0.551149	0.581532	0.856723	8.93787	0.0282523	0.734234	0.0384786	0.969306	0.999816	8.93787	0.338896	0.695582	0.487212	0.626108	0.944243
Atp6v1b2	ATPase, H+ transporting, lysosomal V1 subunit B2 [Source:MGI Symbol;Acc:MGI:109618]	ENSMUSG00000006273.14	17747.8	-0.0175828	0.065063	-0.270242	0.786974	0.96712	17747.8	0.000297256	0.0620649	0.00478944	0.996179	0.999578	17747.8	-0.0172855	0.0473697	-0.364907	0.715181	0.956982	24252.4	0.0874746	0.0377935	2.31454	0.0206382	0.17317	24252.4	-0.034952	0.0497571	-0.702453	0.482396	0.999816	24252.4	0.0525225	0.0471355	1.11429	0.265156	0.776534
Eps15l1	epidermal growth factor receptor pathway substrate 15-like 1 [Source:MGI Symbol;Acc:MGI:104582]	ENSMUSG00000006276.10	1850.25	-0.00245811	0.0707137	-0.0347615	0.97227	0.999575	1850.25	-0.00171642	0.0673409	-0.0254885	0.979665	0.999578	1850.25	-0.00417453	0.0514749	-0.0810983	0.935364	0.996066	1293.39	0.010057	0.0642782	0.15646	0.87567	0.970784	1293.39	-0.0222564	0.0845215	-0.263323	0.792302	0.999816	1293.39	-0.0121994	0.0798974	-0.152688	0.878644	0.989717
Tep1	telomerase associated protein 1 [Source:MGI Symbol;Acc:MGI:109573]	ENSMUSG00000006281.7	411.248	0.262118	0.117634	2.22825	0.0258638	0.221024	411.248	0.0729073	0.110628	0.65903	0.509876	0.999578	411.248	0.335026	0.0849328	3.9446	7.9934e-05	0.00210079	153.584	0.401898	0.177838	2.25991	0.0238268	0.189571	153.584	0.0525669	0.232203	0.226383	0.820903	0.999816	153.584	0.454465	0.220978	2.05661	0.0397237	0.373568
Ttc5	tetratricopeptide repeat domain 5 [Source:MGI Symbol;Acc:MGI:2683584]	ENSMUSG00000006288.7	680.112	0.0455111	0.0894363	0.508866	0.610846	0.900587	680.112	0.0151935	0.0850998	0.178538	0.858301	0.999578	680.112	0.0607046	0.0652137	0.930857	0.351928	0.802739	818.324	0.168508	0.0678758	2.48259	0.0130431	0.131062	818.324	0.0840712	0.0890015	0.944605	0.344861	0.999816	818.324	0.252579	0.0843859	2.99314	0.0027612	0.071974
Osgep	O-sialoglycoprotein endopeptidase [Source:MGI Symbol;Acc:MGI:1913496]	ENSMUSG00000006289.14	636.212	0.17138	0.0950347	1.80334	0.0713344	0.394547	636.212	-0.13125	0.0903906	-1.45204	0.146492	0.999578	636.212	0.0401298	0.0694398	0.577908	0.563327	0.909798	465.581	-0.15208	0.104423	-1.45638	0.145286	0.49584	465.581	0.0372362	0.137347	0.271111	0.786306	0.999816	465.581	-0.114844	0.129332	-0.887976	0.374554	0.84212
Aamp	angio-associated migratory protein [Source:MGI Symbol;Acc:MGI:107809]	ENSMUSG00000006299.13	3628.52	0.0811114	0.0547047	1.48271	0.138151	0.533368	3628.52	0.0271153	0.0520639	0.520809	0.6025	0.999578	3628.52	0.108227	0.0398378	2.71668	0.00659397	0.0823454	3835.18	-0.000792444	0.0517418	-0.0153154	0.987781	0.998365	3835.18	0.0409973	0.0680736	0.602249	0.547008	0.999816	3835.18	0.0402049	0.0644024	0.624276	0.532447	0.911599
Tmbim1	transmembrane BAX inhibitor motif containing 1 [Source:MGI Symbol;Acc:MGI:1916910]	ENSMUSG00000006301.17	3165.93	0.120063	0.074465	1.61234	0.106888	0.477202	3165.93	-0.0436306	0.0709432	-0.615007	0.53855	0.999578	3165.93	0.0764324	0.054186	1.41056	0.158375	0.587817	770.343	-0.0623008	0.10893	-0.571935	0.567366	0.851159	770.343	-0.0116111	0.143251	-0.081054	0.935399	0.999816	770.343	-0.0739118	0.13545	-0.545676	0.585288	0.931359
Arpc2	actin related protein 2/3 complex, subunit 2 [Source:MGI Symbol;Acc:MGI:1923959]	ENSMUSG00000006304.14	2923.09	0.0939385	0.0487078	1.92861	0.053779	0.338908	2923.09	-0.0460843	0.0463946	-0.993311	0.320558	0.999578	2923.09	0.0478542	0.0355368	1.34661	0.178106	0.61958	4913.92	-0.036464	0.0491805	-0.741433	0.458431	0.788214	4913.92	-0.0574236	0.0647725	-0.886544	0.375324	0.999816	4913.92	-0.0938877	0.0613014	-1.53157	0.125628	0.62609
Kmt2b	lysine (K)-specific methyltransferase 2B [Source:MGI Symbol;Acc:MGI:109565]	ENSMUSG00000006307.16	1954.14	0.0116034	0.0672889	0.172441	0.863091	0.984128	1954.14	0.0292793	0.0639728	0.457684	0.64718	0.999578	1954.14	0.0408827	0.0487776	0.838144	0.40195	0.832977	1612.35	0.173797	0.0882236	1.96996	0.048843	0.284465	1612.35	-0.0762677	0.115969	-0.657655	0.51076	0.999816	1612.35	0.0975292	0.109866	0.887707	0.374698	0.84212
Zbtb32	zinc finger and BTB domain containing 32 [Source:MGI Symbol;Acc:MGI:1891838]	ENSMUSG00000006310.10	38.6878	0.202616	0.370903	0.546276	0.584876	0.891135	38.6878	-0.0780342	0.350413	-0.222692	0.823775	0.999578	38.6878	0.124581	0.268532	0.463935	0.642694	0.937996	41.1831	0.222802	0.22916	0.972252	0.330925	0.697268	41.1831	-0.0285018	0.29917	-0.0952695	0.924101	0.999816	41.1831	0.1943	0.283278	0.685897	0.492778	0.897412
Upk1a	uroplakin 1A [Source:MGI Symbol;Acc:MGI:98911]	ENSMUSG00000006313.5	21.6202	0.0625317	0.486747	0.128469	0.897778	0.990132	21.6202	0.311591	0.45801	0.680315	0.496305	0.999578	21.6202	0.374123	0.349973	1.06901	0.285067	0.747061	6.65834	-0.278619	0.554283	-0.502666	0.615199	0.874547	6.65834	0.336015	0.742808	0.452358	0.651011	0.999816	6.65834	0.0573955	0.68919	0.0832797	0.933629	0.993395
Tmem147	transmembrane protein 147 [Source:MGI Symbol;Acc:MGI:1915011]	ENSMUSG00000006315.9	1720.33	-0.0308395	0.064749	-0.476293	0.633866	0.911368	1720.33	0.0651784	0.0617117	1.05618	0.290888	0.999578	1720.33	0.0343389	0.0472858	0.7262	0.467716	0.867368	1278.03	0.0595666	0.0554449	1.07434	0.282671	0.654999	1278.03	-0.161533	0.0730409	-2.21154	0.0269984	0.999816	1278.03	-0.101966	0.0691448	-1.47468	0.140299	0.643496
Rps9	ribosomal protein S9 [Source:MGI Symbol;Acc:MGI:1924096]	ENSMUSG00000006333.14	5339.06	0.186441	0.0469222	3.97341	7.08516e-05	0.00239548	5339.06	-0.160624	0.0447361	-3.59048	0.000330065	0.0817644	5339.06	0.0258169	0.0342912	0.75287	0.451528	0.859025	3792.22	-0.10702	0.0515459	-2.0762	0.0378754	0.246602	3792.22	-0.0271428	0.0678868	-0.399824	0.689286	0.999816	3792.22	-0.134162	0.0642073	-2.08952	0.0366611	0.360044
Tfpt	TCF3 (E2A) fusion partner [Source:MGI Symbol;Acc:MGI:1916964]	ENSMUSG00000006335.16	408.238	0.114625	0.109931	1.0427	0.297088	0.717091	408.238	-0.0980134	0.104661	-0.936485	0.349024	0.999578	408.238	0.0166111	0.0805693	0.206172	0.836656	0.9851	430.785	0.00276469	0.0867559	0.0318674	0.974578	0.994517	430.785	-0.0336665	0.114436	-0.294195	0.768609	0.999816	430.785	-0.0309018	0.108112	-0.285832	0.775007	0.976188
Susd2	sushi domain containing 2 [Source:MGI Symbol;Acc:MGI:1918983]	ENSMUSG00000006342.15	2310.48	0.171453	0.114134	1.5022	0.133044	0.524028	2310.48	0.0294269	0.108685	0.270755	0.78658	0.999578	2310.48	0.20088	0.0830923	2.41756	0.0156251	0.150042	288.494	-0.0556412	0.142485	-0.390505	0.696163	0.905896	288.494	0.246875	0.186693	1.32236	0.186048	0.999816	288.494	0.191234	0.176007	1.08651	0.277252	0.784463
Ggt5	gamma-glutamyltransferase 5 [Source:MGI Symbol;Acc:MGI:1346063]	ENSMUSG00000006344.17	209.512	0.716498	0.267206	2.68144	0.00733052	0.0983538	209.512	-0.00939041	0.252844	-0.0371392	0.970374	0.999578	209.512	0.707108	0.193799	3.64866	0.00026361	0.00600637	53.4732	-0.314007	0.242691	-1.29385	0.195716	0.562593	53.4732	0.056223	0.319262	0.176103	0.860213	0.999816	53.4732	-0.257784	0.297708	-0.865896	0.386547	0.846447
Ggt1	gamma-glutamyltransferase 1 [Source:MGI Symbol;Acc:MGI:95706]	ENSMUSG00000006345.10	67.7294	0.0489595	0.274786	0.178173	0.858587	0.983346	67.7294	-0.234836	0.26424	-0.888721	0.374153	0.999578	67.7294	-0.185877	0.20245	-0.918136	0.358548	0.808357	40.1896	-0.164618	0.261058	-0.63058	0.528315	0.830369	40.1896	-0.163245	0.346993	-0.470456	0.638029	0.999816	40.1896	-0.327863	0.325915	-1.00598	0.314426	0.810366
Crip2	cysteine rich protein 2 [Source:MGI Symbol;Acc:MGI:1915587]	ENSMUSG00000006356.10	1397.52	0.324856	0.115895	2.80302	0.00506268	0.0743921	1397.52	-0.0143051	0.110201	-0.129809	0.896717	0.999578	1397.52	0.31055	0.0842001	3.68824	0.000225807	0.00524472	2651.84	-0.269291	0.0683072	-3.94234	8.06889e-05	0.00274379	2651.84	0.0029671	0.09007	0.0329422	0.973721	0.999816	2651.84	-0.266323	0.0850757	-3.13043	0.0017455	0.0506129
Crip1	cysteine-rich protein 1 (intestinal) [Source:MGI Symbol;Acc:MGI:88501]	ENSMUSG00000006360.11	182.795	0.58573	0.296683	1.97426	0.0483518	0.318973	182.795	-0.136298	0.281451	-0.48427	0.628195	0.999578	182.795	0.449432	0.214958	2.09079	0.0365468	0.268797	54.7154	-0.0150156	0.230733	-0.0650776	0.948112	0.987874	54.7154	0.0999701	0.305993	0.326707	0.743889	0.999816	54.7154	0.0849546	0.289168	0.29379	0.768918	0.974408
Cbfa2t3	core-binding factor, runt domain, alpha subunit 2, translocated to, 3 (human) [Source:MGI Symbol;Acc:MGI:1338013]	ENSMUSG00000006362.16	220.433	-0.176305	0.156173	-1.12891	0.258935	0.681468	220.433	0.0565971	0.149167	0.37942	0.704376	0.999578	220.433	-0.119708	0.113319	-1.05638	0.290797	0.752265	817.544	-0.522564	0.151987	-3.43822	0.000585555	0.0138844	817.544	-0.0460274	0.20031	-0.229781	0.818262	0.999816	817.544	-0.568591	0.18925	-3.00445	0.00266062	0.0699616
Fbln1	fibulin 1 [Source:MGI Symbol;Acc:MGI:95487]	ENSMUSG00000006369.14	777.245	-0.396237	0.3636	-1.08976	0.275818	0.697165	777.245	0.310604	0.346853	0.895492	0.370524	0.999578	777.245	-0.0856329	0.26404	-0.324318	0.745697	0.965694	173.104	-0.67805	0.209549	-3.23576	0.00121321	0.0241705	173.104	0.25304	0.272536	0.928464	0.353167	0.999816	173.104	-0.42501	0.253952	-1.67359	0.0942119	0.566559
Pgrmc1	progesterone receptor membrane component 1 [Source:MGI Symbol;Acc:MGI:1858305]	ENSMUSG00000006373.10	4232.95	-0.037951	0.0756219	-0.501853	0.615771	0.903177	4232.95	-0.0129423	0.0721207	-0.179454	0.857582	0.999578	4232.95	-0.0508934	0.0549578	-0.926045	0.354423	0.805318	8139.12	0.0519282	0.134601	0.385794	0.699649	0.907018	8139.12	-0.032378	0.177255	-0.182664	0.855062	0.999816	8139.12	0.0195502	0.167938	0.116413	0.907325	0.991874
Gcat	glycine C-acetyltransferase (2-amino-3-ketobutyrate-coenzyme A ligase) [Source:MGI Symbol;Acc:MGI:1349389]	ENSMUSG00000006378.14	349.909	0.105802	0.117973	0.896834	0.369807	0.77089	349.909	-0.0151741	0.112002	-0.13548	0.892232	0.999578	349.909	0.0906279	0.0858724	1.05538	0.291252	0.752265	299.439	-0.182293	0.10537	-1.73003	0.0836248	0.378691	299.439	0.254075	0.138127	1.83943	0.0658515	0.999816	299.439	0.0717821	0.129462	0.554464	0.579262	0.929074
Tek	endothelial-specific receptor tyrosine kinase [Source:MGI Symbol;Acc:MGI:98664]	ENSMUSG00000006386.15	529.08	-0.0201398	0.131608	-0.153028	0.878376	0.98631	529.08	0.0762997	0.125246	0.609201	0.542391	0.999578	529.08	0.0561599	0.0957093	0.586776	0.557354	0.908522	306.514	-0.216445	0.162524	-1.33178	0.182934	0.546973	306.514	0.0552273	0.212927	0.259372	0.795349	0.999816	306.514	-0.161218	0.200298	-0.804888	0.420884	0.864653
Mpl	myeloproliferative leukemia virus oncogene [Source:MGI Symbol;Acc:MGI:97076]	ENSMUSG00000006389.13	3.90643	0.555732	1.16353	0.477627	0.632916	NA	3.90643	0.0644604	1.07222	0.0601188	0.952061	NA	3.90643	0.620192	0.847894	0.73145	0.464504	0.865428	26.7285	-0.201387	0.449823	-0.447704	0.654367	0.889329	26.7285	0.938392	0.587026	1.59855	0.10992	0.999816	26.7285	0.737005	0.55151	1.33634	0.181438	0.694645
Elovl1	elongation of very long chain fatty acids (FEN1/Elo2, SUR4/Elo3, yeast)-like 1 [Source:MGI Symbol;Acc:MGI:1858959]	ENSMUSG00000006390.15	1612.55	-0.0620819	0.155252	-0.399878	0.689246	0.93328	1612.55	0.010128	0.148129	0.0683727	0.945489	0.999578	1612.55	-0.0519539	0.112957	-0.459943	0.645557	0.93922	280.599	-0.0339542	0.143873	-0.236001	0.813432	0.951495	280.599	-0.137215	0.190023	-0.722101	0.470232	0.999816	280.599	-0.17117	0.179961	-0.951148	0.341529	0.826404
Med8	mediator complex subunit 8 [Source:MGI Symbol;Acc:MGI:1915269]	ENSMUSG00000006392.16	459.086	-0.388187	0.112196	-3.45991	0.000540349	0.0134489	459.086	-0.11408	0.108448	-1.05194	0.292828	0.999578	459.086	-0.502267	0.0823175	-6.10158	1.05026e-09	6.79184e-08	432.691	-0.707151	0.0882681	-8.0114	1.13412e-15	1.54261e-13	432.691	0.0434243	0.116243	0.373564	0.708729	0.999816	432.691	-0.663727	0.107218	-6.19046	5.99906e-10	7.2974e-08
Hyi	hydroxypyruvate isomerase (putative) [Source:MGI Symbol;Acc:MGI:1915430]	ENSMUSG00000006395.16	250.261	-0.599931	0.129735	-4.62428	3.759e-06	0.000178956	250.261	0.0466817	0.126399	0.369321	0.711888	0.999578	250.261	-0.55325	0.0944469	-5.85778	4.69082e-09	2.82264e-07	111.594	-0.335556	0.15827	-2.12015	0.0339935	0.230977	111.594	-0.0549711	0.209251	-0.262703	0.792779	0.999816	111.594	-0.390527	0.195168	-2.00097	0.0453952	0.400473
Cdc20	cell division cycle 20 [Source:MGI Symbol;Acc:MGI:1859866]	ENSMUSG00000006398.15	32.4054	0.33741	0.359187	0.939371	0.34754	0.756583	32.4054	0.211605	0.330755	0.639763	0.522327	0.999578	32.4054	0.549015	0.25043	2.19229	0.0283585	0.226418	24.2784	0.0992781	0.388018	0.255859	0.798059	0.945714	24.2784	0.122292	0.499744	0.244709	0.806681	0.999816	24.2784	0.22157	0.470734	0.470691	0.637861	0.948106
Adamts4	a disintegrin-like and metallopeptidase (reprolysin type) with thrombospondin type 1 motif, 4 [Source:MGI Symbol;Acc:MGI:1339949]	ENSMUSG00000006403.13	2316.1	0.138494	0.123976	1.1171	0.263951	0.68549	2316.1	-0.0406106	0.118129	-0.343783	0.731009	0.999578	2316.1	0.0978835	0.0902104	1.08506	0.277896	0.741045	449.797	0.0856622	0.138855	0.616918	0.537289	0.835745	449.797	0.0383641	0.182287	0.210459	0.833309	0.999816	449.797	0.124026	0.172427	0.719297	0.471958	0.886932
Nectin4	nectin cell adhesion molecule 4 [Source:MGI Symbol;Acc:MGI:1918990]	ENSMUSG00000006411.12	405.888	-0.0455854	0.135517	-0.336382	0.736583	0.948339	405.888	0.104922	0.129044	0.81307	0.416178	0.999578	405.888	0.0593366	0.0987925	0.600618	0.548094	0.905334	160.54	-0.00338054	0.158847	-0.0212817	0.983021	0.99731	160.54	-0.0747579	0.208316	-0.358868	0.719694	0.999816	160.54	-0.0781384	0.196653	-0.397341	0.691116	0.957085
Pfdn2	prefoldin 2 [Source:MGI Symbol;Acc:MGI:1276111]	ENSMUSG00000006412.10	1971.32	-0.0803467	0.0633095	-1.26911	0.204402	0.625933	1971.32	0.0595489	0.0603323	0.987015	0.323635	0.999578	1971.32	-0.0207978	0.0462058	-0.450112	0.652629	0.94226	1891.86	-0.0170488	0.048363	-0.352517	0.724451	0.916279	1891.86	-0.000295303	0.0636529	-0.00463927	0.996298	0.999816	1891.86	-0.0173441	0.0601331	-0.288428	0.773019	0.975488
Rnf114	ring finger protein 114 [Source:MGI Symbol;Acc:MGI:1933159]	ENSMUSG00000006418.17	1422.81	0.100897	0.0646167	1.56148	0.118411	0.500742	1422.81	-0.0798884	0.061558	-1.29777	0.194365	0.999578	1422.81	0.0210091	0.0471779	0.445316	0.656091	0.942368	1462.27	-0.0233581	0.0534496	-0.437011	0.662103	0.89185	1462.27	-0.0158744	0.0702993	-0.225812	0.821348	0.999816	1462.27	-0.0392325	0.0663659	-0.591154	0.554417	0.919776
C330007P06Rik	RIKEN cDNA C330007P06 gene [Source:MGI Symbol;Acc:MGI:1924894]	ENSMUSG00000006423.15	1355.45	0.114107	0.068659	1.66194	0.0965254	0.457036	1355.45	-0.109783	0.0652558	-1.68235	0.0925007	0.999578	1355.45	0.00432367	0.0499947	0.0864827	0.931083	0.996066	1522.41	0.129987	0.0588137	2.21015	0.0270947	0.203816	1522.41	-0.00881442	0.0771474	-0.114254	0.909036	0.999816	1522.41	0.121173	0.0730108	1.65965	0.096984	0.574144
Neurl1a	neuralized E3 ubiquitin protein ligase 1A [Source:MGI Symbol;Acc:MGI:1334263]	ENSMUSG00000006435.15	1416.34	-0.0528182	0.0958443	-0.551083	0.581576	0.889954	1416.34	0.0667869	0.0913845	0.730834	0.464881	0.999578	1416.34	0.0139687	0.0698085	0.2001	0.841402	0.986206	5897.12	0.0382223	0.0903799	0.422907	0.672363	0.895723	5897.12	-0.0252224	0.118999	-0.211954	0.832143	0.999816	5897.12	0.0129999	0.112721	0.115329	0.908185	0.991874
Srm	spermidine synthase [Source:MGI Symbol;Acc:MGI:102690]	ENSMUSG00000006442.10	894.058	0.0386839	0.0833655	0.464028	0.642628	0.914517	894.058	-0.072873	0.0795444	-0.916131	0.359598	0.999578	894.058	-0.0341892	0.061012	-0.560368	0.575228	0.914247	1141.04	-0.00283847	0.0634103	-0.0447636	0.964296	0.990756	1141.04	-0.0642644	0.0835804	-0.768893	0.441957	0.999816	1141.04	-0.0671029	0.0790541	-0.848822	0.39598	0.852353
Epha2	Eph receptor A2 [Source:MGI Symbol;Acc:MGI:95278]	ENSMUSG00000006445.3	95.6024	-0.153892	0.34375	-0.447684	0.654381	0.918614	95.6024	0.127792	0.326946	0.390865	0.695897	0.999578	95.6024	-0.0260997	0.248262	-0.10513	0.916273	0.996066	27.9187	-0.767389	0.345147	-2.22337	0.0261911	0.200343	27.9187	0.247837	0.457455	0.541774	0.587974	0.999816	27.9187	-0.519552	0.41944	-1.23868	0.215464	0.737469
Rbm14	RNA binding motif protein 14 [Source:MGI Symbol;Acc:MGI:1929092]	ENSMUSG00000006456.10	746.442	-0.0597718	0.0812266	-0.735865	0.461813	0.830285	746.442	0.0771533	0.0772847	0.9983	0.318134	0.999578	746.442	0.0173815	0.0589128	0.295038	0.767965	0.972225	800.878	0.162765	0.0697137	2.33476	0.0195562	0.167641	800.878	0.0730342	0.0910859	0.801817	0.422659	0.999816	800.878	0.235799	0.0861487	2.73711	0.00619811	0.126826
Actn3	actinin alpha 3 [Source:MGI Symbol;Acc:MGI:99678]	ENSMUSG00000006457.3	47.483	0.294524	0.42555	0.692103	0.488872	0.844366	47.483	-0.0374569	0.402874	-0.0929742	0.925924	0.999578	47.483	0.257068	0.306581	0.838499	0.401751	0.832977	42.6469	0.246778	0.297706	0.828933	0.407143	0.75559	42.6469	-0.72096	0.39585	-1.8213	0.0685617	0.999816	42.6469	-0.474182	0.376903	-1.2581	0.208355	0.727175
Zdhhc24	zinc finger, DHHC domain containing 24 [Source:MGI Symbol;Acc:MGI:1917855]	ENSMUSG00000006463.13	666.214	0.172007	0.0793005	2.16905	0.030079	0.242834	666.214	-0.127837	0.0753204	-1.69724	0.0896517	0.999578	666.214	0.0441699	0.0578121	0.764025	0.444852	0.855928	617.827	0.0385876	0.0650632	0.593079	0.553128	0.844825	617.827	0.00553731	0.0851213	0.065052	0.948133	0.999816	617.827	0.0441249	0.0802116	0.550106	0.582247	0.930128
Bbs1	Bardet-Biedl syndrome 1 (human) [Source:MGI Symbol;Acc:MGI:1277215]	ENSMUSG00000006464.8	753.872	-0.211916	0.0878529	-2.41217	0.0158579	0.164522	753.872	0.0157194	0.083998	0.18714	0.851551	0.999578	753.872	-0.196196	0.0635846	-3.0856	0.00203144	0.0333614	1275.75	-0.249878	0.0655054	-3.81462	0.000136392	0.00425144	1275.75	0.0153007	0.0858997	0.178123	0.858626	0.999816	1275.75	-0.234578	0.0806824	-2.90742	0.00364423	0.0875199
Slc34a3	solute carrier family 34 (sodium phosphate), member 3 [Source:MGI Symbol;Acc:MGI:2159410]	ENSMUSG00000006469.13	76.426	0.607057	0.295295	2.05576	0.0398052	0.286665	76.426	-0.524553	0.280143	-1.87245	0.0611447	0.999578	76.426	0.0825043	0.217126	0.379984	0.703957	0.955147	2.00292	0.292031	1.07537	0.271564	0.785958	NA	2.00292	-0.41789	1.36404	-0.306362	0.759329	0.999816	2.00292	-0.125859	1.30213	-0.0966568	0.922999	NA
Ndor1	NADPH dependent diflavin oxidoreductase 1 [Source:MGI Symbol;Acc:MGI:1926047]	ENSMUSG00000006471.18	1174.84	0.0609815	0.0736655	0.827815	0.407775	0.796055	1174.84	0.0640842	0.0698639	0.917272	0.359	0.999578	1174.84	0.125066	0.0534056	2.34181	0.0191905	0.173583	690.337	0.109201	0.0779842	1.4003	0.161425	0.516798	690.337	-0.104155	0.10258	-1.01535	0.309939	0.999816	690.337	0.00504614	0.0972346	0.0518965	0.958611	0.996173
Nsmf	NMDA receptor synaptonuclear signaling and neuronal migration factor [Source:MGI Symbol;Acc:MGI:1861755]	ENSMUSG00000006476.19	4917.57	-0.049947	0.0640448	-0.779875	0.435464	0.812151	4917.57	0.0544003	0.0610769	0.890686	0.373098	0.999578	4917.57	0.00445337	0.0465967	0.0955725	0.92386	0.996066	13784.9	0.050144	0.0640731	0.782605	0.433859	0.772326	13784.9	-0.0286364	0.0843784	-0.339381	0.734323	0.999816	13784.9	0.0215075	0.0799408	0.269043	0.787896	0.978085
Pdk1	pyruvate dehydrogenase kinase, isoenzyme 1 [Source:MGI Symbol;Acc:MGI:1926119]	ENSMUSG00000006494.11	1035.43	-0.0191522	0.0880239	-0.21758	0.827756	0.978403	1035.43	0.0402054	0.0837205	0.480233	0.631062	0.999578	1035.43	0.0210531	0.0636617	0.330703	0.740869	0.964801	2199.91	0.00866775	0.0622991	0.139131	0.889346	0.973618	2199.91	0.187393	0.0816752	2.29437	0.0217694	0.999816	2199.91	0.196061	0.0771574	2.54105	0.0110521	0.18435
Ptbp1	polypyrimidine tract binding protein 1 [Source:MGI Symbol;Acc:MGI:97791]	ENSMUSG00000006498.16	1179.94	0.1025	0.11066	0.926259	0.354312	0.761011	1179.94	-0.0710179	0.105452	-0.673462	0.500653	0.999578	1179.94	0.0314819	0.0803503	0.391808	0.6952	0.954244	624.111	-0.163794	0.10018	-1.63499	0.102051	0.41798	624.111	-0.0485375	0.131335	-0.369571	0.711702	0.999816	624.111	-0.212332	0.123738	-1.71598	0.0861654	0.547434
Mvd	mevalonate (diphospho) decarboxylase [Source:MGI Symbol;Acc:MGI:2179327]	ENSMUSG00000006517.5	761.988	-0.0853536	0.105497	-0.80906	0.41848	0.801974	761.988	-0.0214135	0.100823	-0.212386	0.831806	0.999578	761.988	-0.106767	0.076632	-1.39324	0.163546	0.596783	569.039	-0.191417	0.106593	-1.79578	0.0725291	0.353792	569.039	-0.0171643	0.140275	-0.122361	0.902613	0.999816	569.039	-0.208582	0.132318	-1.57637	0.11494	0.609576
Cyba	cytochrome b-245, alpha polypeptide [Source:MGI Symbol;Acc:MGI:1316658]	ENSMUSG00000006519.11	201.584	0.995146	0.190077	5.23549	1.64547e-07	1.03482e-05	201.584	-0.601053	0.179609	-3.34645	0.000818545	0.147802	201.584	0.394093	0.139069	2.8338	0.00459985	0.0623922	87.6209	-0.152044	0.185648	-0.818995	0.412789	0.75987	87.6209	0.0766049	0.245688	0.311798	0.755194	0.999816	87.6209	-0.0754396	0.230643	-0.327084	0.743604	0.971926
Itih3	inter-alpha trypsin inhibitor, heavy chain 3 [Source:MGI Symbol;Acc:MGI:96620]	ENSMUSG00000006522.16	4015.88	-0.538311	0.0992163	-5.42563	5.77496e-08	3.99335e-06	4015.88	0.0453658	0.0948253	0.478414	0.632355	0.999578	4015.88	-0.492946	0.0722619	-6.82165	9e-12	7.30547e-10	412.717	-0.200973	0.110166	-1.82427	0.0681119	0.342091	412.717	-0.34593	0.14466	-2.39133	0.0167875	0.999816	412.717	-0.546903	0.13617	-4.01633	5.91126e-05	0.00313632
Tmem110	transmembrane protein 110 [Source:MGI Symbol;Acc:MGI:1921500]	ENSMUSG00000006526.12	774.134	0.0693086	0.0878469	0.78897	0.430129	0.809113	774.134	-0.120759	0.0838137	-1.4408	0.149642	0.999578	774.134	-0.0514501	0.0641381	-0.802176	0.422451	0.842321	612.323	-0.04133	0.0759033	-0.544509	0.586091	0.859547	612.323	-0.0751331	0.0997871	-0.752934	0.45149	0.999816	612.323	-0.116463	0.0940578	-1.23821	0.215639	0.737469
Sfmbt1	Scm-like with four mbt domains 1 [Source:MGI Symbol;Acc:MGI:1859609]	ENSMUSG00000006527.15	954.875	-0.00185521	0.0777659	-0.0238564	0.980967	0.999614	954.875	-0.0727987	0.0740074	-0.983668	0.325279	0.999578	954.875	-0.0746539	0.0566342	-1.31818	0.187445	0.633385	1124.58	-0.00476338	0.0755802	-0.0630242	0.949747	0.987961	1124.58	-0.0218019	0.0991448	-0.2199	0.825949	0.999816	1124.58	-0.0265653	0.0936406	-0.283695	0.776644	0.976826
Prkag3	protein kinase, AMP-activated, gamma 3 non-catatlytic subunit [Source:MGI Symbol;Acc:MGI:1891343]	ENSMUSG00000006542.13	34.7305	-0.053161	0.457132	-0.116292	0.907421	0.991273	34.7305	-0.67829	0.444131	-1.52723	0.126704	0.999578	34.7305	-0.731451	0.340228	-2.14988	0.0315646	0.243291	1.73112	0.0708722	1.08232	0.0654819	0.94779	NA	1.73112	-1.54036	1.51467	-1.01696	0.309173	0.999816	1.73112	-1.46949	1.45358	-1.01094	0.312045	NA
Cryba2	crystallin, beta A2 [Source:MGI Symbol;Acc:MGI:104336]	ENSMUSG00000006546.3	19.0548	0.626135	0.509115	1.22985	0.218754	0.643493	19.0548	-0.354251	0.476373	-0.743641	0.457093	0.999578	19.0548	0.271884	0.374313	0.726355	0.467621	0.867368	12.1881	-0.19556	4.2169	-0.0463754	0.963011	0.990605	12.1881	0.558613	5.54801	0.100687	0.919799	0.999816	12.1881	0.363052	5.26851	0.0689099	0.945061	0.995147
Atp7b	ATPase, Cu++ transporting, beta polypeptide [Source:MGI Symbol;Acc:MGI:103297]	ENSMUSG00000006567.11	239.368	0.0509693	0.156933	0.324785	0.745344	0.952609	239.368	-0.0198244	0.149276	-0.132804	0.894349	0.999578	239.368	0.0311449	0.114195	0.272735	0.785057	0.975786	57.295	-0.0667655	0.202235	-0.330138	0.741296	0.925043	57.295	0.257493	0.260893	0.986969	0.323658	0.999816	57.295	0.190727	0.242883	0.785264	0.432299	0.868942
Rundc3a	RUN domain containing 3A [Source:MGI Symbol;Acc:MGI:1858752]	ENSMUSG00000006575.14	4974.35	-0.0395093	0.0498061	-0.793262	0.427625	0.806985	4974.35	0.0401136	0.0474899	0.844677	0.398291	0.999578	4974.35	0.000604364	0.0362641	0.0166656	0.986703	0.999033	9229.55	0.0298348	0.0328473	0.908287	0.363727	0.72496	9229.55	-0.0237443	0.0432447	-0.549069	0.582958	0.999816	9229.55	0.00609048	0.0409454	0.148747	0.881754	0.989717
Slc4a3	solute carrier family 4 (anion exchanger), member 3 [Source:MGI Symbol;Acc:MGI:109350]	ENSMUSG00000006576.16	4075.79	0.0249745	0.0690609	0.361629	0.717629	0.942156	4075.79	0.0448747	0.0658028	0.681958	0.495266	0.999578	4075.79	0.0698492	0.0502748	1.38935	0.164727	0.599764	5091.41	0.192169	0.0430103	4.46797	7.8966e-06	0.00036021	5091.41	0.0725222	0.05653	1.2829	0.199528	0.999816	5091.41	0.264691	0.0535778	4.94031	7.79978e-07	6.27421e-05
Cdt1	chromatin licensing and DNA replication factor 1 [Source:MGI Symbol;Acc:MGI:1914427]	ENSMUSG00000006585.3	104.042	0.0043512	0.209135	0.0208057	0.983401	0.999614	104.042	0.0431562	0.199642	0.216168	0.828856	0.999578	104.042	0.0475074	0.15184	0.312878	0.754374	0.968284	44.0291	0.154819	0.261375	0.592324	0.553633	0.845006	44.0291	-0.0209293	0.342127	-0.0611741	0.951221	0.999816	44.0291	0.133889	0.323387	0.414022	0.678858	0.954493
Runx1t1	runt-related transcription factor 1; translocated to, 1 (cyclin D-related) [Source:MGI Symbol;Acc:MGI:104793]	ENSMUSG00000006586.15	446.872	-0.398904	0.121717	-3.27729	0.00104809	0.0228812	446.872	0.300581	0.115941	2.59254	0.0095269	0.550535	446.872	-0.0983223	0.087236	-1.12708	0.259707	0.722066	495.377	0.145326	0.111429	1.30421	0.192164	0.558065	495.377	-0.138853	0.1454	-0.954973	0.339591	0.999816	495.377	0.0064731	0.137515	0.047072	0.962456	0.996173
Aprt	adenine phosphoribosyl transferase [Source:MGI Symbol;Acc:MGI:88061]	ENSMUSG00000006589.8	351.351	-0.0399303	0.151913	-0.262849	0.792667	0.968376	351.351	0.0200804	0.145165	0.138328	0.889981	0.999578	351.351	-0.0198498	0.110796	-0.179157	0.857814	0.988542	533.093	0.0217349	0.0925636	0.234811	0.814356	0.952054	533.093	-0.0423979	0.122145	-0.347112	0.728507	0.999816	533.093	-0.0206629	0.115586	-0.178768	0.85812	0.987008
Gtf2h1	general transcription factor II H, polypeptide 1 [Source:MGI Symbol;Acc:MGI:1277216]	ENSMUSG00000006599.13	707.778	0.0336854	0.0885049	0.380605	0.703496	0.936973	707.778	-0.0876001	0.0842441	-1.03984	0.298416	0.999578	707.778	-0.0539147	0.0645043	-0.835831	0.40325	0.833508	1107.36	0.0378231	0.0516655	0.732078	0.464121	0.791721	1107.36	0.0146592	0.0679024	0.215886	0.829077	0.999816	1107.36	0.0524823	0.0641679	0.81789	0.41342	0.860835
Hfe	hemochromatosis [Source:MGI Symbol;Acc:MGI:109191]	ENSMUSG00000006611.15	323.379	-0.0378073	0.119198	-0.31718	0.751107	0.954833	323.379	-0.0334373	0.113884	-0.293609	0.769057	0.999578	323.379	-0.0712446	0.0862564	-0.825963	0.408825	0.836832	106.696	-0.322493	0.160655	-2.00736	0.0447113	0.26942	106.696	0.0727375	0.209712	0.346845	0.728708	0.999816	106.696	-0.249755	0.194248	-1.28576	0.198528	0.718072
Slc5a6	solute carrier family 5 (sodium-dependent vitamin transporter), member 6 [Source:MGI Symbol;Acc:MGI:2660847]	ENSMUSG00000006641.12	726.256	-0.415148	0.100064	-4.14883	3.34184e-05	0.00125325	726.256	0.0233095	0.0962205	0.242251	0.808586	0.999578	726.256	-0.391838	0.072642	-5.3941	6.88691e-08	3.5076e-06	583.72	-0.0998682	0.0773933	-1.2904	0.196912	0.563925	583.72	0.0615043	0.101395	0.606581	0.544129	0.999816	583.72	-0.038364	0.0951493	-0.403198	0.686803	0.955882
Nphs1	nephrosis 1, nephrin [Source:MGI Symbol;Acc:MGI:1859637]	ENSMUSG00000006649.17	21.6858	-0.435976	0.502065	-0.868365	0.385194	0.782794	21.6858	-0.0467321	0.484039	-0.0965461	0.923087	0.999578	21.6858	-0.482708	0.369684	-1.30573	0.191644	0.639428	39.7104	-0.0480268	0.262975	-0.182629	0.855089	0.964845	39.7104	0.487991	0.339979	1.43536	0.151185	0.999816	39.7104	0.439964	0.317734	1.38469	0.166146	0.677736
[truncated: 14,670 more rows]
