# Supplementary material for: CSF1R inhibitor JNJ-40346527 attenuates microglial proliferation and neurodegeneration in P301S mice
Source: Brain. 2019 Aug 26;142(10):3243–64. doi: 10.1093/brain/awz241 (PMC6794948; doi:10.1093/brain/awz241)
Supplement: awz241_Supplementary_Data [file awz241_supplementary_data.zip › awz241-Suppl_data/Supplementary_Data1.xlsx]

## Sheet: all proteins
	Pvalues					Effect
Gene	model	d10	d30	dosage	p.adjust(output_stats_ct_all[, "dosage"], method = "fdr")	model.1	d10.1	d30.1	dosage.1	KEGG iD
IL34	0.000572892	5.80052e-09	2.00235e-20	1.07578e-19	1.29309e-16	-0.32825	0.750405	1.60003	0.0518724	146433			ALCAM	0.182874
SEMA3E	2.10218e-06	0.0448365	5.19455e-15	1.52836e-15	9.18544e-13	-0.36476	0.171504	0.903187	0.0309787	9723			CD34	0.998979
LRRC4C	0.000336832	0.107034	1.15578e-12	3.27598e-13	1.31258e-10	-0.258546	0.13447	0.762121	0.0262093	57689			CD40LG	0.998979
SLITRK3	0.000320672	0.0167046	4.72796e-12	1.35084e-12	4.05928e-10	-0.391069	0.30521	1.10025	0.0370894	22865			CDH5	0.343633
NTNG1	0.00335956	0.0319129	2.42494e-11	6.9462e-12	1.39155e-09	-0.278848	0.243057	0.933248	0.0315664	22854			CDH15	0.983402
TMPRSS5	0.41172	0.107592	2.50611e-11	6.80937e-12	1.39155e-09	0.0293717	0.0705136	0.363993	0.0124753	80975			CNTN1	0.0291059
CCL7	0.308123	0.0607009	3.5662e-11	9.7717e-12	1.67794e-09	-0.0406222	-0.0917998	-0.400201	-0.0136202	6354			HLA-DPB1	0.998979
CA11	0.00174701	0.00264231	2.87169e-11	1.57028e-11	2.35935e-09	-0.31087	0.361183	0.964063	0.0318672	770			ICAM1	0.998979
CA10	0.000774132	0.25521	8.90258e-11	2.64959e-11	3.13767e-09	-0.277944	0.108981	0.767838	0.0265843	56934			NCAM1	0.998979
RTN4R	0.00597873	0.0777465	1.02751e-10	2.87141e-11	3.13767e-09	-0.255787	0.195167	0.875364	0.0298295	65078			NCAM2	0.07782
CBLN1	1.5643e-05	0.0942869	1.03267e-10	2.8599e-11	3.13767e-09	-0.453803	0.197982	0.93732	0.0320148	869			NRCAM	0.0423225
NPTX1	0.00175431	0.0194239	1.16624e-10	4.07488e-11	4.08167e-09	-0.294167	0.261399	0.871498	0.0292459	4884			SELE	0.998979
SEMA6B	0.080692	0.00924504	1.21594e-10	5.20379e-11	4.81151e-09	-0.150351	0.276734	0.822283	0.0273916	10501			MADCAM1	0.998979
MRC1	0.574232	0.111045	2.08089e-10	5.83406e-11	5.00896e-09	0.0575218	-0.200091	-0.972538	-0.0332536	4360			NRXN3	3.55724e-06
NLGN4X	0.595223	0.00130772	8.68619e-11	7.2235e-11	5.78843e-09	-0.0598231	0.460405	1.10179	0.0360991	57502			NRXN1	0.00028099
NLGN1	0.482177	0.000432395	6.13098e-11	7.86743e-11	5.91041e-09	-0.0807025	0.518621	1.13553	0.0369075	22871			NLGN1	5.91041e-09
ADAM22	0.00858899	0.00947318	2.05269e-10	9.21297e-11	6.51411e-09	-0.263903	0.316023	0.925654	0.0308048	53616			NFASC	3.35965e-06
CA10	0.0975611	0.162361	3.63333e-10	1.02545e-10	6.84772e-09	-0.0969632	0.0989016	0.539268	0.0185201	56934.1			ICOSLG	0.998979
PLD3	0.0659574	0.0549451	4.25862e-10	1.32443e-10	8.37874e-09	-0.156683	0.198821	0.778553	0.0263605	23646			CADM1	0.998979
EFNA2	0.00104494	0.0721406	4.82236e-10	1.44966e-10	8.71243e-09	-0.252929	0.162615	0.678102	0.0230305	1943			NLGN4X	5.78843e-09
LINGO1	0.00172117	0.138032	6.55157e-10	1.87741e-10	1.07459e-08	-0.311871	0.17288	0.868771	0.029745	84894			JAM2	0.998979
GAS1	0.00229161	0.000611924	2.45005e-10	3.31654e-10	1.73325e-08	-0.273457	0.377294	0.812387	0.0263624	2619			PDCD1LG2	0.998979
GNS	0.0329468	0.0233628	8.31412e-10	3.29338e-10	1.73325e-08	-0.108935	0.140983	0.453284	0.0151776	2799			JAM3	0.998979
GALNT1	0.495442	0.00027525	2.93352e-10	5.98077e-10	2.99537e-08	-0.0528014	0.363075	0.726633	0.0234071	2589			NEGR1	4.55436e-07
SEMA6A	4.59204e-08	0.140353	2.33621e-09	6.98282e-10	3.35734e-08	-0.489475	0.140308	0.677297	0.0231521	57556.1
SEMA6A	1.50633e-07	0.116764	6.78086e-09	2.18952e-09	9.7474e-08	-0.523223	0.168201	0.732047	0.0249121	57556
SEMA3G	0.382325	0.000156449	6.81642e-10	2.10927e-09	9.7474e-08	-0.101865	0.570154	1.0605	0.0338911	56920
APLP2	0.33951	0.15062	1.32829e-08	4.27145e-09	1.83367e-07	-0.0807186	0.148244	0.686951	0.0234421	334
NEGR1	0.152163	0.205224	3.41133e-08	1.09881e-08	4.55436e-07	-0.120375	0.129014	0.65417	0.0224053	257194
NEGR1	0.121945	0.203752	1.61569e-07	5.70468e-08	2.28567e-06	-0.140464	0.139618	0.659831	0.0225353	257194
ADAM23	0.18924	0.0399125	1.23001e-07	6.82295e-08	2.64554e-06	0.084898	0.163171	0.477047	0.0158736	8745
FAM171B	0.0199831	0.00331659	5.23898e-08	7.11363e-08	2.67206e-06	-0.252288	0.392425	0.815935	0.0263867	165215
PCDH9	0.000101623	0.149323	2.22336e-07	8.65448e-08	3.15233e-06	-0.370667	0.157023	0.643338	0.0218313	5101
NFASC	0.164464	0.00888345	9.84292e-08	9.50316e-08	3.35965e-06	-0.113968	0.266396	0.61011	0.0199126	23114
SPOCK1	0.387347	0.00643435	9.2331e-08	1.01286e-07	3.47844e-06	-0.067342	0.265786	0.584572	0.0190081	6695
NRXN3	0.233982	0.0856101	2.32116e-07	1.0654e-07	3.55724e-06	-0.111374	0.196672	0.671849	0.0225787	9369
NETO2	0.0265761	0.0792495	3.73811e-07	1.84274e-07	5.98641e-06	-0.14333	0.136531	0.446601	0.0149698	81831
FAM171B	0.0960754	0.00627544	1.81466e-07	2.19608e-07	6.94655e-06	-0.152464	0.310675	0.661004	0.0214251	165215
LMAN2L	0.000998613	0.00242871	2.97943e-07	5.84687e-07	1.80203e-05	-0.314783	0.349369	0.649723	0.0207631	81562
OLFM2	0.100398	0.100805	1.3001e-06	6.70095e-07	2.01364e-05	-0.133987	0.162455	0.53587	0.0179712	93145
LRFN2	0.0776718	0.042057	1.33368e-06	9.48176e-07	2.77978e-05	-0.179752	0.252621	0.667288	0.0220396	57497
SLITRK4	0.328863	0.142499	2.08647e-06	1.00328e-06	2.87129e-05	-0.0496964	0.0911141	0.329055	0.0110936	139065
FSTL5	0.722739	0.0706266	1.8146e-06	1.09906e-06	3.07227e-05	0.023925	0.150148	0.440792	0.0146714	56884
CPE	0.0953364	0.0302905	1.73983e-06	1.45096e-06	3.96377e-05	-0.160192	0.254819	0.621545	0.0203974	1363
EFNA5	0.00864696	0.730231	1.37717e-05	4.84825e-06	0.000129502	-0.201387	0.0311142	0.434289	0.0152417	1946
FJX1	0.243278	0.0645975	8.04063e-06	5.94904e-06	0.000155451	-0.121553	0.235929	0.624529	0.0206307	24147
TIMP4	0.337769	0.193253	1.19054e-05	6.12267e-06	0.000156584	-0.0709335	0.117287	0.434504	0.014669	7079
GPC6	0.076762	0.000315987	1.12389e-06	6.51239e-06	0.000163081	-0.126223	0.326584	0.471132	0.0145627	10082
COL6A1	2.32637e-09	0.0477511	9.89815e-06	8.44371e-06	0.000207129	-0.400854	0.13823	0.336734	0.0110495	1291
GALNT16	0.793629	0.0157525	7.77464e-06	1.01144e-05	0.00024315	0.0240326	0.276549	0.5551	0.017887	57452
NRXN1	0.507015	0.0349113	1.2053e-05	1.19222e-05	0.00028099	-0.0698594	0.274651	0.619155	0.0201788	9378.1
KIRREL3	0.0269498	0.463316	2.92509e-05	1.22119e-05	0.000282283	-0.112323	0.0443039	0.277031	0.00955788	84623
TNFSF12	0.340873	0.282971	2.83457e-05	1.38963e-05	0.000315158	0.0361141	0.0494768	0.211153	0.00717922	8742
FLRT3	0.271634	0.677883	3.73049e-05	1.41799e-05	0.000315634	-0.0440179	0.020094	0.218781	0.00764851	23767
CBLN4	0.103744	0.890734	4.09647e-05	1.46286e-05	0.000319702	-0.138366	0.0140125	0.458798	0.0162288	140689
ADAMTSL2	3.85573e-13	0.078237	2.1134e-05	1.61976e-05	0.000347669	-0.911285	0.20974	0.550896	0.0181874	9719
WNT7A	0.680302	0.0563533	1.98278e-05	1.71599e-05	0.000361863	-0.0366544	0.209396	0.508271	0.0166732	7476
GPC3	0.0451384	0.0085836	1.07446e-05	1.86705e-05	0.000380373	-0.149022	0.240549	0.433192	0.0137922	2719
DNER	0.846163	0.850117	5.03835e-05	1.8395e-05	0.000380373	0.0146662	0.0173409	0.407114	0.0143676	92737
NDRG4	0.85327	0.0793708	3.13771e-05	2.50083e-05	0.000501	-0.0159078	0.185763	0.477798	0.0157482	65009
ADAM11	0.180455	0.000953476	6.45536e-06	2.6991e-05	0.000531854	-0.0986354	0.30822	0.446155	0.0137977	4185
NRXN3	0.142871	0.0852603	3.56296e-05	2.80146e-05	0.000543121	-0.0661851	0.0947267	0.246483	0.00813148	9369.1
IL18BP	0.000873053	0.111003	5.02743e-05	3.70831e-05	0.000707521	0.168274	0.0939804	0.258661	0.00856976	10068
CNTFR	0.728273	0.36745	8.26854e-05	4.09996e-05	0.000770024	-0.025938	0.0819419	0.388537	0.0132716	1271.1
COL11A2	4.11773e-20	0.00182113	1.25852e-05	4.24902e-05	0.000785741	-1.06817	0.298148	0.442502	0.0137356	1302
CNTFR	0.81425	0.463192	9.41773e-05	4.35349e-05	0.000792863	-0.0197578	0.0750573	0.433781	0.0149276	1271
GRIA4	0.016987	0.00344289	1.68814e-05	4.49542e-05	0.000806492	-0.203388	0.306645	0.47926	0.0149861	2893
ICAM5	0.243776	0.467795	9.93879e-05	4.60121e-05	0.000813331	0.133703	0.100719	0.585907	0.0201672	7087.1
ENTPD6	0.879441	0.00279829	1.71785e-05	4.99176e-05	0.000869578	-0.0104388	0.260277	0.396964	0.0123704	955
ROBO2	0.628906	0.151355	7.73013e-05	5.30641e-05	0.000911187	-0.0433008	0.157374	0.468254	0.0155998	6092
NTRK3	0.722891	0.474002	0.000122641	5.7629e-05	0.000975634	-0.0206873	0.0507975	0.295173	0.0101596	4916
ISLR2	0.162613	0.101039	7.62721e-05	6.11514e-05	0.00102089	-0.132609	0.1897	0.492875	0.016258	57611
TNR	3.07053e-09	0.810409	0.000160797	6.42774e-05	0.00105838	-0.407494	0.0169033	0.287927	0.0101301	7143
KISS1	0.0838566	0.000525422	1.22614e-05	6.92027e-05	0.00112408	-0.19622	0.498433	0.659008	0.0200896	3814
PLOD3	7.96189e-06	0.000141611	7.59162e-06	7.17089e-05	0.00114925	-0.58686	0.591223	0.723865	0.0217722	8985
AMY2B	0.0019231	0.000366434	1.65834e-05	0.000110402	0.00172342	-0.358133	0.506734	0.638265	0.0192957	280
FRZB	0.0800533	0.0349752	8.83066e-05	0.000109257	0.00172342	-0.173083	0.254747	0.505345	0.0162637	2487
COL1A1	6.51309e-16	7.78233e-05	1.04679e-05	0.000127773	0.00196901	-1.16862	0.537611	0.618954	0.0184007	1277
LRRC4B	0.467932	0.791951	0.000359502	0.000133591	0.00203261	-0.118031	-0.0519611	0.755613	0.0272332	94030
HJV	0.168038	0.145971	0.000178664	0.000136526	0.0020513	-0.105296	0.134947	0.37274	0.0123526	148738
TWSG1	0.00211919	0.0265696	0.000119836	0.000170592	0.0025315	-0.257457	0.220835	0.406614	0.0129794	57045
MFAP2	5.35583e-07	0.283213	0.000282633	0.000175637	0.00257458	-0.557851	0.129322	0.469031	0.0158163	4237
ATP1B2	0.861598	0.0252489	0.000140756	0.000207771	0.00300892	0.0176676	0.281664	0.507788	0.0161693	482
IFNG	0.252352	0.722966	0.000466113	0.000212235	0.00303698	-0.0916757	0.0342795	0.362851	0.0126787	3458
DSCAM	0.238427	0.221496	0.000643176	0.000225113	0.00318336	0.0658693	-0.0829617	0.246062	0.00931311	1826
GPC1	0.99726	0.133545	0.000292181	0.000244175	0.00341278	-0.00011228	0.0601761	0.154911	0.0051062	2817
SEMA5A	0.00546639	0.360078	0.000434264	0.000257488	0.00355748	-0.205431	0.0795732	0.327142	0.0111032	9037
PTN	0.399028	0.000451208	4.87377e-05	0.000313769	0.0042858	-0.112845	0.601552	0.71999	0.0215648	5764
TMEM132B	0.854383	0.125004	0.000385345	0.000340706	0.00460144	-0.0189765	0.194624	0.478794	0.0157239	114795
SCUBE1	0.00889996	0.0318329	0.000259053	0.000371651	0.0049636	-0.143821	0.14178	0.254767	0.00810933	80274
SYT11	0.0130723	0.716928	0.000800449	0.000385076	0.00508639	0.0942086	0.0162484	0.160334	0.00559497	23208
SPOCK2	0.23618	0.979322	0.000960487	0.000407381	0.00532252	-0.104185	-0.00274947	0.373407	0.0133036	9806
IGF1R	0.57446	0.128177	0.000480063	0.000430661	0.00556618	-0.039714	0.13183	0.321099	0.0105363	3480
NPTN	0.542162	0.848625	0.00108328	0.000441858	0.00565014	-0.0603909	-0.0229216	0.417858	0.015021	27020
ISLR2	0.0957253	0.106389	0.000470053	0.000452062	0.00571977	-0.188239	0.221304	0.508107	0.0165872	57611.1
NOTUM	0.351047	0.000631918	8.06622e-05	0.000465719	0.0058312	-0.0918333	0.429683	0.511611	0.0153085	147111
ROR2	9.17081e-05	0.0691653	0.00054453	0.000627018	0.00776985	-0.182251	0.0971456	0.195049	0.00628525	4920
SLITRK5	0.0421833	0.0226935	0.000376779	0.000636002	0.00780076	-0.216301	0.295941	0.484676	0.0152509	26050
MINPP1	0.21554	0.899283	0.00158324	0.000679461	0.00824962	-0.158699	-0.0195517	0.517925	0.0185585	9562
SMOC1	0.651027	0.043068	0.000592549	0.000821831	0.00987841	0.0269734	0.149097	0.265966	0.00845849	64093.1
FAM20B	0.679972	0.0224605	0.000527338	0.000919795	0.0109465	-0.0394328	0.271112	0.430784	0.0135007	9917
GFRA2	0.293506	0.170913	0.0010747	0.000942728	0.0111094	-0.0725955	0.115283	0.290713	0.00956667	2675
MATN4	0.025695	0.0353414	0.000652731	0.0009826	0.0114668	-0.146047	0.166826	0.283211	0.00895263	8785
ROBO1	0.474706	0.317677	0.00154508	0.00110832	0.0126877	-0.067448	0.114711	0.384103	0.0128931	6091
LARGE1	0.164365	0.00731514	0.000429958	0.00110655	0.0126877	-0.130429	0.312955	0.426639	0.0130714	9215
EFNB2	0.257856	0.639592	0.0021407	0.00119704	0.013574	-0.0861339	0.0430638	0.298587	0.0103332	1948
RGMA	0.129401	0.271651	0.00159499	0.00122133	0.0137199	-0.124598	0.109094	0.330674	0.0110301	56963
IGLON5	0.00344796	0.481556	0.00265363	0.00171145	0.0190478	-0.290238	0.0816728	0.367681	0.0125314	402665
QSOX2	0.257897	0.00816864	0.000737459	0.00188379	0.0207736	-0.124733	0.363511	0.479871	0.0146249	169714
BOC	0.216918	0.00400893	0.000598243	0.00192852	0.0210734	-0.109528	0.319733	0.392911	0.0118258	91653
MMP2	4.57858e-08	0.00173967	0.00046719	0.00197929	0.0214334	-0.550341	0.347128	0.397583	0.0118076	4313
PTPRD	0.457806	0.38987	0.00291394	0.00206997	0.0222152	-0.0675716	0.0950801	0.346358	0.0116825	5789
CRTAC1	0.069209	0.651561	0.00406531	0.00242424	0.025787	-0.169372	0.0503768	0.337118	0.0116548	55118
MANEA	0.799115	0.93283	0.00502688	0.00245028	0.0258355	0.0111829	-0.00449486	0.157222	0.00562393	79694
CFC1	0.317404	0.263928	0.00302115	0.00251276	0.0262638	0.0631138	0.0857076	0.238778	0.00791809	55997
SPON1	0.211444	0.476206	0.0039746	0.00269754	0.0279521	-0.102428	0.0705471	0.29964	0.0101855	10418
CNTN1	0.406419	0.348885	0.00371156	0.0028331	0.0291059	-0.0684653	0.093861	0.305115	0.0102233	1272
MAN1A2	0.620262	0.00260554	0.000804274	0.00301556	0.0307178	0.0439402	0.337686	0.384793	0.0114161	10905
PTPRS	0.4229	0.201388	0.00335519	0.00312855	0.0316009	-0.0705678	0.137193	0.329681	0.0108055	5802
EFEMP1	0.644999	0.00148345	0.000863924	0.00387736	0.0388382	0.0538103	0.471784	0.503535	0.0147376	2202
PCDHGC3	0.817991	0.0262041	0.00222748	0.00409857	0.0407147	-0.0162142	0.19449	0.276742	0.00853619	5098
SPARCL1	0.516598	0.00683347	0.00148223	0.00414143	0.0408033	-0.0638652	0.333818	0.402684	0.0120787	8404
PAM	0.0478275	0.0428032	0.0026702	0.00422149	0.041254	-0.196774	0.244728	0.376223	0.0117372	5066
NRCAM	0.337437	0.579989	0.00974087	0.00436605	0.0423225	0.0807644	-0.0564041	0.27496	0.0101624	4897
GLCE	0.881721	0.102232	0.00377054	0.00454841	0.0437375	-0.00728411	0.0983072	0.181351	0.00579008	26035
BMP6	0.206598	0.357077	0.00598919	0.00478317	0.0452962	-0.115136	0.101569	0.316846	0.0105888	654
C1S	0.295351	5.49079e-05	0.000379602	0.00478587	0.0452962	-0.138121	0.694102	0.608982	0.0169921	716
NA	0.620446	0.806	0.00888354	0.00528099	0.0495918	-0.0259555	0.0156126	0.173927	0.00608286	3624_3625
VASN	0.378486	0.115137	0.004594	0.00541344	0.0504415	-0.041456	0.0907405	0.169733	0.00542769	114990
OLFML3	0.494774	0.00217926	0.00156568	0.00623588	0.0574737	-0.114037	0.647733	0.679191	0.0198022	56944.1
CDKN2B	0.699237	0.0163451	0.00288113	0.00626377	0.0574737	0.0323888	0.250784	0.320036	0.0096974	1030
ICAM5	0.848433	0.00163239	0.00147307	0.00639823	0.0582627	0.0170492	0.357177	0.365688	0.0106051	7087
SMOC1	0.661171	0.190646	0.00645008	0.00656941	0.0591894	0.0325951	0.118973	0.257675	0.00836638	64093
TLN2	0.455953	0.000646374	0.00114998	0.00659849	0.0591894	0.0498447	0.291565	0.280135	0.00800316	83660
GMFG	0.42656	0.290279	0.00773198	0.00687843	0.0612435	0.0448975	0.0726543	0.19064	0.00629332	9535
GNPTG	0.814379	0.0333468	0.00394029	0.00694308	0.0613645	-0.0224309	0.251938	0.352036	0.0108281	84572
PPT1	0.712946	0.000858137	0.00147811	0.0077448	0.0679507	0.034993	0.405071	0.389594	0.0111331	5538
ENO2	0.000605157	0.750597	0.0172753	0.00891017	0.0776089	0.530742	-0.0565587	0.44046	0.0160516	2026
WFIKKN2	0.647378	0.0279118	0.00477927	0.00900308	0.07782	-0.0469003	0.27956	0.368903	0.0112422	124857
NCAM2	0.295502	0.994974	0.015734	0.00906389	0.07782	0.0769275	0.000559489	0.223298	0.00794074	4685
GDF11	0.417383	0.431476	0.0205789	0.00934917	0.0797	-0.0414393	-0.0487893	0.148751	0.00562086	10220
SCN2B	0.266379	0.510298	0.0204976	0.00965992	0.0817692	0.0871752	-0.0624572	0.227877	0.00852805	6327
NELL2	0.0342622	0.112049	0.00780946	0.00973592	0.0818362	-0.194591	0.175717	0.30445	0.00964839	4753
CRABP1	0.00484543	0.595445	0.0137469	0.00984142	0.0821485	0.311939	0.0688832	0.332676	0.0113721	1381
NRP2	0.792206	0.105266	0.00782487	0.00996183	0.0825802	-0.0167255	0.126317	0.214543	0.00678237	8828
MINOS1	0.791222	0.00289529	0.00276991	0.0101038	0.0831831	0.0160493	0.228365	0.232543	0.00673555	440574
MATN2	0.0716803	0.146553	0.00946362	0.0109614	0.08963	-0.173434	0.168819	0.312379	0.00997698	4147
IL1RAP	0.812628	0.000682642	0.00205174	0.0112958	0.0917402	0.0329036	0.603798	0.54999	0.0155014	3556.1
PLOD2	1.211e-05	0.000115847	0.00135881	0.0123854	0.0999141	-0.630488	0.660499	0.544144	0.0149115	5352
FSTL3	0.0643672	0.327397	0.013785	0.0124858	0.100053	-0.17283	0.109839	0.28658	0.00945628	10272
IGF2R	0.40478	0.00210485	0.00321815	0.0127926	0.101833	-0.078441	0.366088	0.354108	0.0101331	3482
LRRTM2	0.0784373	0.706489	0.0251405	0.0133071	0.105231	0.161071	-0.0412758	0.254361	0.00932767	26045
VEGFD	0.208134	0.935344	0.0217706	0.01347	0.105823	-0.0852915	0.0066249	0.194525	0.00687622	2277
ENPP5	0.36242	0.486892	0.0293564	0.0142822	0.111476	-0.0836446	-0.0773913	0.250624	0.00943792	59084
WFIKKN2	0.709519	0.0414	0.00843206	0.0144887	0.112357	-0.0336368	0.227751	0.301966	0.00920961	124857
NDST1	0.255144	0.0492407	0.00923283	0.0151273	0.116558	-0.0976891	0.207385	0.281988	0.008636	3340
XXYLT1	0.757614	0.203372	0.0147864	0.0159657	0.122235	0.0381239	0.19209	0.380551	0.0122457	152002
IL1RAP	0.73983	0.00233297	0.0042627	0.0163369	0.122731	-0.0439922	0.510838	0.483475	0.0137609	3556
BMPR1A	5.28341e-06	0.455668	0.0196368	0.0163329	0.122731	-0.435645	0.0787647	0.255328	0.00855366	657
STC1	0.1103	0.676493	0.0224858	0.0161931	0.122731	-0.191918	0.0602157	0.341563	0.0117466	6781
ATF6	0.304562	0.187231	0.0149736	0.016645	0.124269	-0.139685	0.218504	0.416459	0.0133453	22926
EPHB2	0.0963616	0.25251	0.0172152	0.0175118	0.129215	-0.11696	0.0970577	0.208916	0.0067792	2048
LRTM2	0.194011	0.747109	0.025064	0.0175225	0.129215	0.111777	0.0334443	0.240866	0.00834433	654429
NUDCD3	0.449132	0.443503	0.0384721	0.0189546	0.138923	0.0243998	0.0299912	-0.0834975	-0.00317266	23386
PCOLCE	0.000204754	0.174733	0.0166504	0.019118	0.139272	-0.35707	0.149805	0.272679	0.00869258	5118
FGFR1	0.439805	0.817435	0.0291318	0.0199378	0.144369	-0.067852	0.0245523	0.24029	0.00838373	2260
CASC4	0.391385	0.933406	0.0320934	0.0208989	0.150422	0.0299499	0.00353274	0.0937803	0.00331274	113201
JAG1	0.991339	0.192402	0.0483226	0.0212013	0.15169	0.000352151	-0.0517347	0.0802201	0.00320249	182
CLMP	0.338435	0.570146	0.0411473	0.0217697	0.153925	-0.0423943	-0.0304452	0.112929	0.00422283	79827
VEGFA	0.657934	0.308801	0.0223285	0.0217339	0.153925	-0.0397922	0.111464	0.258509	0.00844661	7422
CKB	0.00212974	0.969518	0.0356503	0.0231059	0.162417	0.411799	0.00595277	0.338441	0.012001	1152
ERMAP	0.00495284	0.801966	0.03985	0.0234428	0.163827	-0.274169	-0.0286461	0.242481	0.00881992	114625
FUT9	0.00435866	0.012179	0.00983354	0.0239765	0.166588	-0.182692	0.19334	0.20211	0.00588866	10690
SPARC	2.57932e-09	0.152935	0.0206579	0.0252042	0.174112	-0.537728	0.133234	0.221978	0.00700032	6678.1
LYN	0.652411	0.00450459	0.0713093	0.0254044	0.174492	0.0559309	0.444092	-0.27938	-0.0129305	4067
ID1	0.611308	0.673679	0.0344366	0.026192	0.178879	0.0124256	-0.0124942	-0.0648569	-0.00222335	3397
DCUN1D5	0.050607	0.000860625	0.00542019	0.0263596	0.179007	-0.224339	0.480392	0.399812	0.0109894	84259
CTSD	0.000532745	0.817944	0.0441702	0.0265529	0.179306	0.291581	-0.0222491	0.200769	0.00729281	1509
TIMP2	0.122811	0.0733943	0.0178626	0.0269396	0.179897	-0.126913	0.179439	0.243234	0.00744539	7077
PCDH10	0.987836	0.84202	0.0384531	0.0269119	0.179897	-0.0013864	0.0220063	0.23617	0.00825431	57575
EFNB3	0.481793	0.0710119	0.0181561	0.027669	0.181739	-0.0467235	0.147444	0.197619	0.00603797	1949
COCH	0.000326917	0.0312715	0.0145066	0.0275852	0.181739	-1.01214	0.708372	0.819829	0.0243975	1690
EPHB6	0.773316	0.958801	0.043078	0.0276275	0.181739	0.0319737	-0.00695854	0.28138	0.0100579	2051.1
ALCAM	0.593586	0.387148	0.0303408	0.0281462	0.182874	-0.0425841	0.0839527	0.216943	0.00715304	214
APLP1	0.52739	0.861978	0.040333	0.0281007	0.182874	-0.0579657	0.0193249	0.235419	0.00824564	333
THBS2	0.246259	0.000239719	0.00429181	0.0288356	0.186346	-0.128491	0.523039	0.401821	0.0107737	7058
PROS1	0.147875	0.00887509	0.0110467	0.0292163	0.187797	-0.175644	0.394188	0.387185	0.0111207	5627
BMP1	3.73651e-06	0.0695633	0.0198671	0.0305939	0.195606	-0.312368	0.136512	0.179279	0.00545908	649
SERPIND1	0.204754	0.00204984	0.00833104	0.03193	0.202249	-0.219616	0.672416	0.576187	0.0159713	3053
HAVCR2	0.129408	0.000620032	0.00615563	0.0319696	0.202249	-0.136284	0.390225	0.310255	0.00841034	84868
VWA1	0.00100294	0.0099131	0.0126914	0.0325684	0.204959	0.269442	0.251431	0.245723	0.00704913	64856
NUCB1	0.0108907	0.130637	0.0253514	0.032955	0.206312	-0.23555	-0.166483	-0.252701	-0.00786946	4924
F2	0.651596	0.0358232	0.0182205	0.0335863	0.208097	0.0752669	0.43303	0.496291	0.0147409	2147.1
FSTL1	3.9844e-05	0.103482	0.0241258	0.0334891	0.208097	-0.384888	0.173156	0.245775	0.00757811	11167.1
FN1	0.0844976	0.184269	0.0290641	0.0343681	0.211849	-0.265184	0.246374	0.416134	0.0131461	2335.1
HS6ST1	0.0416244	0.100601	0.025816	0.0362723	0.221316	-0.243533	0.236674	0.329009	0.0101117	9394
NPTX2	0.193563	0.598408	0.0440199	0.0361986	0.221316	-0.110957	0.0542143	0.213747	0.00723962	4885
MGAT2	0.441395	0.00827999	0.0144221	0.0385773	0.234192	-0.132469	0.5681	0.530942	0.0150641	4247
CHRDL1	0.466918	0.0374801	0.0219199	0.0400882	0.24093	0.0503492	0.177885	0.199409	0.00589663	91851
SERPINF1	0.023539	0.00728998	0.0145366	0.0400823	0.24093	-0.256562	0.372628	0.341906	0.00965493	5176
UST	0.16582	0.0134265	0.0171425	0.0406098	0.242851	-0.123495	0.272706	0.265896	0.00762356	10090
MCTS1	0.131249	0.899037	0.0647715	0.042691	0.253176	-0.0602633	0.00608672	-0.0911907	-0.00328539	28985
MANSC4	0.858636	0.177306	0.090758	0.0427577	0.253176	-0.0069335	-0.0642798	0.0820552	0.00335226	100287284
SPARCL1	0.149204	0.191247	0.036638	0.0436111	0.256963	-0.113483	0.124612	0.204406	0.00643321	8404.1
PTPRU	0.604324	0.00123546	0.0103969	0.0439803	0.257875	-0.0469405	0.372469	0.293961	0.00795023	10076
FBXL4	0.486523	0.00241587	0.0127518	0.0456993	0.266653	-0.0465914	0.256779	0.210635	0.00576476	26235
UNC5B	0.0447247	0.898641	0.0633457	0.045971	0.266943	-0.168183	0.0127189	0.190859	0.00670474	219699
DPT	4.84028e-05	0.0174376	0.0208758	0.0462787	0.267437	-0.415549	0.280367	0.275671	0.00791976	1805
BGN	0.146564	0.000903713	0.0105193	0.0475765	0.273622	-0.287151	0.830764	0.635392	0.0170113	633.1
NRXN1	0.977091	0.584251	0.0823206	0.0483904	0.276978	-0.00266788	-0.0617964	0.201325	0.00757894	9378
SERPINF1	0.0152272	0.000478096	0.00992576	0.0517035	0.294538	-0.372094	0.669664	0.488006	0.0128525	5176.1
SERPINC1	0.508133	0.00364332	0.016594	0.0532831	0.301544	0.097318	0.538743	0.444116	0.0121727	462
FN1	0.0358525	0.217098	0.0458466	0.0534351	0.301544	-0.286811	0.20207	0.335046	0.0105595	2335
CHST15	0.511382	0.0157045	0.024124	0.0547056	0.307272	-0.098867	0.452681	0.426723	0.0121334	51363
LGMN	0.0248312	0.270301	0.0500975	0.0550095	0.307542	0.179331	0.105072	0.191523	0.00610644	5641
ADH4	0.415342	0.0162318	0.0247429	0.0556477	0.309669	0.040904	0.15004	0.141539	0.00402528	127
AGAP3	0.313394	0.468406	0.0985757	0.0562159	0.31139	0.067332	-0.0586563	0.136783	0.00526149	116988
DOK2	0.512283	0.027931	0.0317329	0.0626086	0.343633	-0.0220598	-0.0916804	-0.0906737	-0.00260859	9046
CDH5	6.09637e-05	0.0217722	0.0299	0.0625818	0.343633	-0.301932	0.19931	0.190656	0.00544094	1003
VWF	0.0816229	0.000465357	0.0124861	0.06342	0.346504	-0.199162	0.507391	0.356734	0.00927493	7450
B3GNT2	0.176365	0.0244482	0.0318132	0.0647586	0.352217	-0.206266	0.422987	0.408082	0.0116702	10678
SOD3	0.0536038	0.925771	0.0930349	0.0653879	0.35245	-0.0476441	-0.00274456	0.0507901	0.0018255	6649
CHI3L2	0.587558	0.869904	0.0949068	0.0651764	0.35245	-0.0108746	0.00398145	-0.0416649	-0.00150917	1117
SFN	0.110148	0.0404177	0.0366511	0.0662103	0.355289	0.161763	0.253853	0.262475	0.00762882	2810
ANXA5	0.57268	0.0692597	0.0422279	0.0669765	0.357803	-0.180539	-0.715589	-0.813847	-0.0241361	308
CISD1	0.000106747	0.642195	0.109979	0.0694736	0.369501	0.155386	-0.0211043	0.0743579	0.00278764	55847
VAPA	0.0930526	0.00515721	0.0242528	0.0703954	0.37112	0.242889	0.502618	0.405031	0.0110254	9218
UNC5A	0.187647	0.981748	0.0954222	0.0703114	0.37112	0.0982214	0.0020539	0.153646	0.00545262	90249
NOG	0.29676	0.0224793	0.0342958	0.0710907	0.373149	-0.0437913	0.118511	0.110997	0.00315098	9241
RAB22A	0.643941	0.00456915	0.0243761	0.0725404	0.379102	0.0191936	0.148251	0.117601	0.00318563	57403
CHST15	0.468653	0.0171265	0.0331014	0.0730024	0.379866	-0.111517	0.456098	0.410904	0.0115476	51363.1
THBS4	0.0040378	0.000182984	0.0120057	0.0734194	0.380388	-0.334624	0.543142	0.356344	0.00902031	7060
DPP7	0.198466	0.0361832	0.0404091	0.0749428	0.386615	-0.104552	0.209392	0.207407	0.00596902	29952
IL1A	0.159917	0.00675535	0.0288796	0.0782895	0.402154	-0.0623974	0.149677	0.1209	0.00329341	3552
OAF	0.637061	0.479217	0.0835027	0.0800498	0.409446	0.038849	0.0708161	0.17755	0.00583999	220323
NRG2	0.248423	0.558504	0.0889221	0.0814266	0.414724	-0.0691718	0.0423725	0.126315	0.00420868	9542
RARRES2	0.121384	0.278002	0.0730487	0.0820242	0.416004	-0.169769	0.143524	0.242576	0.00766387	5919
EPHB6	0.613859	0.147363	0.0633065	0.0839835	0.424152	-0.058075	0.20417	0.266819	0.00811794	2051
B4GALT2	0.774652	0.0111981	0.0358376	0.0863273	0.434165	-0.0279121	0.309147	0.256767	0.00705338	8704
VTN	0.969676	0.441956	0.088266	0.0873975	0.437716	-0.00423714	0.104319	0.236859	0.00772447	7448.1
C3	0.0835605	0.00170609	0.024445	0.0884684	0.441241	-0.365365	0.830237	0.590043	0.0154015	718.1
IBSP	0.211447	0.00313673	0.0282813	0.0896085	0.44508	-0.0841864	0.249781	0.184523	0.00488285	3381
SMTN	0.263396	0.0472667	0.197658	0.0903723	0.447027	-0.0726843	0.158471	-0.103182	-0.00473823	6525
NID2	0.00543185	0.844577	0.12919	0.091797	0.452213	-0.187457	-0.0154844	0.122708	0.00447002	22795
DNAJB12	0.50094	0.0902364	0.0622516	0.0934013	0.456376	-0.0368363	0.113826	0.127294	0.00376233	54788
RAB27A	0.989047	0.155065	0.180985	0.0933927	0.456376	-0.00146342	-0.185715	0.176861	0.00754307	5873
MIA	0.00172898	0.511329	0.0994353	0.0949948	0.462088	-0.233768	0.0569443	0.146282	0.00482096	8190
BAGE3	0.415598	0.0472048	0.0546913	0.0953392	0.462088	-0.0796263	0.239217	0.23442	0.00672923	85318
MDM1	0.790941	0.384785	0.0961044	0.100197	0.481632	0.00832989	0.0332576	0.0651246	0.00209304	56890
FAM241B	0.0970415	0.000768958	0.0238883	0.10047	0.481632	-0.161933	0.414772	0.274135	0.00695998	219738
CHGA	0.793976	0.400731	0.167598	0.100574	0.481632	-0.0262776	-0.102946	0.172253	0.00682171	1113
SPON2	3.15878e-10	0.0154567	0.0459739	0.102297	0.486571	-0.710849	0.281651	0.233158	0.00639856	10417
UBXN4	0.168789	0.00190007	0.0295402	0.102415	0.486571	-0.1202	0.341398	0.236921	0.0061301	23190
SPARC	0.0289659	0.000331395	0.0210706	0.104885	0.494397	-0.115815	0.240061	0.150859	0.0037506	6678
CGREF1	1.83457e-05	0.457809	0.104919	0.104479	0.494397	-0.463766	0.0897195	0.200453	0.00652754	10669
BGN	0.180563	0.000549579	0.0235624	0.105395	0.494861	-0.223231	0.733267	0.471543	0.0118385	633
LMAN2	0.477796	0.500224	0.109091	0.105992	0.495728	-0.0561531	0.0647229	0.157403	0.00516423	10960
CANT1	0.576828	0.226655	0.195442	0.108299	0.504555	-0.0266085	-0.0703554	0.076416	0.00319254	124583
MED1	0.0881405	0.00449637	0.0378456	0.108784	0.504858	-0.103821	0.215085	0.156527	0.00412045	5469
ANGPT2	0.00159771	0.570473	0.117852	0.11051	0.510895	-0.224009	0.0467375	0.131822	0.00437523	285
ANGPTL3	0.105016	0.366442	0.188605	0.113381	0.522159	-0.105011	0.070436	-0.104334	-0.00418635	27329
LSAMP	0.167971	0.619247	0.128939	0.118736	0.544737	-0.124837	0.0542054	0.16942	0.00566262	4045
ALPI	0.271185	0.756425	0.142934	0.123989	0.566673	-0.0617206	0.0210135	0.101517	0.00347028	248
FSTL1	0.000568956	0.380622	0.120214	0.128203	0.575001	-0.31452	0.0922353	0.166904	0.00531698	11167
MSTN	0.861555	0.222019	0.104036	0.127291	0.575001	-0.0225823	0.193253	0.262062	0.00802222	2660
INHBA	0.33479	0.0152429	0.0579237	0.127603	0.575001	-0.0702625	0.21957	0.172028	0.00464175	3624
OLFML3	0.995734	0.348139	0.116964	0.127696	0.575001	-0.000541005	0.115721	0.197358	0.00624231	56944
EPYC	0.637276	0.297477	0.112585	0.128068	0.575001	-0.0583039	0.157013	0.243905	0.00762031	1833
ANGPTL1	3.20584e-06	0.00223557	0.0413115	0.133301	0.591249	-0.30098	0.226052	0.149226	0.00378686	9068
BTK	0.994581	0.0093404	0.306353	0.133132	0.591249	0.00141032	0.675996	-0.262521	-0.0138925	695
NTN1	0.579098	0.000712874	0.0327981	0.132838	0.591249	0.0806941	0.629589	0.389531	0.00961886	9423
C3	0.0395293	0.00250935	0.043002	0.13531	0.597949	-0.41688	0.760142	0.503768	0.012804	718
ARL11	0.453642	0.00024283	0.0275617	0.137174	0.601762	-0.0805653	0.508754	0.297248	0.00714937	115761
KHSRP	0.132306	0.0857716	0.266188	0.13693	0.601762	-0.296533	0.412244	-0.268201	-0.0123183	8570
TIMP3	0.422591	0.0023649	0.0435442	0.138187	0.604001	0.104424	0.500164	0.328468	0.00831798	7078
HIST1H3A	0.867106	0.0366701	0.290796	0.139444	0.607287	0.0434028	0.671186	-0.338734	-0.0165716	8350
NDUFS4	0.72358	0.644237	0.152757	0.141448	0.611939	-0.0105995	-0.0168071	-0.0531795	-0.00177884	4724
SPATA20	0.898948	0.0330112	0.0765657	0.143057	0.611939	0.0040835	0.0849793	0.0710645	0.00195606	64847
PAFAH1B2	0.794159	0.000560932	0.0341338	0.142723	0.611939	0.0224877	0.381428	0.229228	0.00558681	5049
CDH6	0.623438	0.0345631	0.0770959	0.142704	0.611939	-0.0440066	0.234481	0.19751	0.00544795	1004
APOH	0.262395	0.00151403	0.0414201	0.142691	0.611939	-0.155814	0.557759	0.353462	0.00881934	350
TNFRSF21	0.362313	0.860659	0.189508	0.143729	0.612631	-0.0827326	-0.0192819	0.147178	0.00536617	27242
SYNE2	0.0596525	0.0219855	0.0719309	0.145867	0.619549	0.206116	0.306733	0.241917	0.00654128	23224
IGF1	0.000460847	0.880116	0.191277	0.146494	0.620018	-0.331064	-0.016345	0.144622	0.00525545	3479
TEX29	0.353443	0.0231782	0.0734579	0.147303	0.621256	0.168215	0.509669	0.403484	0.0109229	121793
EFNB1	0.357924	0.63231	0.158449	0.148253	0.623079	-0.0665393	0.0419222	0.126226	0.00420856	1947
SCG3	0.193898	0.699891	0.210579	0.151537	0.634662	-0.108238	-0.0387119	0.128239	0.00482321	29106
ITIH3	0.781263	0.00523855	0.0569531	0.152623	0.636987	0.0456144	0.577055	0.391016	0.0100255	3699
WISP1	0.271328	0.021342	0.0754195	0.153396	0.638001	-0.113648	0.294215	0.227994	0.00613024	8840
NR3C2	0.206483	0.000190395	0.0309135	0.155863	0.646027	-0.0649418	0.246714	0.13842	0.00326324	4306
H2AFZ	0.533783	0.0131981	0.345707	0.15778	0.651725	0.053367	0.264999	-0.0997114	-0.00533217	3015
ANGPT1	0.657726	0.057983	0.0964624	0.159982	0.658554	-0.0249087	0.131429	0.116322	0.00325341	284
IL10RA	0.274854	0.000303682	0.0353278	0.161361	0.661968	-0.0378101	0.160495	0.0909925	0.0021565	3587
IGFBP5	0.0123539	0.347499	0.14725	0.163662	0.668507	-0.213419	0.0948932	0.149175	0.00466833	3488
DNAJB11	0.000878659	0.0161474	0.0767168	0.164068	0.668507	-0.247445	0.211888	0.156052	0.00412508	51726
CTSB	0.644468	7.57604e-05	0.0284209	0.167257	0.6792	-0.0367547	0.411396	0.219303	0.00503189	1508
MFAP4	5.78685e-11	0.00395228	0.0618542	0.172049	0.696306	-0.719448	0.324042	0.208028	0.00521902	4239
IGFBP1	0.0011239	0.525297	0.257835	0.177703	0.714379	-0.42967	0.0969883	-0.175776	-0.00690694	3484
ST8SIA4	0.73363	0.0269419	0.0921565	0.177455	0.714379	-0.00872578	0.0704005	0.0537891	0.00143961	7903
KRT17	0.493932	0.714073	0.241099	0.178496	0.715173	-0.0487344	0.0316387	-0.103158	-0.00388324	3872
EGFR	0.13614	0.0309341	0.0958861	0.179617	0.717274	-0.36636	0.651269	0.504806	0.0135741	1956
NPS	0.72122	0.0116229	0.0814955	0.183694	0.731128	-0.036674	0.324056	0.223213	0.00575916	594857
RIDA	0.122719	0.00252649	0.0630645	0.187837	0.738187	0.372294	0.912555	0.554246	0.0135735	10247
NOTCH1	0.472432	0.688916	0.200569	0.187238	0.738187	-0.0514693	0.0347546	0.113363	0.00379921	4851
TNFRSF18	0.549304	0.00131286	0.0561483	0.188323	0.738187	-0.0380257	0.25946	0.151469	0.00364166	8784
CACNA2D3	0.919071	0.603911	0.262345	0.187905	0.738187	0.0102573	-0.0636545	0.139992	0.00540933	55799
AKR1B1	0.328944	0.0786698	0.121308	0.188539	0.738187	0.151984	0.335626	0.298685	0.00836641	231
FAM19A1	0.138586	0.0882303	0.347773	0.189855	0.740928	0.135626	-0.190139	0.105127	0.00502069	407738
SECTM1	0.92487	0.0629102	0.118855	0.193118	0.74825	0.00696644	0.169459	0.143313	0.00395759	6398
COLEC11	0.00191185	0.337007	0.171023	0.193599	0.74825	-0.223766	0.0806943	0.117098	0.0036227	78989
MAN2B2	0.813694	0.0582931	0.117225	0.193361	0.74825	-0.00711709	0.0705561	0.0588409	0.00161829	23324
ELK3	0.793914	0.0305559	0.387632	0.194474	0.749224	-0.0239325	0.245707	-0.0976629	-0.00512936	2004
MSMP	2.33169e-05	0.868787	0.252767	0.201037	0.769574	-0.426344	-0.018581	0.131113	0.00478991	692094
THBS3	0.0105821	0.000168692	0.0420126	0.200729	0.769574	-0.367645	0.68086	0.355752	0.0080718	7059
LDHB	0.00507713	0.000982081	0.0596917	0.206612	0.788406	1.02366	1.4824	0.829407	0.0195256	3945
CMPK1	0.0686923	0.0503628	0.122989	0.208208	0.79198	-0.19444	0.254338	0.201771	0.00546581	51727
EVA1C	0.0616272	0.844848	0.23755	0.210859	0.797821	-0.126825	0.0158664	0.0976427	0.00336709	59271
UNC5D	0.0578171	0.197408	0.348393	0.211735	0.797821	0.134077	-0.109605	0.0805071	0.00360242	137970
PCDHB10	0.117819	0.121419	0.148747	0.21153	0.797821	0.0514336	0.0618199	0.0583163	0.00165846	56126
CDC42BPA	0.775073	0.000295141	0.0504277	0.213846	0.79827	-0.0335153	0.547686	0.28717	0.00652863	8476
EHBP1	0.292317	0.830482	0.269795	0.21342	0.79827	-0.0356726	0.00876097	-0.0460076	-0.00169587	23301
GFRA1	0.938204	0.87113	0.266365	0.213764	0.79827	0.00381642	-0.00969521	0.0676849	0.00247339	2674
ARHGAP25	0.236255	0.00191916	0.492885	0.214907	0.799472	0.139717	0.461623	-0.0990792	-0.00663382	9938
SYK	0.335324	0.0116375	0.450277	0.216163	0.799472	-0.0982056	0.32015	-0.0945054	-0.00551836	6850
NA	0.119246	0.189845	0.355212	0.215521	0.799472	-0.215059	-0.21898	0.155856	0.00701978	2243_2244_2266.1
RGS19	0.470787	0.525606	0.216546	0.221415	0.816382	0.0384376	0.0410447	0.0813931	0.0026194	10287
STX2	2.21236e-11	0.00129471	0.0690346	0.223525	0.821642	0.69422	0.341591	0.189284	0.00443394	2054
RGS10	0.918341	0.00957948	0.471455	0.225636	0.824361	-0.0292211	0.924585	-0.253062	-0.01523	6001
AHSG	0.980794	0.0188111	0.111492	0.22541	0.824361	-0.00237998	0.28922	0.195812	0.00501889	197
BMP7	0.488841	0.639165	0.30745	0.22984	0.837176	-0.0531141	-0.0436257	0.0965875	0.0037302	655
EDN2	0.957248	0.860393	0.259795	0.231717	0.841463	0.00406499	0.0161916	0.105724	0.00365243	1907
YWHAH	0.0281507	0.050098	0.139061	0.234426	0.848735	0.191084	0.206084	0.156482	0.00417949	7533
MAP2K2	0.992001	0.0507516	0.140206	0.235724	0.850873	-0.000884962	0.213056	0.161774	0.00432082	5605
S100A4	0.327609	0.0418218	0.46146	0.248713	0.892396	-0.271254	0.694753	-0.250537	-0.0135924	6275
POSTN	0.281971	0.0978443	0.427958	0.248087	0.892396	-0.25275	-0.475543	0.228512	0.0113326	10631
MDH1	0.162535	0.00304362	0.091757	0.25055	0.896313	0.253911	0.675144	0.378662	0.00892537	4190
LRP1B	0.501214	0.00848239	0.522629	0.254652	0.903573	-0.0665958	0.326029	-0.0778503	-0.00496539	53353
AGRP	2.49454e-10	0.68171	0.264571	0.255459	0.903573	-0.806168	0.0522663	0.144782	0.00479909	181
MAP2K1	0.646322	0.00158981	0.0843274	0.255586	0.903573	0.074906	0.654812	0.351046	0.00807978	5604
XPNPEP1	0.233467	0.0546172	0.153833	0.254228	0.903573	-0.17578	0.347838	0.259544	0.0068916	7511
ENO2	0.426686	0.0968591	0.453432	0.266241	0.933007	-0.207586	-0.531531	0.240765	0.0121455	2026.1
DPYSL3	0.281252	0.00227789	0.0941036	0.26624	0.933007	0.42162	1.50545	0.811927	0.0187485	1809
CD96	0.5836	0.0074001	0.113958	0.265362	0.933007	0.0261197	0.159943	0.0935944	0.00225279	10225
ZHX3	0.711516	0.0015669	0.0901009	0.27014	0.934194	0.0371165	0.403326	0.211894	0.00482264	23051
CLPB	0.0236106	0.788065	0.335789	0.270465	0.934194	0.55596	0.0783117	-0.285239	-0.0106757	81570
ABL2	0.659905	0.15521	0.198085	0.268401	0.934194	-0.0377288	0.149187	0.136655	0.00385722	27.1
RMDN1	0.657225	0.0104408	0.538043	0.268327	0.934194	0.0670601	0.48384	-0.114566	-0.00733442	51115
CEMIP2	0.368862	0.826173	0.293964	0.270051	0.934194	0.0384552	0.0113692	0.0553199	0.00189161	23670
NPDC1	0.817524	0.889573	0.326791	0.272531	0.934405	0.0119749	-0.00874645	0.0628649	0.00229552	56654
ESD	0.48306	0.06679	0.17174	0.272725	0.934405	-0.0731423	0.235143	0.176421	0.00469316	2098
SST	0.996385	0.0218298	0.520472	0.272859	0.934405	-0.000649436	-0.408868	0.113524	0.00679249	6750
FGF8	0.79069	0.0297093	0.514585	0.276323	0.943581	-0.0246837	0.250763	-0.0746775	-0.00434563	2253
C1orf162	0.455541	0.0218084	0.527975	0.277846	0.943602	-0.0654962	0.249765	-0.0680895	-0.00410453	128346
ARHGAP1	0.956226	0.000262276	0.0698873	0.277899	0.943602	-0.00740764	0.636363	0.305493	0.00658335	392
MXRA7	0.0493878	0.00369252	0.587804	0.279548	0.946527	-0.149059	0.273082	-0.0497464	-0.00360894	439921
TESC	0.691279	0.00738433	0.123273	0.284014	0.950931	0.0173688	0.146939	0.0837664	0.0019907	54997
PPP2R5A	0.946511	0.000489584	0.0794984	0.283843	0.950931	-0.0151663	1.01257	0.494586	0.0107774	5525
CFL1	0.953034	0.00206359	0.0993363	0.281919	0.950931	0.00730194	0.48459	0.254498	0.00579113	1072
IGFBP2	0.00883271	0.912424	0.335218	0.283084	0.950931	-0.238047	-0.0117594	0.104846	0.00380941	3485
CAPZA1	0.338448	0.00902678	0.131424	0.291749	0.960774	0.185688	0.631912	0.362221	0.00863157	829
TBCA	0.0414467	0.0177764	0.146185	0.290447	0.960774	0.193018	0.274231	0.167616	0.00411666	6902
MYOM2	0.780287	0.0208495	0.546956	0.289542	0.960774	0.0610801	0.629329	-0.162452	-0.0100179	9172
VAV1	0.630338	0.00454921	0.60097	0.291627	0.960774	-0.0726054	0.538837	-0.09708	-0.00708269	7409
NXPH3	0.470594	0.0464221	0.172285	0.290806	0.960774	-0.0317922	0.108235	0.0744387	0.00191949	11248
PRPSAP1	0.693116	0.0135499	0.564147	0.290862	0.960774	-0.0420912	0.328585	-0.075725	-0.00490699	5635
NA	0.108519	0.171877	0.463095	0.294163	0.963765	-0.303935	-0.313064	0.169341	0.00813314	2243_2244_2266
NID1	1.26279e-05	0.999964	0.336843	0.294261	0.963765	-0.445165	5.10794e-06	0.110564	0.00393363	4811
MSR1	0.490966	0.335973	0.255487	0.296088	0.967112	-0.0157884	-0.0268292	-0.0321843	-0.000964379	4481
MAGEA10	0.542929	0.000138299	0.0694252	0.298131	0.971148	-0.0410376	0.333468	0.152696	0.00318691	4109
TYMSOS	0.384085	0.187214	0.230412	0.301171	0.976799	0.139449	0.257669	0.237097	0.00670023	494514
TAGLN	0.631148	0.00172872	0.10497	0.301491	0.976799	0.0945888	0.783531	0.397258	0.00885706	6876
ABL2	0.850361	0.0433135	0.539998	0.304345	0.981565	0.0151654	0.200899	-0.0606915	-0.00351224	27
CD84	0.668379	0.444953	0.27938	0.304595	0.981565	-0.0437933	0.0949717	0.136648	0.00422211	8832
CDH15	0.893345	0.0709473	0.196294	0.306723	0.983402	0.0185322	0.307569	0.221383	0.00580509	1013
DHFR	0.97519	0.000890829	0.0967229	0.306802	0.983402	0.00194676	0.265835	0.12953	0.00281819	1719
PDE1A	0.720293	0.00307323	0.119141	0.310446	0.989803	0.0702685	0.734083	0.380196	0.00858305	5136
MICU2	0.962454	0.0910581	0.51464	0.309729	0.989803	0.00228141	0.100732	-0.0389228	-0.00206317	221154
DKKL1	0.948369	0.043989	0.186278	0.315465	0.995245	-0.0124496	0.478956	0.31508	0.00798448	27120
UNC5D	0.534079	0.675962	0.395882	0.313917	0.995245	0.0671286	-0.0547266	0.112922	0.0043861	137970
SFTPC	1.15e-06	0.0632349	0.197786	0.314878	0.995245	-0.600051	0.252629	0.176024	0.00456128	6440
OAZ1	0.896009	0.451196	0.428819	0.314565	0.995245	-0.0044554	-0.0312558	0.0332693	0.00139415	4946
ELK1	0.362731	0.000762372	0.931941	0.57868	0.998979	-0.0626669	0.295474	0.00720602	-0.00173347	2002
OCRL	0.690232	0.0102953	0.821897	0.468672	0.998979	-0.0851939	0.685901	-0.0591631	-0.00672407	4952
KIAA0319	0.188821	0.0694048	0.860568	0.58538	0.998979	0.221932	0.374983	-0.0362085	-0.00381353	9856
SUSD2	0.237774	0.0589868	0.790205	0.514392	0.998979	0.245939	0.482347	-0.0677634	-0.00565923	56241
FRK	0.63765	0.00139584	0.762197	0.75166	0.998979	-0.0257978	0.222587	0.0203761	-0.000774054	2444
PNP	0.923258	0.0130218	0.835545	0.782844	0.998979	-0.0297533	0.957948	0.0788858	-0.00364463	4860
HNF4A	0.816006	0.00134369	0.201791	0.512288	0.998979	-0.0313321	0.549685	0.212968	0.00387518	3172
CUL3	0.956756	0.00574308	0.63444	0.952803	0.998979	-0.00757342	0.485149	0.0817736	-0.000357849	8452
NCF2	0.559831	0.0135289	0.943614	0.680421	0.998979	-0.0506165	0.267262	0.00754087	-0.00153157	4688
CBFB	0.713921	0.00833211	0.680697	0.92129	0.998979	0.0752312	0.678365	0.103898	-0.000871912	865
RAD23A	0.810355	0.0015556	0.496006	0.950297	0.998979	-0.0679852	1.13977	0.237697	0.000781128	5886
TDP1	0.698012	0.00861227	0.801627	0.795562	0.998979	-0.0493917	0.418854	0.0393258	-0.00142161	55775
ACBD6	0.946798	0.00499801	0.497191	0.890165	0.998979	0.0183448	0.971685	0.230075	0.0016419	84320
STAR	0.871613	0.000600811	0.400563	0.871403	0.998979	-0.0224034	0.609933	0.143793	0.00100834	6770
APRT	0.999784	0.00255313	0.402154	0.800272	0.998979	-7.11541e-05	1.00476	0.271898	0.0029071	353
STUB1	0.241354	0.0275732	0.389857	0.643656	0.998979	0.144761	0.335844	0.130312	0.00237454	10273
STAT3	0.965627	0.000911155	0.291414	0.687347	0.998979	-0.0116863	1.14923	0.353743	0.0048461	6774
STAT3	0.768577	0.000449711	0.160246	0.479688	0.998979	0.0487741	0.747585	0.288828	0.00524139	6774.1
SMAD2	0.945527	0.00487937	0.394298	0.753813	0.998979	-0.00619957	0.321654	0.0953946	0.00122781	4087
KCNE2	4.04585e-07	0.108404	0.717645	0.482907	0.998979	1.24041	0.427286	-0.096433	-0.00630844	9992
PABPC3	0.950077	0.00173556	0.63938	0.887492	0.998979	-0.0173213	1.10096	0.159617	-0.00173546	5042
SYT3	0.227243	0.0521535	0.877147	0.584747	0.998979	0.217953	0.430068	-0.0340984	-0.00410942	84258
LRRN3	0.219412	0.0645702	0.740093	0.475969	0.998979	0.265106	0.488616	-0.0875243	-0.0064045	54674
MCFD2	4.33548e-10	0.0336355	0.674675	0.987585	0.998979	1.57444	0.549895	0.107913	0.000136106	90411
TCTA	0.240245	0.0713772	0.709719	0.455157	0.998979	0.255611	0.480549	-0.0990964	-0.00676189	6988
CALCA	3.75933e-07	0.0665275	0.925563	0.788546	0.998979	0.856849	0.33741	0.017142	-0.00166239	796
PRH1	0.26151	0.0538239	0.789423	0.509244	0.998979	0.243583	0.513598	-0.0708782	-0.0059805	5554
SHISAL2B	0.451099	0.0663919	0.782682	0.513801	0.998979	0.12348	0.369905	-0.0554703	-0.00446463	100132916
PTGDS	0.144676	0.0687946	0.95751	0.758559	0.998979	-0.242421	-0.369171	-0.0107867	0.00210239	5730
ITM2A	0.223864	0.0649903	0.7575	0.491064	0.998979	0.261654	0.486199	-0.081188	-0.00616279	9452
IGSF9	0.269002	0.0573929	0.776848	0.501571	0.998979	0.237384	0.500911	-0.0744833	-0.00602333	57549
ZNF358	0.21424	0.0851177	0.799306	0.541616	0.998979	0.232218	0.393363	-0.0580798	-0.00471545	140467
PCDHA4	0.143101	0.0806791	0.766547	0.509808	0.998979	0.269601	0.392043	-0.0666071	-0.00500994	56144
TOR1AIP2	0.723287	0.000394974	0.255317	0.667384	0.998979	0.0313468	0.403581	0.124549	0.00171333	163590
CST8	0.500014	0.00158354	0.236026	0.566376	0.998979	-0.0755842	0.449215	0.164065	0.00281191	10047
PUF60	0.869374	0.0025081	0.502864	0.934496	0.998979	0.0388512	0.904226	0.195079	0.000851111	22827
MMP1	0.301897	0.401214	0.854671	0.712252	0.998979	0.101375	0.0999012	-0.0220198	-0.0014562	4312
TOR1AIP1	0.763602	0.00119621	0.91956	0.603732	0.998979	-0.0206024	0.282784	0.00850667	-0.00160174	26092
FXYD5	0.146935	0.119038	0.731302	0.500062	0.998979	0.271811	0.355156	-0.07844	-0.00518252	53827
ST6GALNAC3	0.617871	0.0022953	0.425378	0.837948	0.998979	-0.0562975	0.435645	0.110851	0.00101006	256435
TOR1AIP2	0.286514	0.0574035	0.770939	0.496535	0.998979	0.228741	0.500766	-0.0764942	-0.0060939	163590
ASCC1	0.590392	0.000418923	0.299694	0.738598	0.998979	-0.0672202	0.56606	0.159892	0.00187657	51008
MUC4	0.246483	0.066956	0.747408	0.48391	0.998979	0.245544	0.475579	-0.0834595	-0.00617209	4585
TMEM41B	0.291408	0.14887	0.89317	0.664919	0.998979	0.136815	0.228264	-0.021315	-0.00229557	440026
CALY	0.215718	0.0643974	0.725559	0.463619	0.998979	0.265741	0.486137	-0.092093	-0.00655036	50632
NDUFB4	0.969497	0.738495	0.508831	0.512652	0.998979	0.00255799	0.0271247	0.0544731	0.00175538	4710
DYNAP	0.405812	0.0324531	0.889348	0.571604	0.998979	0.179507	0.570803	-0.0368428	-0.00515483	284254
LRPPRC	0.0687677	0.486019	0.634856	0.706953	0.998979	0.266235	-0.122116	-0.0842524	-0.00217516	10128
LRP1	0.0133217	0.407421	0.638111	0.731367	0.998979	-0.0968596	0.0383787	0.0220321	0.000525403	4035
COL28A1	0.000149828	0.426777	0.753852	0.857688	0.998979	-0.240459	-0.0573729	-0.0228822	-0.000427732	340267
ADAM7	0.472842	0.723113	0.647365	0.668663	0.998979	-0.0271329	0.0162276	0.0212377	0.000646315	8756
SERPINH1	0.0598399	0.00106673	0.288044	0.674016	0.998979	-0.437945	0.955928	0.300755	0.00426266	871
TOMM20L	0.296035	0.174942	0.431125	0.565119	0.998979	0.0750907	0.11874	0.069439	0.00167087	387990
HNRNPDL	0.927359	0.00311547	0.346458	0.709221	0.998979	-0.0201739	0.82692	0.257305	0.00358561	9987
C6orf89	0.57353	0.00442027	0.606923	0.970303	0.998979	-0.0586469	0.373286	0.0659239	-0.00016842	221477
GALNT7	0.424755	0.0557108	0.789187	0.510711	0.998979	0.157778	0.465557	-0.0648424	-0.00544223	51809
MRAP2	0.892104	0.0094004	0.867101	0.73532	0.998979	-0.0132837	0.318522	0.02016	-0.00142781	112609
STMN2	0.326209	0.0178593	0.596832	0.937688	0.998979	0.135083	0.404203	0.0892461	0.000453133	11075
ITM2C	0.334596	0.0459618	0.825193	0.532435	0.998979	0.19597	0.499033	-0.0549577	-0.005316	81618
CEACAM4	0.424441	0.0892784	0.972978	0.760769	0.998979	0.048245	0.125891	0.00250942	-0.000758526	1089
IL36A	0.0859238	0.117308	0.960231	0.713477	0.998979	0.245355	0.271017	-0.00864538	-0.00213273	27179
STX6	0.156821	0.00340362	0.286978	0.612611	0.998979	0.138057	0.357443	0.127205	0.00211852	10228
RPLP2	0.976622	0.0323456	0.862174	0.547747	0.998979	0.0017148	0.155275	-0.0124986	-0.00149037	6181
RARRES3	0.815774	0.00462411	0.352927	0.697227	0.998979	0.0185254	0.283659	0.0911963	0.00133431	5920
DEFB105A	0.0879978	0.122807	0.780934	0.54639	0.998979	0.254274	0.278511	-0.0503262	-0.00366613	245908
BGLAP	0.0188636	0.00373212	0.133486	0.332404	0.998979	-0.159634	0.242585	0.123595	0.00276359	632
N6AMT1	0.722703	0.0432023	0.481295	0.735289	0.998979	0.025948	0.182777	0.0634525	0.00102662	29104
ENO1	0.798737	0.0280638	0.679796	0.994636	0.998979	0.0681803	0.728783	0.135825	-7.55395e-05	2023
TMEM132C	0.440756	0.0629808	0.948486	0.661363	0.998979	-0.0662563	0.196565	-0.00681196	-0.00156611	92293
FLNA	0.148541	0.0321412	0.709127	0.970417	0.998979	-0.100024	0.182184	0.0314863	-0.00010668	2316
THSD7A	0.512213	0.0412527	0.188566	0.322247	0.998979	-0.0303207	0.116617	0.0752735	0.00189274	221981
PKLR	0.464038	0.0100357	0.948045	0.570612	0.998979	-0.12999	0.570732	-0.0141954	-0.0043486	5313
CXADR	0.106785	0.00260526	0.381307	0.769715	0.998979	-0.0846306	0.19766	0.0560362	0.00066254	1525
TXNDC5	0.0514242	0.00159652	0.665658	0.855376	0.998979	-0.541036	1.09546	0.145203	-0.00221122	81567
PTPRH	0.242714	0.065428	0.712879	0.453767	0.998979	0.203619	0.393481	-0.0784549	-0.00544115	5794
QDPR	0.726829	0.00680162	0.410537	0.757611	0.998979	0.0747809	0.727138	0.217247	0.00283239	5860
MADCAM1	0.608853	0.00127124	0.585565	0.932883	0.998979	-0.049805	0.399104	0.0652943	-0.000364693	8174
MAN1A1	9.70028e-08	0.0836462	0.81295	0.552855	0.998979	1.30324	0.454289	-0.0621205	-0.00526951	4121
TALDO1	0.42249	0.00570654	0.549322	0.947653	0.998979	-0.170603	0.737253	0.156456	0.000601451	6888
P4HA2	0.492263	0.0110132	0.634485	0.98906	0.998979	-0.0469121	0.216759	0.0399065	-3.99513e-05	8974
RRM1	0.879098	0.00400897	0.606448	0.965726	0.998979	-0.056371	1.34503	0.235098	-0.000693657	6240
AK2	0.558815	0.00155622	0.720771	0.797206	0.998979	-0.21017	1.44438	0.157912	-0.00410888	204
ADH5	0.253747	0.00804106	0.389885	0.719069	0.998979	0.197286	0.571119	0.182359	0.00264182	128
EHD4	0.722905	0.00101679	0.790586	0.712057	0.998979	-0.0895382	1.05857	0.0824657	-0.00419492	30844
INA	0.988605	0.00522304	0.974292	0.611122	0.998979	-0.00168244	0.414092	0.00466965	-0.00262254	9118
SOCS3	0.575367	0.00196601	0.634748	0.898428	0.998979	-0.0920514	0.644662	0.0959898	-0.000926295	9021
EIF3G	0.880548	0.00100985	0.474296	0.944182	0.998979	0.044054	1.2303	0.258601	0.000915172	8666
GALE	0.477861	0.0702362	0.379241	0.566471	0.998979	0.0721361	0.226241	0.110069	0.00239243	2582
PCBP1	0.861696	0.00174835	0.247712	0.581757	0.998979	-0.0510788	1.16576	0.4194	0.00707073	5093
RBFOX2	0.453668	0.0423789	0.629929	0.370151	0.998979	0.0917101	0.306572	-0.0724319	-0.00464158	23543
VPS4A	0.667514	0.00299944	0.56841	0.994996	0.998979	-0.0755457	0.659486	0.123476	-4.8231e-05	27183
HMBS	0.846457	0.00506631	0.665446	0.911585	0.998979	-0.0878049	1.59974	0.241353	-0.00218648	3145
KLRC3	0.491617	0.00159038	0.561815	0.97101	0.998979	-0.0524574	0.305593	0.0543993	-0.000122567	3823
DNM2	0.617501	0.00397735	0.882894	0.681534	0.998979	-0.0884677	0.64289	0.0320653	-0.00318868	1785
ERH	0.794028	0.00534549	0.892815	0.685046	0.998979	-0.0717567	0.963067	0.0455438	-0.00486535	2079
TMEM189-UBE2V1	0.728777	0.00112494	0.344743	0.759854	0.998979	0.0925676	1.1084	0.311369	0.00361348	387522
AHSA1	0.851581	0.00288852	0.355407	0.726556	0.998979	0.0400085	0.805795	0.244002	0.00325455	10598
TAGLN2	0.863961	0.00334493	0.746248	0.805715	0.998979	-0.0241338	0.522095	0.0560878	-0.00152052	8407
CLINT1	0.386111	0.00172065	0.732709	0.78955	0.998979	-0.16904	0.774201	0.0817004	-0.00230706	9685
ARFGAP2	0.67324	0.00392209	0.928811	0.639572	0.998979	-0.0809301	0.69784	0.0210746	-0.00394977	84364
AGFG1	0.897247	0.00326559	0.772611	0.778143	0.998979	-0.0365636	1.05238	0.100671	-0.00350552	3267
MMRN2	7.95485e-11	0.0534676	0.779998	0.92662	0.998979	1.69163	0.505049	0.0727885	-0.000811537	79812
AAGAB	0.179083	0.0013272	0.403307	0.835984	0.998979	0.218741	0.660075	0.166519	0.00147921	79719
ATP1A1	0.00424008	0.0803662	0.704927	0.456762	0.998979	0.568935	0.412348	-0.0892829	-0.00595345	476
CRB1	0.0497479	0.0643121	0.765097	0.49705	0.998979	0.339594	0.387927	-0.0625207	-0.00483684	23418
CBL	0.779619	0.00261895	0.922685	0.502168	0.998979	-0.0542302	0.73813	-0.0231301	-0.00579381	867
BPGM	0.773055	0.0120173	0.821531	0.792692	0.998979	-0.128175	1.39476	0.123313	-0.00500566	669
SMAD4	0.698937	0.00606156	0.92511	0.532225	0.998979	-0.0423969	0.377926	-0.0126673	-0.0029958	4089
RPIA	0.664724	0.00561295	0.795314	0.7808	0.998979	0.14087	1.13137	0.103664	-0.00393097	22934
AARS	0.842422	0.00221472	0.378925	0.77494	0.998979	0.0645011	1.25853	0.35236	0.0040608	16
DUSP6	0.496203	0.0394293	0.242315	0.407825	0.998979	0.0410209	0.153379	0.0870631	0.00206462	1848
STAT1	0.758317	0.00194467	0.574564	0.965952	0.998979	0.0803385	1.02649	0.180475	-0.00049189	6772
IGBP1	0.701626	0.00226832	0.470573	0.89857	0.998979	-0.10385	1.04822	0.241	0.00151521	3476
TPM3	0.816138	0.00804727	0.730025	0.392031	0.998979	-0.0883876	1.26302	-0.161416	-0.0142486	7170
TRA2B	0.864135	0.00302153	0.975016	0.589671	0.998979	-0.0462702	1.01389	0.0104158	-0.0064574	6434
CAPN3	0.39082	0.0173816	0.810429	0.82405	0.998979	-0.0820547	0.282452	0.0281269	-0.000901451	825
PDLIM4	0.540458	0.00185416	0.988112	0.542625	0.998979	-0.165926	1.0696	-0.00495992	-0.00737959	8572
ARL1	0.66606	0.000586572	0.234069	0.611072	0.998979	-0.0522795	0.533731	0.178323	0.00275004	400
YWHAB	0.382763	0.00434858	0.354587	0.703067	0.998979	0.199843	0.820218	0.260844	0.00375664	7529
CDC25B	0.768816	0.0149051	0.528724	0.865822	0.998979	-0.0195089	0.201542	0.0515071	0.000475257	994
CACYBP	0.848194	0.00603084	0.529541	0.920272	0.998979	-0.0452559	0.816012	0.18314	0.00102042	27101
IST1	0.915636	0.0078909	0.682272	0.916591	0.998979	0.0178717	0.562143	0.0850155	-0.000761017	9798
GSTO1	0.284234	0.000227473	0.0855466	0.327745	0.998979	-0.0644744	0.285601	0.128407	0.00264514	9446
ANKRD27	0.302172	0.0637496	0.992169	0.704025	0.998979	0.0340308	-0.0750462	0.000396255	0.000519492	84079
GSTA1	0.562086	0.0351804	0.525206	0.805384	0.998979	-0.044844	0.201558	0.0604714	0.000794086	2938
PPIH	0.701345	0.00282733	0.981476	0.581845	0.998979	-0.0840817	0.827733	0.00625754	-0.00535168	10465
PSMA7	0.510937	0.0570492	0.763862	0.948843	0.998979	-0.141081	0.503106	0.0791831	-0.000570948	5688
SIRT5	0.509912	0.000854484	0.248086	0.617745	0.998979	-0.071859	0.46395	0.155573	0.00241055	23408
MAPRE1	0.674399	0.00163522	0.456316	0.896889	0.998979	-0.137033	1.30491	0.299407	0.00186452	22919
PRKAR1B	0.708146	0.00344165	0.364706	0.730709	0.998979	0.0421939	0.416203	0.12607	0.00168244	5575
CLIC4	0.99928	0.0020937	0.236483	0.553308	0.998979	-0.000254333	1.10015	0.413145	0.00729004	25932
NUDT16L1	0.861609	0.00118015	0.382812	0.813081	0.998979	0.0486537	1.15395	0.300627	0.00292456	84309
CHMP3	0.991108	0.00208277	0.466981	0.898354	0.998979	0.00225872	0.791454	0.181795	0.00113793	51652
GLTP	0.251562	0.0414248	0.321581	0.521582	0.998979	0.14583	0.319027	0.154845	0.00336063	51228
RAD23B	0.912168	0.000557602	0.407947	0.885166	0.998979	-0.0250045	1.00398	0.231463	0.00147376	5887
PURA	0.962333	0.00510281	0.35792	0.69908	0.998979	-0.0114757	0.856663	0.275861	0.0040455	5813
RAD51D	0.225788	0.00148926	0.330346	0.723752	0.998979	-0.0798291	0.264582	0.0787263	0.00101913	5892
CCT5	0.714027	0.00638503	0.62715	0.966817	0.998979	-0.149778	1.3998	0.244333	-0.000733952	22948
ARL3	0.785554	0.00209844	0.30778	0.671035	0.998979	0.0447064	0.640886	0.207053	0.00305055	403
ARF3	0.590486	0.00215039	0.313198	0.678237	0.998979	0.0602669	0.43527	0.139403	0.00202841	377
PRB4	0.204501	0.0462477	0.972709	0.666219	0.998979	0.21851	0.421253	-0.00719404	-0.00309285	5545
TMOD1	0.675518	0.0133584	0.935374	0.687503	0.998979	-0.134781	0.994021	0.0320919	-0.0055524	7111
ATG5	0.279604	0.00398585	0.847648	0.714413	0.998979	-0.138269	0.462028	0.0300658	-0.00204181	9474
FERMT3	0.191762	0.00147871	0.392531	0.815362	0.998979	-0.259381	0.797404	0.208058	0.00203225	83706
PSMB1	0.149502	0.0180829	0.433783	0.730491	0.998979	-0.281384	0.569439	0.186715	0.00280814	5689
STK24	0.947428	0.00200635	0.432438	0.854579	0.998979	-0.0176769	1.05096	0.25961	0.00215881	8428
PPM1A	0.62271	0.00184936	0.471448	0.910274	0.998979	-0.0464513	0.372857	0.0837379	0.000468254	5494
2011-09-01	0.574378	0.00261958	0.279933	0.614972	0.998979	0.114479	0.775477	0.271983	0.00445424	55752
PPP2R1A	0.622094	0.000825349	0.150389	0.432192	0.998979	0.134702	1.1675	0.487553	0.00948381	5518
ATG7	0.940118	0.0032289	0.279004	0.602534	0.998979	0.00509186	0.252277	0.0907468	0.00152966	10533
ARFIP2	0.589697	0.0041463	0.55853	0.976214	0.998979	-0.0958145	0.641497	0.127891	0.000230021	23647
NAT1	0.93825	0.00113669	0.147723	0.412652	0.998979	-0.00841068	0.450562	0.195195	0.00391039	9
ARRB1	0.901887	0.00404614	0.497984	0.902823	0.998979	0.0473273	1.39191	0.320678	0.00203542	408
MDH2	0.650916	0.00523088	0.818926	0.754198	0.998979	-0.140287	1.08864	0.0872455	-0.00422733	4191
GNAI3	0.633748	0.00028783	0.342521	0.822754	0.998979	-0.0426758	0.418804	0.104905	0.000911932	2773
CSNK1G2	0.33618	0.140537	0.71134	0.92132	0.998979	0.0488597	0.0914165	0.0230427	0.00020418	1455
OLA1	0.576024	0.00296939	0.396136	0.783723	0.998979	-0.237944	1.59648	0.444973	0.00507991	29789
GDA	0.0923321	0.343734	0.67638	0.794332	0.998979	-0.0891188	0.0603143	0.0268545	0.000549251	9615
DARS	0.973163	0.00181535	0.477539	0.919062	0.998979	0.0162289	1.91091	0.422447	0.00216096	1615
SCIN	0.667134	0.00127901	0.266271	0.628941	0.998979	-0.0450289	0.429212	0.143866	0.00222799	85477
ARPC1B	0.585415	0.00622873	0.737663	0.844771	0.998979	-0.182135	1.14631	0.137454	-0.00282939	10095
PIP4K2A	0.459034	0.0104139	0.867942	0.505642	0.998979	-0.177508	0.766594	-0.0489166	-0.00690294	5305
CCT8	0.681476	0.00670641	0.587456	0.984372	0.998979	-0.13913	1.15332	0.226346	0.000285995	10694
AP1G2	0.848876	0.0092181	0.867318	0.73416	0.998979	-0.0158489	0.271241	0.0170922	-0.00121855	8906
PIN4	0.619845	0.00333126	0.870833	0.685203	0.998979	-0.116357	0.868938	0.0468676	-0.00418434	5303
CIRBP	0.865638	0.00204173	0.999551	0.555716	0.998979	0.0416994	0.964248	0.000170595	-0.00648759	1153
NDC80	0.618983	0.00103012	0.327628	0.738329	0.998979	-0.0602044	0.5066	0.146257	0.00179187	10403
PLS1	0.974348	0.0354767	0.692535	0.995654	0.998979	-0.00389164	0.315314	0.058909	-2.75919e-05	5357
RBM3	0.900968	0.00163551	0.723999	0.796103	0.998979	-0.0358136	1.15221	0.125076	-0.00330954	5935
HMGB3	0.622308	0.0113362	0.708356	0.908053	0.998979	-0.0733375	0.470909	0.0684751	-0.000735087	3149
SF1	0.757565	0.00170104	0.913314	0.482105	0.998979	-0.0246123	0.317826	-0.010673	-0.0025201	7536
HNRNPM	0.883348	0.00249403	0.687531	0.852792	0.998979	-0.0226024	0.589981	0.0762636	-0.00125987	4670
GPCPD1	0.746237	0.0073712	0.513164	0.888375	0.998979	-0.0363142	0.377191	0.0904005	0.000676112	56261
CARHSP1	0.497148	0.00534447	0.702988	0.873629	0.998979	-0.151383	0.779868	0.104421	-0.00153687	23589
APBB1	0.871594	0.0101239	0.820192	0.785147	0.998979	-0.0155211	0.309047	0.0268523	-0.00112591	322
SNX17	0.946922	0.0531335	0.4354	0.660944	0.998979	0.0118707	0.425864	0.171557	0.00323572	9784
CASS4	0.544254	0.00468226	0.932298	0.643642	0.998979	-0.0467111	0.273991	0.00803668	-0.00155924	57091
ECI2	0.440043	0.00256141	0.379829	0.768505	0.998979	0.150083	0.740344	0.210154	0.00249107	10455
TMOD3	0.441922	0.00158884	0.286873	0.651998	0.998979	0.234853	1.2231	0.40112	0.0060342	29766
TWF1	0.916159	0.00113753	0.406818	0.848657	0.998979	-0.02564	1.01068	0.249294	0.00206307	5756
IL33	0.189433	0.107973	0.647755	0.423048	0.998979	0.283457	0.423166	-0.120558	-0.00713902	90865
FLNA	0.338894	0.136623	0.537333	0.343421	0.998979	0.136042	0.258584	-0.107675	-0.00557228	2316.1
PTPRN2	0.228098	0.060382	0.778104	0.505118	0.998979	0.256844	0.490499	-0.0734035	-0.0059148	5799
GCK	0.542598	0.00346586	0.343909	0.699657	0.998979	-0.07383	0.446905	0.141511	0.00202504	2645
CSRP2	0.427807	0.00543189	0.584044	0.991971	0.998979	-0.198151	0.871643	0.16804	0.000108522	1466
MAP3K3	0.894358	0.00512822	0.990764	0.596193	0.998979	-0.0236567	0.627624	0.00253668	-0.00413645	4215
NPLOC4	0.622206	0.00449244	0.718951	0.848018	0.998979	0.103997	0.754939	0.0933826	-0.00176171	55666
EMID1	0.17943	0.0637183	0.74819	0.482189	0.998979	0.276446	0.467001	-0.0806838	-0.00601557	129080
ASPRV1	0.281415	0.0521935	0.737591	0.464095	0.998979	0.235976	0.5226	-0.0898567	-0.00671635	151516
EVI2B	0.233925	0.0616757	0.790346	0.516735	0.998979	0.234365	0.450935	-0.063995	-0.00531361	2124
TSG101	0.786033	0.000888933	0.432577	0.895948	0.998979	-0.0416666	0.651723	0.148541	0.00089584	7251
PFN2	0.790044	0.00115059	0.254704	0.614578	0.998979	-0.0243203	0.378521	0.128702	0.00202984	5217
EDC4	0.304706	0.00191804	0.948775	0.595504	0.998979	-0.118815	0.453753	0.00910436	-0.00273185	23644
PRKG1	0.434499	0.000699849	0.32282	0.750145	0.998979	-0.120505	0.667511	0.187843	0.00218781	5592
VARS	0.910941	0.00736812	0.762934	0.827082	0.998979	0.00401543	0.120725	0.0133249	-0.000338942	7407
CHKB	0.830701	0.00315275	0.403797	0.791213	0.998979	-0.0200086	0.349191	0.0963953	0.00107796	1120
FLRT2	0.520584	0.000357448	0.164006	0.497756	0.998979	0.0696664	0.497771	0.18695	0.00329912	23768
VTN	0.995098	0.0119658	0.917797	0.552129	0.998979	-0.00108652	0.555558	-0.0224546	-0.00454026	7448
DEFB113	0.707204	0.00139802	0.544985	0.984627	0.998979	0.078723	0.851881	0.156212	-0.000179206	245927
PCSK1	0.432766	0.790988	0.488643	0.418631	0.998979	0.0563799	-0.0230653	0.0611816	0.00233206	5122
DERL1	0.819607	0.00364188	0.813545	0.742976	0.998979	-0.0369589	0.594779	0.0470201	-0.00233262	79139
ENOX2	0.60206	0.0330662	0.596918	0.89764	0.998979	0.0443067	0.224215	0.0552772	0.000456701	10495
AIFM1	0.333304	0.0592185	0.771411	0.498435	0.998979	0.19702	0.47206	-0.0724946	-0.00575828	9131
PARVA	0.949071	0.00122069	0.358041	0.775468	0.998979	0.0181113	1.16867	0.321815	0.00357925	55742
CHRD	0.00460066	0.00062499	0.474645	0.96755	0.998979	0.323711	0.482626	0.0970198	0.000201572	8646
DEFB119	0.254509	0.0695544	0.784795	0.518015	0.998979	0.208317	0.406491	-0.0610672	-0.00491015	245932
HDHD2	0.0709124	0.00338612	0.208523	0.480039	0.998979	0.461958	0.93277	0.392651	0.0076881	84064
ATP2A3	0.876564	0.579778	0.70703	0.602104	0.998979	0.00509214	-0.0220649	0.0151651	0.000688139	489
RAB35	0.850157	0.00169027	0.777065	0.745207	0.998979	-0.0329631	0.696146	0.060785	-0.00252553	11021
ASAP2	0.939051	0.00849902	0.877119	0.72086	0.998979	-0.00906573	0.391094	0.022553	-0.0018314	8853
EIF1AD	0.662441	0.00588861	0.984657	0.580602	0.998979	-0.0678603	0.537798	-0.00367398	-0.00375248	84285
SWAP70	0.504466	0.000591936	0.649691	0.829245	0.998979	-0.0446522	0.294155	0.0373344	-0.000652677	23075
ACBD7	0.514704	0.00513557	0.76327	0.808775	0.998979	0.0421628	0.227522	0.0239393	-0.000680518	414149
PSMD4	0.517561	0.0019136	0.720343	0.806691	0.998979	-0.10118	0.614823	0.0687648	-0.00169396	5710
HDLBP	0.618521	0.0111324	0.348764	0.641021	0.998979	-0.073049	0.465224	0.169575	0.00290015	3069
PSMD11	0.771366	0.00203967	0.443539	0.8686	0.998979	-0.0776556	1.04543	0.252462	0.00194178	5717
ARPC3	0.453069	0.0109523	0.5392	0.897629	0.998979	-0.0773567	0.327262	0.0778062	0.000564278	10094
GSTP1	0.955987	0.0011727	0.332403	0.73909	0.998979	-0.00646449	0.484651	0.14026	0.00172634	2950
UAP1	0.713507	0.0369334	0.236396	0.402442	0.998979	-0.0357463	0.251453	0.142634	0.00338126	6675
APAF1	0.828214	0.000902004	0.401698	0.853136	0.998979	0.0193654	0.378476	0.0923386	0.000736412	317
RACGAP1	0.184833	0.315722	0.756961	0.591719	0.998979	-0.0859249	-0.0786492	0.0244804	0.00140062	29127
APBB3	0.413543	0.102682	0.248537	0.361602	0.998979	-0.0236233	0.0577655	0.0411337	0.00107444	10307
RAB31	0.882096	0.000721915	0.550644	0.946983	0.998979	0.0334756	0.977019	0.165953	-0.000675384	11031
SNU13	0.872501	0.00196817	0.177564	0.448269	0.998979	0.00902189	0.220806	0.0940094	0.00185768	4809
ANXA10	0.904533	0.00435707	0.346999	0.691747	0.998979	0.00760964	0.228013	0.07369	0.00108621	11199
CREBBP	0.603571	0.00474149	0.540914	0.947614	0.998979	-0.0811309	0.555126	0.117568	0.000444393	1387
NCK2	0.806528	0.00221815	0.588444	0.956378	0.998979	0.0477111	0.755458	0.129806	-0.000469337	8440
AP2A2	0.230297	0.000181348	0.297262	0.773899	0.998979	0.18863	0.758014	0.201288	0.00205665	161
ZYX	0.792135	0.00282683	0.631534	0.919577	0.998979	-0.036168	0.518324	0.0810197	-0.00060809	7791
PIR	0.404506	0.00259852	0.407925	0.807367	0.998979	0.159955	0.72937	0.195324	0.00203738	8544
NAP1L1	0.689577	0.00905512	0.681812	0.924638	0.998979	-0.137252	1.12276	0.173306	-0.00139526	4673
PNKP	0.784321	0.000922134	0.830115	0.672234	0.998979	0.0255768	0.395449	0.0246606	-0.00178575	11284
HSPA6	0.980794	0.10822	0.291354	0.417574	0.998979	0.00159991	0.131138	0.0867043	0.00220163	3310
ODC1	0.717427	0.0048061	0.576534	0.989738	0.998979	-0.0374624	0.367423	0.0711702	5.7717e-05	4953
GPD1	0.784052	0.00344841	0.33611	0.688233	0.998979	0.146939	1.98006	0.636905	0.00932528	2819
ANXA2	0.925136	0.000415357	0.305082	0.747619	0.998979	0.0259998	1.2567	0.350749	0.00401585	302
HMGCS2	0.958368	0.0160686	0.762805	0.438152	0.998979	0.00640652	0.368385	-0.0455799	-0.00410251	3158
GZMA	0.0816986	0.0264563	0.992369	0.668564	0.998979	-0.0837998	0.130836	0.000558497	-0.000861237	3001
CTF1	0.624483	0.000971347	0.224722	0.570051	0.998979	-0.0495071	0.425576	0.151899	0.00253827	1489
PSMD9	0.845243	0.0562146	0.683834	0.962286	0.998979	0.0289718	0.349801	0.0743972	0.000291205	5715
UGP2	0.637447	0.0036901	0.418037	0.802341	0.998979	0.0878168	0.682296	0.185998	0.00202258	7360
GABBR2	0.098447	0.0871313	0.369246	0.53789	0.998979	-0.0888457	0.111761	0.0588612	0.00134153	9568
DAPK1	0.465454	0.00254504	0.978597	0.580507	0.998979	-0.141845	0.740918	0.00639772	-0.00476204	1612
TOLLIP	0.898406	0.00348756	0.715329	0.839507	0.998979	0.0226756	0.655187	0.0797206	-0.001576	54472
TXNRD1	0.77073	0.00433835	0.494319	0.89434	0.998979	0.0631458	0.778862	0.18249	0.00124746	7296
RGS18	0.122674	0.00832831	0.872437	0.72437	0.998979	-0.0870579	0.184523	0.0110191	-0.000850618	64407
LANCL1	0.881005	0.00641359	0.718367	0.866602	0.998979	-0.0375358	0.858705	0.111294	-0.00182326	10314
NSF	0.62211	0.00356405	0.421295	0.808716	0.998979	-0.130594	0.974035	0.262601	0.00278329	4905
S100A11	0.636817	0.00239609	0.484858	0.914084	0.998979	-0.130127	1.05916	0.237098	0.00130267	6282
TANK	0.564108	0.0054751	0.866268	0.482012	0.998979	-0.0395889	0.239514	-0.0141993	-0.00211818	10010
COPS2	0.853778	0.00208516	0.524248	0.970511	0.998979	-0.0380072	0.805068	0.16182	0.000335591	9318
RANBP3	0.665152	0.0044663	0.625776	0.94931	0.998979	0.071641	0.59262	0.0993211	-0.000457302	8498
TNFSF15	0.378287	0.648364	0.578295	0.606726	0.998979	0.0456485	0.0286083	0.0353518	0.00106509	9966
TPT1	0.949251	0.00238041	0.961871	0.59214	0.998979	-0.00836465	0.50592	0.0077282	-0.00313213	7178
IGFBP6	0.878141	0.308674	0.508114	0.608602	0.998979	-0.00423539	0.0342963	0.0225296	0.000570597	3489
EPHA5	0.669358	0.00520842	0.691074	0.885101	0.998979	-0.0630107	0.518453	0.0721233	-0.000925473	2044
CBR3	0.53174	0.00109909	0.777496	0.727388	0.998979	0.0861945	0.572849	0.0478437	-0.00215562	874
FLT3LG	0.455846	0.206797	0.83544	0.974433	0.998979	0.0274625	0.0567087	0.00938838	-4.78798e-05	2323
RAP1GDS1	0.942825	0.0503254	0.35323	0.553571	0.998979	0.00558017	0.188148	0.0892007	0.00190652	5910
ADM	0.866238	0.00267221	0.487642	0.911914	0.998979	-0.019856	0.448078	0.100854	0.000570654	133
HIST2H2BE	0.947845	0.018206	0.596389	0.319975	0.998979	0.0166176	0.747222	-0.165707	-0.0109277	8349
YWHAB	0.483517	0.00341059	0.268659	0.582786	0.998979	0.15341	0.808036	0.298928	0.00519365	7529.1
YWHAE	0.569404	0.00344887	0.317555	0.659952	0.998979	0.113892	0.738404	0.24689	0.00381114	7531
CDKN3	0.844057	0.867022	0.532401	0.474144	0.998979	-0.00751883	-0.00776924	0.0294034	0.00109844	1033
S100A5	0.606445	0.0365013	0.433179	0.683887	0.998979	0.0325161	0.163308	0.0609512	0.00106874	6276
PCDH15	0.247817	0.0562237	0.654005	0.399454	0.998979	0.217119	0.440119	-0.103044	-0.00663006	65217
SRXN1	0.86153	0.000485704	0.312751	0.752234	0.998979	-0.0344371	0.884809	0.246273	0.00280325	140809
RAB6B	0.659192	0.00290011	0.217101	0.502988	0.998979	0.0692453	0.590964	0.239843	0.00455335	51560
FBXL4	0.296869	0.0587536	0.744123	0.474933	0.998979	0.216509	0.481689	-0.0829572	-0.00619537	26235.1
RAB14	0.921994	0.000580511	0.211422	0.569979	0.998979	-0.0151601	0.683283	0.23969	0.00392621	51552
RAB5C	0.944261	0.00226012	0.462809	0.88866	0.998979	0.0232423	1.28688	0.300981	0.00204197	5878
HNRNPH1	0.820638	0.00385121	0.912896	0.653007	0.998979	-0.0351691	0.565588	0.0208685	-0.00306645	3187
VPS29	0.66774	0.000416748	0.205642	0.574447	0.998979	-0.0463	0.489361	0.169024	0.002718	51699
SMC3	0.745231	0.00426184	0.474755	0.870152	0.998979	-0.126984	1.40758	0.344244	0.00276828	9126
GDF11	0.817613	0.0032711	0.247496	0.549663	0.998979	-0.0417218	0.672203	0.258882	0.00468365	10220.1
SUMO2	0.839647	0.00381829	0.630466	0.935905	0.998979	0.043064	0.776811	0.126052	-0.000746676	6613
EIF4B	0.77425	0.00399431	0.563913	0.984652	0.998979	-0.12026	1.52202	0.297959	0.000350871	1975
CAPN2	0.60601	0.0017974	0.211559	0.516392	0.998979	-0.062107	0.476902	0.186151	0.00341125	824
AKT2	0.702664	0.00147864	0.4056	0.833651	0.998979	-0.0380003	0.402367	0.102096	0.000922681	208
SEC13	0.453233	7.5965e-05	0.0862441	0.37	0.998979	-0.0892888	0.613789	0.253993	0.00490306	6396
FLT4	0.631082	0.00617278	0.355992	0.685563	0.998979	-0.037239	0.266629	0.0883013	0.001346	2324
CFI	0.956663	0.000498063	0.168817	0.493114	0.998979	-0.00866192	0.712921	0.272158	0.00488177	3426
HSP90AA1	0.868847	0.00681947	0.253882	0.521998	0.998979	-0.0456992	0.940203	0.390712	0.00756907	3320
IL2RG	0.691502	0.0187405	0.900961	0.737545	0.998979	-0.0912399	0.672595	0.0351754	-0.00327807	3561
PRKCA	0.359877	0.000594553	0.670937	0.807493	0.998979	0.17385	0.833087	0.098935	-0.00209045	5578
GDI2	0.995084	0.000915532	0.239089	0.598608	0.998979	0.00157104	1.08006	0.371602	0.00594734	2665
DCN	0.446041	0.0291921	0.945445	0.718474	0.998979	-0.0614988	0.217821	0.00677526	-0.00122585	1634
NA	0.724842	0.0048809	0.628695	0.950663	0.998979	-0.139157	1.40062	0.235279	-0.00106156	823_826
CKM	0.384373	0.0285427	0.612706	0.926358	0.998979	0.324072	1.00899	0.231456	0.00143984	1158
HSPD1	0.958813	0.00539951	0.597975	0.991368	0.998979	0.0121311	0.822327	0.152562	-0.00011004	3329
SERPINA7	0.831899	0.0325936	0.951579	0.62761	0.998979	0.0168549	0.21034	-0.00593015	-0.0016275	6906
EPOR	0.0294981	0.00936629	0.995749	0.608954	0.998979	0.485521	0.710194	-0.00143026	-0.00483364	2057
NA	0.276915	0.0225265	0.977033	0.632224	0.998979	-0.0886277	0.229988	-0.00287108	-0.00165099	284217_3912_3915
ULBP3	0.47774	0.0283811	0.683313	0.396834	0.998979	-0.0748664	0.286237	-0.0528369	-0.00380749	79465
GDF5	0.579621	0.0242265	0.28979	0.507666	0.998979	-0.0339442	0.17137	0.0800926	0.00169546	8200
SOD1	0.864744	0.0361769	0.706126	0.981627	0.998979	-0.0268785	0.409446	0.0732279	-0.000152071	6647
RPS27A	0.593555	0.00265884	0.781144	0.760571	0.998979	0.155863	1.10939	0.0997142	-0.00392348	6233
CHEK1	0.540686	0.10476	0.926767	0.819547	0.998979	-0.0314733	-0.102369	-0.00580687	0.000482799	1111
MAPK3	0.627636	0.00249479	0.181556	0.444911	0.998979	0.158615	1.25114	0.541233	0.0108304	5595
HDAC8	0.83177	0.0086904	0.373411	0.691143	0.998979	0.0270331	0.4184	0.139813	0.00215659	55869
PRKCD	0.886573	0.0480567	0.944635	0.64207	0.998979	-0.0154088	0.263923	-0.00922734	-0.00210567	5580
RAC1	0.488387	0.000455181	0.172182	0.504077	0.998979	0.212466	1.37903	0.518254	0.00915152	5879
UBE2I	0.763287	0.00248864	0.425659	0.834045	0.998979	-0.08241	1.04792	0.268819	0.00250692	7329
CYCS	0.615378	0.0894052	0.788854	0.535031	0.998979	-0.186999	0.776821	-0.12251	-0.00959013	54205
CYP3A4	0.971477	0.00150519	0.303044	0.680707	0.998979	-0.00399222	0.450781	0.142142	0.00202139	1576
NA	0.668538	0.0169438	0.925309	0.708841	0.998979	-0.0659788	0.458248	0.0177567	-0.00245429	1081_3972
PROC	0.718439	0.0145764	0.609585	0.965318	0.998979	-0.0425554	0.359576	0.074188	0.00021793	5624
PTHLH	0.0194051	0.107602	0.473461	0.657675	0.998979	0.118462	-0.0976751	-0.0436754	-0.000896103	5744
AREG	0.726561	0.0179722	0.960573	0.678532	0.998979	-0.0857585	0.722465	0.0149045	-0.00433512	374
EDAR	0.0860242	0.454504	0.474508	0.355783	0.998979	-0.0833364	0.0435927	-0.0422283	-0.00179598	10913
CXCL3	0.947008	0.00654244	0.849074	0.474535	0.998979	-0.00959807	0.493304	-0.0338095	-0.004525	2921
JAM2	0.628818	0.00925841	0.631915	0.98204	0.998979	-0.0732966	0.49374	0.0893479	-0.000146229	58494
JAM3	0.668404	0.0168793	0.777821	0.856307	0.998979	-0.113703	0.78986	0.0920906	-0.00204285	83700
MBL2	0.480805	0.0233346	0.906732	0.743757	0.998979	-0.0836203	0.333631	0.0170563	-0.00163999	4153
PDCD1LG2	0.669583	0.0195228	0.928699	0.582408	0.998979	-0.041269	0.280943	-0.0106367	-0.00227043	80380
PTPN1	0.92157	0.00475729	0.610116	0.970516	0.998979	-0.00559642	0.20212	0.0356944	-9.12241e-05	5770
TGFBR3	0.545804	0.011475	0.499963	0.84548	0.998979	-0.0827856	0.432457	0.113765	0.00113521	7049
FGF2	0.781301	0.00221183	0.92074	0.624585	0.998979	0.0724083	1.01164	0.0319133	-0.00567738	2247
CAST	0.656163	0.00251272	0.600033	0.949271	0.998979	-0.0661983	0.568543	0.0959386	-0.000415496	831
GFAP	0.3441	0.630579	0.552558	0.581449	0.998979	0.420522	0.258701	0.32393	0.00978263	2670
MB	0.805652	0.186437	0.77301	0.9659	0.998979	0.0616756	-0.405172	-0.0889515	-0.000436126	4151
LGALS3	0.537523	0.0039857	0.649236	0.917154	0.998979	-0.0931665	0.547912	0.0844741	-0.000684448	3958
F10	0.287235	0.0200443	0.258424	0.470558	0.998979	0.193366	0.523196	0.252762	0.00546936	2159
MAPK1	0.661822	0.00422787	0.369432	0.726287	0.998979	0.0775988	0.639354	0.196425	0.00268275	5594
DIABLO	0.433309	0.0129853	0.968821	0.59941	0.998979	-0.0324104	0.127989	-0.00198322	-0.000932493	56616
VEGFC	0.156958	0.00989241	0.633203	0.984342	0.998979	-0.147781	0.334094	0.060795	-8.6961e-05	7424
METAP2	0.627603	0.00354764	0.819785	0.735814	0.998979	-0.14722	1.11623	0.0849773	-0.00449385	10988
IDE	0.515153	0.00128201	0.766203	0.744319	0.998979	-0.133244	0.838176	0.0747675	-0.00298455	3416
KREMEN2	0.895936	0.0239435	0.540779	0.850653	0.998979	-0.0251264	0.539078	0.14477	0.00152026	79412
METAP1	0.602319	0.00307797	0.905559	0.650582	0.998979	-0.119124	0.854462	0.0333254	-0.00456866	23173
SEMA3A	0.868765	0.049707	0.912209	0.783012	0.998979	0.0143616	0.210754	0.0117874	-0.000999937	10371
ACP5	0.183052	0.0269994	0.709977	0.41558	0.998979	-0.111108	0.227296	-0.0378901	-0.00287877	54
CCDC80	0.00458031	0.00121151	0.277439	0.650257	0.998979	-0.335241	0.469884	0.153023	0.00227986	151887
GSK3B	0.639556	0.00119241	0.564828	0.953712	0.998979	-0.0859841	0.757706	0.130085	-0.000474551	2932
TGFBI	0.0160033	0.0365493	0.394998	0.632309	0.998979	-0.296547	0.310386	0.125819	0.00238612	7045
HTRA2	0.829814	0.00399516	0.678896	0.339101	0.998979	-0.031588	0.53355	-0.0748796	-0.00625724	27429
CADM1	0.870042	0.0574882	0.875847	0.829753	0.998979	-0.0116991	-0.16764	-0.0137427	0.000640022	23705
ACY1	0.277313	0.0401255	0.98298	0.667901	0.998979	0.224846	0.522952	-0.00540197	-0.00371398	95
CAMK2A	0.726938	0.00401523	0.81243	0.748417	0.998979	0.052955	0.55004	0.0442512	-0.00212983	815
CAMK2B	0.738405	0.00548993	0.689617	0.88938	0.998979	0.0852258	0.89106	0.125397	-0.0015394	816
PRKCI	0.825249	0.00171379	0.638473	0.887892	0.998979	-0.0439184	0.792421	0.115048	-0.00124331	5584
AKT3	0.91259	0.00159893	0.225122	0.546581	0.998979	0.0360331	1.31719	0.493092	0.00867273	10000
PTPN11	0.759732	0.00192518	0.410176	0.826335	0.998979	-0.0667329	0.858742	0.221652	0.00210281	5781
TPSB2	0.141425	0.0880803	0.572507	0.796437	0.998979	-0.0736515	0.104063	0.0344774	0.00052584	64499
UFC1	0.855245	0.00083807	0.429632	0.894888	0.998979	-0.035273	0.825617	0.188362	0.00114149	51506
BCL2	0.626786	0.0233822	0.83256	0.818252	0.998979	-0.060155	0.348273	0.032145	-0.00120176	596
BCL2A1	0.494091	0.000975034	0.41342	0.865452	0.998979	-0.0714054	0.438785	0.105155	0.00078625	597
IBSP	0.0940488	0.0185846	0.981971	0.627417	0.998979	-0.064153	0.110874	-0.00105142	-0.000784082	3381.1
CAMK2D	0.690466	0.00458391	0.493553	0.890328	0.998979	0.099009	0.887472	0.209695	0.00148395	817
CSNK2A1	0.943813	0.012102	0.939453	0.67896	0.998979	0.00647719	0.288202	0.00858714	-0.00163536	1457
GSK3A	0.678709	0.002811	0.710209	0.834632	0.998979	-0.0856773	0.781303	0.094526	-0.00189857	2931
KLK6	0.993496	0.00288601	0.858079	0.691011	0.998979	0.000709753	0.32819	0.0191552	-0.00152866	5653
PRKACA	0.623526	0.00180471	0.322067	0.701119	0.998979	0.154476	1.24601	0.384637	0.00529346	5566
RPS6KA3	0.811254	0.000636061	0.531793	0.963358	0.998979	-0.0403476	0.739539	0.13015	-0.000349888	6197
SELE	0.94839	0.00177929	0.366436	0.768373	0.998979	0.0105055	0.644244	0.180989	0.00210064	6401
THBS1	0.832945	0.035683	0.708737	0.424973	0.998979	-0.0230803	0.2847	-0.050303	-0.00370698	7057
NTRK1	0.167212	0.0119896	0.812291	0.801907	0.998979	-0.0737979	0.166323	0.0154754	-0.000569504	4914
DUSP3	0.367479	0.004898	0.715216	0.856239	0.998979	-0.080936	0.317038	0.0401821	-0.000705464	1845
FGF1	0.294188	0.0317607	0.404645	0.654738	0.998979	0.348349	0.87985	0.339789	0.00616377	2246
CAT	0.778797	0.0341197	0.901473	0.584766	0.998979	-0.104186	0.973576	-0.0564698	-0.00856557	847
NA	0.623383	0.0018096	0.349641	0.742759	0.998979	0.144352	1.16355	0.339185	0.00423171	3672_3688
CD40LG	0.218126	0.0938238	0.566644	0.351004	0.998979	-0.074739	0.12418	-0.0425433	-0.00234989	959
CAMK1	0.562937	0.00553735	0.403813	0.760019	0.998979	-0.132408	0.797531	0.235442	0.00300567	8536
EPHB4	0.329575	0.00233236	0.161941	0.409976	0.998979	-0.124591	0.490888	0.220868	0.00455221	2050
HGFAC	0.989276	0.00307644	0.392423	0.776573	0.998979	0.00232677	0.647879	0.182736	0.00213831	3083
LY86	3.29354e-07	0.00208909	0.529316	0.976605	0.998979	0.377423	0.25488	0.0506148	8.43091e-05	9450
PPP3R1	0.630063	0.00641577	0.275226	0.559857	0.998979	-0.101789	0.723017	0.284905	0.00526727	5534
KLK14	0.865707	0.0207895	0.200808	0.376337	0.998979	-0.0330643	0.562328	0.309945	0.00724031	43847
MFRP	0.0457667	0.0101619	0.870226	0.736111	0.998979	0.410806	0.649546	0.0405814	-0.00293052	83552
GPT	0.816121	0.649621	0.923197	0.843162	0.998979	-0.0139866	0.0331938	-0.0071315	-0.000477267	2875
NA	0.267992	0.044683	0.501621	0.758928	0.998979	0.318425	0.709728	0.236762	0.00364395	1152_1158
CDKN1B	0.88594	0.00200239	0.553249	0.992465	0.998979	-0.024095	0.658588	0.122695	-6.99512e-05	1027
CA3	0.314185	0.0153629	0.733088	0.413947	0.998979	0.360533	1.07794	-0.14965	-0.0125836	761
FYN	0.952461	0.000835734	0.939979	0.482164	0.998979	-0.00634459	0.454615	-0.00985733	-0.00341228	2534
MAPKAPK3	0.533744	0.0036623	0.748506	0.384114	0.998979	-0.102368	0.602398	-0.0647916	-0.00636197	7867
TLR2	0.134239	0.0173103	0.708074	0.399021	0.998979	-0.0534035	0.104677	-0.016267	-0.00128369	7097
UFM1	0.917204	0.00107697	0.336925	0.75027	0.998979	0.0220195	0.883564	0.251246	0.00298856	51569
AIP	0.818451	0.00356761	0.584516	0.985062	0.998979	-0.0507959	0.814103	0.149017	-0.000180768	9049
PPIA	0.871953	0.0116696	0.356665	0.649728	0.998979	-0.0205046	0.40106	0.144789	0.0024504	5478
DYNLRB1	0.958128	0.00203153	0.284291	0.635213	0.998979	-0.0147488	1.09982	0.371943	0.00582639	83658
PRDX1	0.75835	0.00502409	0.491491	0.882599	0.998979	-0.111268	1.27698	0.306594	0.00230835	5052
ACP1	0.441826	0.00178658	0.868799	0.662264	0.998979	-0.168125	0.864995	0.0443025	-0.00424905	52
PSMA1	0.153492	0.117144	0.620926	0.404619	0.998979	-0.10684	0.142657	-0.0451629	-0.00256752	5682
PSMA6	0.963957	0.0242233	0.785845	0.47151	0.998979	-0.00517815	0.320914	-0.0383117	-0.00352424	5687
RPS6KA5	0.70996	0.0204797	0.952414	0.69283	0.998979	-0.0437932	0.339371	0.00863845	-0.00197813	9252
SBDS	0.843373	0.00735856	0.77207	0.817625	0.998979	-0.0325614	0.554228	0.0587342	-0.00164276	51119
SEZ6L2	0.697922	0.0182315	0.898792	0.553567	0.998979	-0.0762915	0.577642	-0.0307342	-0.00498355	26470
SGTA	0.882729	0.00350577	0.425651	0.815568	0.998979	0.0285104	0.712564	0.189939	0.00195897	6449
TPT1	0.737164	0.00111339	0.530349	0.991167	0.998979	-0.0857316	1.06171	0.197425	-0.000126027	7178.1
UBE2L3	0.583928	0.0148485	0.894164	0.731995	0.998979	-0.0992975	0.550341	0.0296334	-0.00265193	7332
CAMKK1	0.431887	0.0332766	0.994645	0.678678	0.998979	-0.0816041	0.273197	0.000854706	-0.00180942	84254
KPNB1	0.470521	0.000917299	0.219	0.562375	0.998979	0.257607	1.50826	0.542225	0.0091341	3837
ING1	0.592991	0.0124827	0.950241	0.670433	0.998979	-0.0869827	0.507308	0.012476	-0.00297256	3621
PDXP	0.668322	0.0154139	0.867443	0.76004	0.998979	-0.106939	0.753549	0.0512082	-0.00325283	57026
PSMD7	0.914578	0.0103119	0.900832	0.707542	0.998979	-0.0220958	0.661253	0.0315756	-0.00332976	5713
SKP1	0.153885	0.426782	0.895273	0.760895	0.998979	-0.0748828	0.0503375	-0.00842501	-0.000638741	6500
UBE2N	0.986817	0.00154809	0.298086	0.671378	0.998979	0.00527889	1.28621	0.410954	0.00595906	7334
HSPA1A	0.450823	0.0135155	0.882405	0.527437	0.998979	0.105746	0.43138	-0.0254536	-0.00381069	3303
FGF6	0.350863	0.0588292	0.733994	0.466504	0.998979	-0.069732	0.173595	-0.0311368	-0.00227686	2251
FST	0.960116	0.0394153	0.965491	0.650534	0.998979	0.00376872	0.192166	-0.0040107	-0.00143682	10468
F2	0.907802	0.0034813	0.765277	0.394495	0.998979	0.0168719	0.537557	-0.0535225	-0.00552437	2147
YWHAG	0.138397	0.0107385	0.51722	0.871367	0.998979	0.384776	0.820432	0.205187	0.00177503	7532
PGD	0.416493	0.00405275	0.495256	0.899267	0.998979	0.21896	0.973966	0.225866	0.00147677	5226
AKR1A1	0.710825	0.00328011	0.643031	0.914201	0.998979	0.0808803	0.810007	0.124416	-0.00102844	10327
VTA1	0.975237	0.00383233	0.762758	0.795359	0.998979	-0.00881739	1.03656	0.10552	-0.00322643	51534
FER	0.420795	0.000712284	0.65737	0.828938	0.998979	-0.108628	0.583113	0.0734692	-0.00131304	2241
EIF4G2	0.845583	0.00191841	0.522385	0.97245	0.998979	0.039723	0.803202	0.160764	0.00031056	1982
LCMT1	0.420324	0.000855959	0.421351	0.88269	0.998979	-0.0524692	0.276699	0.0643992	0.000427795	51451
LIN7B	0.102942	0.0037443	0.396744	0.771948	0.998979	0.36052	0.799098	0.228411	0.00274495	64130
PKM	0.528348	0.0228943	0.45088	0.738257	0.998979	0.149245	0.668345	0.219694	0.00331537	5315
NSFL1C	0.820558	0.00250303	0.64218	0.901836	0.998979	0.0433508	0.731585	0.10932	-0.00103741	55968
PA2G4	0.805819	0.00347395	0.672648	0.884645	0.998979	-0.0851466	1.2781	0.180121	-0.00219893	5036
PFDN5	0.834205	0.00695065	0.52591	0.907712	0.998979	0.0557499	0.902514	0.20815	0.00132767	5204
PSMA2	0.724639	0.465924	0.897292	0.99354	0.998979	0.0342732	0.0862783	0.0154413	-3.16633e-05	5683
RAN	0.480265	0.00801644	0.72377	0.872529	0.998979	-0.246827	1.16005	0.15176	-0.00241293	5901
NAPA	0.657162	0.00627369	0.672041	0.915538	0.998979	0.0733691	0.567267	0.0860788	-0.000757695	8775
TKT	0.943867	0.0158924	0.868538	0.760577	0.998979	0.0121088	0.517118	0.035018	-0.00223662	7086
TPI1	0.632093	0.0105605	0.866098	0.74201	0.998979	0.110014	0.734356	0.0476161	-0.00325138	7167
ICAM1	0.0516911	0.920178	0.794252	0.7911	0.998979	-0.112544	0.00691519	0.0182409	0.000602407	3383
DAPK2	0.79101	0.0323743	0.326766	0.544471	0.998979	-0.0568705	0.569168	0.259941	0.00541519	23604
GDF15	0.527088	0.0569426	0.62892	0.897374	0.998979	-0.0270457	0.100307	0.0254007	0.000228201	9518
DHH	0.265129	0.0513649	0.86577	0.573737	0.998979	-0.0870011	0.186856	-0.0161436	-0.00183273	50846
FGF16	0.629607	0.0157188	0.921265	0.708882	0.998979	-0.10178	0.635032	0.0256329	-0.00336461	8823
SFTPD	0.987847	0.00467446	0.563641	0.975884	0.998979	-0.00430856	1.00802	0.20123	0.000370957	6441
HNRNPAB	0.959584	0.00364653	0.66405	0.896389	0.998979	-0.0179117	1.2973	0.189003	-0.0020122	3182
RPS27A	0.758084	0.00306018	0.548295	0.979965	0.998979	0.0398959	0.484846	0.0957705	0.000142178	6233.1
FGF7	0.603666	0.0164455	0.912211	0.560612	0.998979	-0.0842695	0.484852	-0.0219885	-0.00404752	2252
IL3RA	0.741151	0.0164517	0.776817	0.449867	0.998979	-0.0408297	0.369438	-0.0430944	-0.00402118	3563
NCAM1	0.66588	0.0165856	0.829823	0.49235	0.998979	-0.0543517	0.375589	-0.0332567	-0.00371259	4684
PDGFA	0.512143	0.01993	0.953143	0.604896	0.998979	-0.0699844	0.308715	-0.00770206	-0.00235305	5154
FLRT1	0.788215	0.0128226	0.734487	0.886732	0.998979	0.0224378	0.259588	0.0348548	-0.000508111	23769
NXPH1	0.487456	0.0249716	0.56585	0.878786	0.998979	0.0448137	0.179368	0.045552	0.000412713	30010
PLCG1	0.922326	0.00836374	0.230652	0.472769	0.998979	0.00673253	0.22826	0.102482	0.00210891	5335
EPB41	0.634762	0.00832568	0.704361	0.895399	0.998979	-0.291891	2.03053	0.286693	-0.0034745	2035
GSN	0.0174305	0.000494486	0.120594	0.387179	0.998979	-0.477567	0.8758	0.377832	0.00754454	2934
TXNDC12	0.666739	0.00329226	0.430032	0.824949	0.998979	-0.0339981	0.292953	0.0767923	0.000759253	51060
CSF3	0.286137	0.174624	0.567781	0.379975	0.998979	-0.0882263	0.136751	-0.0579146	-0.00298144	1440
F9	0.0597687	0.0324527	0.193239	0.341642	0.998979	0.304293	0.4217	0.256499	0.00628584	2158
NA	0.314056	0.00231572	0.228402	0.534137	0.998979	0.281964	1.07638	0.415804	0.00754471	5530_5534
COTL1	0.606013	0.000436067	0.262223	0.674583	0.998979	-0.0477145	0.417959	0.128166	0.0017452	23406
F5	0.786694	0.00429274	0.176183	0.409457	0.998979	0.0473284	0.629495	0.293359	0.00619786	2153
PLA2G1B	0.302841	0.00305691	0.695387	0.854133	0.998979	-0.0739362	0.267434	0.0344185	-0.000576467	5319
GSTP1	0.690649	0.0029418	0.659462	0.89079	0.998979	-0.0246724	0.23301	0.0336102	-0.000373404	2950.1
GOT1	0.353214	0.000379517	0.206631	0.580658	0.998979	-0.103228	0.506844	0.173319	0.00275305	2805
NA	0.889698	0.056058	0.873099	0.830913	0.998979	-0.0271754	0.462139	0.0385004	-0.00174247	3039__3043
NA	0.383719	0.00118826	0.87769	0.446263	0.998979	-0.0592541	0.280133	-0.0128345	-0.00234317	3685_3693
AMH	0.576721	0.00128605	0.369488	0.789546	0.998979	-0.0420027	0.308142	0.0832588	0.00088703	268
RPSA	0.835984	0.000244125	0.111075	0.392336	0.998979	-0.014404	0.32987	0.13794	0.00268615	3921
ANXA1	0.155775	0.00193739	0.572136	0.968595	0.998979	-0.093868	0.257805	0.0455974	-0.0001139	301
ANXA2	0.818733	0.000433815	0.295714	0.730517	0.998979	0.0628193	1.24018	0.354272	0.00425245	302.1
ATP5F1B	0.736845	0.0139217	0.786431	0.836502	0.998979	0.0709234	0.647635	0.0703323	-0.00185916	506
C1QBP	0.446488	0.0184961	0.988402	0.654161	0.998979	-0.0389072	0.149538	0.000911466	-0.000974626	708
CAPG	0.652519	0.0214714	0.174343	0.330624	0.998979	0.0481676	0.30573	0.180105	0.0043489	822
CRK	0.56868	0.0017478	0.360042	0.759947	0.998979	0.135446	0.943579	0.268174	0.00318665	1398
DBNL	0.836369	0.00121537	0.714162	0.793296	0.998979	-0.0354334	0.707265	0.0773279	-0.00201185	28988
ERP29	0.569487	0.00167302	0.619204	0.90797	0.998979	-0.0766748	0.537666	0.0823787	-0.000689998	10961
FGG	0.0375293	0.785992	0.396996	0.328297	0.998979	-0.382705	-0.05947	0.188539	0.00710837	2266
HPGD	0.846143	0.000766524	0.390376	0.845323	0.998979	-0.0196884	0.436798	0.10755	0.000884857	3248
JAK2	0.0930696	0.0600147	0.608707	0.366496	0.998979	-0.119531	0.163034	-0.0442946	-0.00267386	3717
SCGB2A1	0.502271	0.000177786	0.0845122	0.333804	0.998979	-0.0677324	0.489613	0.216734	0.00441374	4246
MAPK14	0.963588	0.00251115	0.628602	0.917017	0.998979	-0.0119261	0.999881	0.155602	-0.0011976	1432
SOD2	0.978497	0.00267432	0.270808	0.598969	0.998979	-0.00297738	0.419894	0.150468	0.00252562	6648
MSN	0.940462	0.00777446	0.775357	0.817053	0.998979	0.00279674	0.125023	0.0131493	-0.000374129	4478
PRDX5	0.0161007	0.0319504	0.57224	0.870135	0.998979	0.478852	0.515256	0.134775	0.00132508	25824
PRDX6	0.0176194	0.00970231	0.236139	0.474133	0.998979	0.480521	0.638752	0.28931	0.00599147	9588
UCHL1	0.866703	0.0157239	0.846454	0.781959	0.998979	0.0112259	0.201428	0.015932	-0.000789674	7345
PGK1	0.785734	0.00163771	0.22858	0.551567	0.998979	0.0586904	0.863961	0.321774	0.00562982	5230
PPA1	0.280655	0.0269014	0.235467	0.418416	0.998979	-0.130354	0.33024	0.176531	0.00405666	5464
ADSL	0.9833	0.122063	0.968155	0.78848	0.998979	0.000929194	0.0842438	0.00218008	-0.000489771	158
RPS3	0.96792	0.00710931	0.826047	0.761761	0.998979	-0.0118025	0.991646	0.0793555	-0.00385485	6188
SIRT2	0.94564	0.00264226	0.635619	0.911716	0.998979	0.0201589	1.12532	0.172502	-0.00144111	22933
ICOSLG	0.298556	0.0128576	0.637865	0.994244	0.998979	0.129423	0.384983	0.0718012	-3.80872e-05	23308
IL23R	0.737982	0.0209236	0.979876	0.668169	0.998979	-0.0450924	0.387113	0.00418044	-0.00245826	149233
TNFRSF19	0.918695	0.134322	0.666839	0.450458	0.998979	0.00437818	-0.0787625	0.0227309	0.00133914	55504
PPID	0.719873	0.00380789	0.417741	0.800209	0.998979	-0.129752	1.32047	0.36152	0.00396963	5481
NA	0.926829	0.00293195	0.617415	0.937232	0.998979	-0.0286971	1.17573	0.192221	-0.001079	1457_1460
NA	0.841598	0.00740488	0.941613	0.654635	0.998979	-0.0188098	0.31626	0.00847843	-0.00182818	1459_1460
KIF23	0.450339	0.0171486	0.973638	0.664071	0.998979	-0.0927861	0.36417	0.00498361	-0.00227517	9493
IMPDH1	0.717647	0.00394805	0.675591	0.887814	0.998979	-0.123844	1.24466	0.17634	-0.00210822	3614
PPIE	0.967435	0.00325687	0.98994	0.563142	0.998979	-0.00430284	0.3919	-0.00163476	-0.00269739	10450
MAP2K4	0.694975	0.00927311	0.580158	0.95726	0.998979	-0.0368378	0.305956	0.0639696	0.000215481	6416
PDE2A	0.898896	0.0080344	0.265964	0.532822	0.998979	-0.0249414	0.652479	0.270125	0.00521645	5138
PPIA	0.706397	0.00391836	0.419828	0.801499	0.998979	0.0753384	0.727438	0.19893	0.00217867	5478.1
PPIF	0.710602	0.00355521	0.857146	0.461586	0.998979	-0.0741458	0.735133	-0.0442263	-0.0065242	10105
IMPDH2	0.750073	0.00348701	0.368173	0.735039	0.998979	-0.065318	0.756167	0.227726	0.00300971	3615
TYK2	0.799559	0.036796	0.218823	0.37553	0.998979	-0.0232611	0.236851	0.139493	0.00336783	7297
SHC1	0.48865	0.00184958	0.477061	0.917493	0.998979	-0.161561	0.920423	0.204094	0.00106276	6464
TNNT2	0.728867	0.022473	0.777977	0.46228	0.998979	-0.126794	1.03754	-0.126845	-0.0115001	7139
ANXA6	0.614735	0.0551592	0.825462	0.879852	0.998979	-0.0433073	0.203483	0.0233188	-0.000540702	309
S100A9	0.87248	0.0238051	0.764943	0.890255	0.998979	0.00892173	0.156135	0.0204495	-0.000323923	6280
CASP10	0.702627	0.000678197	0.13378	0.404398	0.998979	-0.0442109	0.503802	0.215658	0.00427989	843
CKAP2	0.648107	0.000136252	0.157547	0.525793	0.998979	0.0615436	0.667878	0.236381	0.00391221	26586
CPNE1	0.355053	0.901939	0.399589	0.370251	0.998979	-0.132057	0.0212756	0.147858	0.00511725	8904
DLL1	0.659525	0.250968	0.533305	0.37015	0.998979	-0.0218594	-0.0695038	0.0380555	0.00182201	28514
HNRNPA2B1	0.837214	0.00431875	0.648007	0.922622	0.998979	-0.0750497	1.31396	0.205292	-0.00154489	3181
MIF	0.485725	0.00785293	0.963572	0.573974	0.998979	0.0274587	0.131045	-0.00220801	-0.000961072	4282
AKT2	0.384667	0.000991216	0.714681	0.78426	0.998979	-0.123177	0.593691	0.0635372	-0.00173764	208.1
SET	0.237622	0.00317169	0.919968	0.638989	0.998979	-0.0918618	0.288256	0.00955297	-0.00160137	6418
TNFRSF13C	0.696967	0.00308469	0.887246	0.480031	0.998979	-0.0275962	0.264944	-0.0123526	-0.00222373	115650
CD27	0.000788557	0.0311797	0.518381	0.805024	0.998979	-0.418281	-0.315975	-0.0941129	-0.00122045	939
FABP3	0.782336	0.00419783	0.773887	0.788444	0.998979	-0.0895034	1.16912	0.114492	-0.0037999	2170
TNNI2	0.845616	0.0147525	0.883818	0.532114	0.998979	-0.0901034	1.40769	-0.0831749	-0.0124392	7136
DDX19B	0.970375	0.00696966	0.533772	0.917313	0.998979	-0.00354869	0.323731	0.0732714	0.000426717	11269
GRB2	0.948657	0.00198637	0.640304	0.892823	0.998979	0.0108697	0.662433	0.0971216	-0.00100571	2885
HSP90AB1	0.64703	0.0080091	0.200566	0.423556	0.998979	-0.102003	0.740105	0.353047	0.00757656	3326
PRKCB	0.156441	0.0015204	0.250297	0.593176	0.998979	0.362668	1.02272	0.360763	0.00594785	5579
PRKCG	0.832753	0.961005	0.526145	0.48221	0.998979	0.0222793	-0.00626074	0.0824021	0.00297388	5582
RASA1	0.56255	0.00290503	0.77898	0.766601	0.998979	-0.0921149	0.59825	0.0548532	-0.0020773	5921
STIP1	0.592985	0.00370004	0.453197	0.849638	0.998979	-0.193325	1.32352	0.334146	0.00297516	10963
WNK3	0.44009	0.00685886	0.715433	0.873211	0.998979	-0.26909	1.1801	0.155976	-0.00239798	65267
SNRPF	0.581169	0.0019918	0.450911	0.879619	0.998979	-0.0640448	0.454823	0.10779	0.000771988	6636
FGL1	0.610686	0.904903	0.961171	0.976987	0.998979	-0.0711438	-0.0202447	-0.00835905	-0.000161063	2267
MESD	0.857529	0.00549503	0.882478	0.695844	0.998979	-0.0292989	0.570011	0.0296768	-0.00278285	23184
MFNG	0.34139	0.00195231	0.285489	0.639205	0.998979	-0.0751347	0.309188	0.103867	0.0016132	4242
FAM19A5	0.0442758	0.921608	0.622321	0.576547	0.998979	-0.136932	-0.00798265	0.0405306	0.00149576	25817
NPFF	0.748302	0.00925943	0.332816	0.628213	0.998979	0.0178125	0.180864	0.066385	0.00114384	8620
FAM3B	0.619127	0.00905366	0.976943	0.631642	0.998979	-0.0633636	0.416343	0.00452662	-0.00264278	54097
POFUT1	0.118699	0.0018326	0.654451	0.873689	0.998979	-0.274859	0.689391	0.0960002	-0.00122715	23509
COLGALT1	0.0535711	0.00413636	0.932728	0.524978	0.998979	-0.628376	1.15723	-0.0332283	-0.00897551	79709
RNASE4	0.626473	0.78421	0.726288	0.743653	0.998979	-0.0399314	-0.0272538	-0.035312	-0.0010728	6038
TMX3	0.16677	0.00158202	0.707315	0.811585	0.998979	-0.255116	0.734753	0.0845281	-0.00194079	54495
SIRPB2	0.981484	0.0063823	0.892685	0.692987	0.998979	-0.00367316	0.542404	0.026267	-0.00271825	284759
PRKCSH	0.0784176	0.00236804	0.258484	0.58473	0.998979	-0.133747	0.288581	0.10475	0.00178339	5589
TUFT1	0.165775	0.0179049	0.800415	0.471603	0.998979	-0.20337	0.429015	-0.0452465	-0.00449896	7286
ABHD14A	0.907501	0.00383151	0.886338	0.676817	0.998979	-0.0385256	1.2099	0.0583021	-0.00607371	25864
CILP	0.881085	0.00450085	0.7287	0.837922	0.998979	-0.0377598	0.903554	0.107746	-0.00225152	8483
AFP	0.0485773	0.348871	0.848818	0.692167	0.998979	-0.0795057	0.04521	-0.00928636	-0.000634856	174
YWHAZ	0.264626	0.00437284	0.303445	0.625254	0.998979	0.182659	0.584889	0.2071	0.00342935	7534
HAAO	0.757958	0.00299568	0.754795	0.383474	0.998979	-0.0372094	0.453036	-0.0463899	-0.00470141	23498
ALDOA	0.773995	0.00545919	0.902994	0.676592	0.998979	-0.064832	0.789003	0.0338391	-0.00410956	226
BAD	0.628427	0.0164485	0.859938	0.770928	0.998979	-0.12007	0.741173	0.0538032	-0.00307717	572
DCTN2	0.272121	0.000692102	0.584897	0.905987	0.998979	-0.144308	0.567871	0.0879293	-0.000695932	10540
EEF1B2	0.672484	0.0209812	0.789604	0.468961	0.998979	-0.0542066	0.367963	-0.042066	-0.00397465	1933
EIF4H	0.449254	0.00577255	0.580898	0.984921	0.998979	-0.26152	1.19667	0.234428	0.000281609	7458
EIF5A	0.860206	0.00446927	0.564374	0.979186	0.998979	-0.0552043	1.12298	0.222544	0.000355054	1984
HINT1	0.736301	0.0122256	0.464336	0.795432	0.998979	0.0675211	0.627499	0.180824	0.00220753	3094
HSPA8	0.840413	0.00426731	0.485836	0.884394	0.998979	0.0494557	0.884736	0.210989	0.00154839	3312
NME1	0.393923	0.111568	0.341083	0.482746	0.998979	0.159653	0.364755	0.219493	0.00535272	4830
PSME1	0.575811	0.00130213	0.327042	0.725564	0.998979	0.12184	0.890627	0.263316	0.00337042	5720
SCGB1C1	0.215734	0.0766271	0.775139	0.514611	0.998979	0.254	0.444286	-0.0716188	-0.00554008	147199
DMKN	0.98637	0.00212016	0.31055	0.674841	0.998979	-0.00172958	0.394604	0.126889	0.00185704	93099
ST6GAL1	0.991833	0.0101922	0.678606	0.361956	0.998979	-0.00081439	0.255841	-0.0405853	-0.00316689	6480
EPHA10	0.513003	0.0062242	0.603229	0.993001	0.998979	0.0929715	0.487685	0.0908014	-5.3736e-05	284656
WFDC12	1.16674e-07	0.114364	0.782516	0.54353	0.998979	1.23288	0.394522	-0.0691212	-0.00511609	128488
SIGLEC10	1.06496e-08	0.14426	0.641221	0.432263	0.998979	1.45636	0.389416	-0.124832	-0.00706377	89790
ERP44	0.876678	0.082576	0.293738	0.438321	0.998979	-0.0123344	0.169819	0.103167	0.00252685	23071
QSOX1	3.52821e-05	0.0773862	0.828867	0.562804	0.998979	0.89648	0.434956	-0.053187	-0.00482148	5768
CTBS	0.19542	0.0994071	0.946207	0.68821	0.998979	0.205131	0.318441	-0.0130491	-0.00260878	1486
LY6G6C	0.957712	0.0045793	0.833689	0.733834	0.998979	0.0197588	1.33121	0.096264	-0.00554002	80740
NPC2	0.00756038	0.92603	0.945846	0.925679	0.998979	-0.251665	-0.0102742	0.00761663	0.000340177	10577
STMN4	0.664912	0.00206411	0.953416	0.518623	0.998979	-0.123498	1.11348	-0.0204717	-0.00822698	81551
WSCD2	0.60827	0.0127647	0.864765	0.51071	0.998979	0.0766642	0.464769	-0.0313027	-0.00424365	9671
ISM2	0.1077	0.123689	0.719136	0.491497	0.998979	0.334823	0.388597	-0.0910395	-0.005856	145501
MCEMP1	0.559082	0.00491208	0.490866	0.883056	0.998979	-0.109101	0.660453	0.158361	0.0011864	199675
MLEC	0.841079	0.00086779	0.201916	0.533172	0.998979	0.0699959	1.48578	0.551985	0.00963273	9761
CLSTN3	0.640968	0.0041598	0.986018	0.568684	0.998979	0.0648536	0.502086	-0.002995	-0.00348782	9746
BAGE2	0.829092	0.00415871	0.853002	0.463196	0.998979	-0.0547362	0.916213	-0.0577908	-0.00822627	85319
OIT3	0.729352	0.00200477	0.704096	0.34071	0.998979	-0.0293018	0.331857	-0.039571	-0.00364273	170392
GPHB5	0.137256	0.0762744	0.797791	0.534277	0.998979	0.295999	0.43049	-0.0621588	-0.0051106	122876
IGFL4	0.338642	0.0420803	0.881614	0.577598	0.998979	0.215444	0.563919	-0.0410786	-0.00525918	444882
DEFB124	0.176361	0.0797114	0.87458	0.606233	0.998979	0.24435	0.386668	-0.0348013	-0.00384215	245937
DEAF1	0.358788	0.231496	0.955611	0.76288	0.998979	-0.043876	0.0696361	-0.00326116	-0.000584986	10522
ANGPTL7	0.465814	0.00253325	0.825238	0.716194	0.998979	-0.0451707	0.236258	0.0167862	-0.000993841	10218
YBX2	0.463195	0.00355923	0.709251	0.846844	0.998979	-0.274085	1.37178	0.171051	-0.00315249	51087
MRPL58	0.92462	0.000245787	0.448997	0.977339	0.998979	-0.00846666	0.424113	0.0835524	0.000116476	3396
HSP90B1	0.307333	0.000804821	0.434135	0.902882	0.998979	-0.145884	0.60966	0.13722	0.000776327	7184
LONP1	0.345228	0.00222808	0.80899	0.413719	0.998979	-0.123369	0.504682	-0.0387168	-0.00477622	9361
C15orf48	0.820873	0.000755863	0.214269	0.562861	0.998979	0.0386022	0.734824	0.26224	0.00438139	84419
IER3IP1	1.4401e-05	0.0741003	0.833683	0.564719	0.998979	1.08458	0.503471	-0.0591188	-0.00549393	51124
GPA33	0.000539816	0.00577613	0.775361	0.802225	0.998979	0.721676	0.684657	0.069264	-0.00214649	10223
RNASE13	0.831827	0.00862407	0.694975	0.907512	0.998979	0.0225296	0.349187	0.0511982	-0.000530043	440163
C14orf93	0.637139	0.000948944	0.794253	0.706004	0.998979	-0.054106	0.483759	0.0367711	-0.0019496	60686
ADAMTS6	0.775486	0.00735257	0.995828	0.598972	0.998979	0.0494463	0.582999	-0.0011146	-0.00396583	11174
ASPN	0.803617	0.000635022	0.713186	0.767796	0.998979	0.0673592	1.18583	0.122523	-0.00362675	54829
RNF128	0.681394	0.0124645	0.335606	0.61508	0.998979	-0.0138713	0.105404	0.0401574	0.000718888	79589
MGP	0.00447595	0.732177	0.484532	0.487051	0.998979	-0.351002	0.0494418	0.102506	0.00331403	4256
AMBN	0.0914259	0.122922	0.838145	0.599217	0.998979	0.321932	0.356397	-0.047309	-0.00408329	258
DUSP13	0.956805	0.0101153	0.759333	0.420312	0.998979	0.00241868	0.143749	-0.0168354	-0.00156704	51207
STOML2	0.87976	0.0048556	0.35898	0.7034	0.998979	-0.0170176	0.398991	0.127416	0.00184624	30968
NA	0.344028	0.000573473	0.375115	0.837768	0.998979	-0.103789	0.482648	0.11961	0.00100515	652493
GC	3.1209e-07	0.126782	0.696832	0.473324	0.998979	1.24532	0.402624	-0.103061	-0.00637815	2638
BRICD5	0.860532	0.00319959	0.745061	0.80486	0.998979	0.0159969	0.339183	0.0364299	-0.0009881	283870
UBB	0.422832	0.00564343	0.720613	0.857674	0.998979	-0.359282	1.55595	0.196736	-0.00347893	7314
UBC	0.688925	0.00245731	0.161413	0.406591	0.998979	-0.046265	0.443064	0.200733	0.00415791	7316
UBB	0.845598	0.00311961	0.650427	0.903551	0.998979	0.0290401	0.55711	0.0831922	-0.000791998	7314.1
UBE2J1	0.711921	0.00517062	0.285859	0.588482	0.998979	-0.014633	0.139385	0.0522619	0.000920703	51465
CCK	0.706882	0.144707	0.628654	0.822612	0.998979	0.0440534	-0.209317	-0.069722	-0.00107095	885
HBZ	0.770301	0.00678201	0.427653	0.781264	0.998979	0.055973	0.651545	0.187516	0.0022837	3050
SNX1	0.974851	0.00273287	0.228825	0.526627	0.998979	-0.00563355	0.677673	0.266299	0.00491068	6642
FAF2	0.000635351	0.017055	0.967568	0.669424	0.998979	0.55067	0.453886	0.00763556	-0.002785	23197
SDF2L1	0.597849	0.0464501	0.954203	0.649089	0.998979	-0.0658268	0.30683	-0.0088047	-0.00237958	23753
SHISA3	0.237367	0.145614	0.994251	0.775466	0.998979	0.147955	0.221936	0.00110275	-0.00145538	152573
MAN1B1	0.856684	0.0034926	0.325787	0.671894	0.998979	-0.0137002	0.279785	0.0920892	0.00139217	11253
CLEC4E	2.46367e-10	0.160915	0.729365	0.516325	0.998979	1.64778	0.368065	-0.091258	-0.0057255	26253
FUT10	0.524382	0.00150406	0.775302	0.742087	0.998979	-0.0599358	0.379444	0.0330095	-0.00138092	84750
H6PD	0.461244	0.000257081	0.547818	0.905431	0.998979	-0.100601	0.643255	0.100862	-0.000743464	9563
STX3	0.00377973	0.000346319	0.319353	0.778714	0.998979	0.294481	0.450982	0.120352	0.00124478	6809
PPM1L	0.948771	0.0233703	0.831296	0.81952	0.998979	0.0105379	0.462265	0.0429894	-0.00158361	151742
SLMAP	0.324768	0.0163965	0.349201	0.618613	0.998979	0.103068	0.31178	0.120479	0.00218677	7871
ISCU	0.698678	0.0109718	0.886501	0.724206	0.998979	0.0457161	0.37548	0.0207229	-0.00179136	23479
RFNG	0.71023	0.491022	0.699621	0.779273	0.998979	0.0253873	0.057213	0.0324314	0.000768551	5986
S100A13	0.673708	0.0106703	0.57862	0.947204	0.998979	0.0440094	0.333615	0.0714508	0.000295376	6284
ST6GALNAC6	0.841277	0.372796	0.599668	0.696831	0.998979	0.00780342	0.0423051	0.025186	0.000611169	30815
C1QTNF3	0.627568	0.10289	0.910159	0.655717	0.998979	0.0414642	0.171118	-0.0118509	-0.00157402	114899
SERPINA9	0.801295	0.0339901	0.889146	0.782816	0.998979	-0.00897802	0.0937129	0.00611531	-0.000413532	327657
ANK2	0.294379	0.588482	0.732925	0.793162	0.998979	-0.0302436	-0.0188739	-0.0120526	-0.000301703	287
YWHAQ	0.547477	0.0155954	0.717748	0.916089	0.998979	-0.261431	1.3086	0.193039	-0.00194474	10971
LRP1B	0.766281	0.0104461	0.705227	0.906891	0.998979	-0.0838928	0.904006	0.131362	-0.00141434	53353.1
MYBPC1	0.555145	0.011335	0.857057	0.499996	0.998979	-0.311196	1.66731	-0.116684	-0.0153798	4604
TPM4	0.824404	0.000416545	0.620941	0.845061	0.998979	-0.0898226	1.83783	0.246474	-0.00360766	7171
NBR1	0.59591	0.00497864	0.600503	0.984052	0.998979	-0.148309	0.987713	0.180154	-0.000242154	4077
NCAM1	0.326508	0.0760314	0.671161	0.42608	0.998979	0.131395	0.291346	-0.0696868	-0.00444138	4684.1
NDUFV2	0.821294	0.0170247	0.86786	0.524628	0.998979	-0.0597468	0.786432	-0.0541284	-0.00722196	4729
RNF215	0.507056	0.0168548	0.31107	0.560903	0.998979	-0.0187248	-0.0839034	-0.0352641	-0.000689589	200312
ITM2A	0.460084	0.00479245	0.609434	0.971693	0.998979	-0.099885	0.479193	0.0848639	-0.000207795	9452.1
ZP4	0.907959	0.0008385	0.202905	0.536659	0.998979	-0.0090994	0.336091	0.124191	0.0021551	57829
CPM	0.528159	0.000958413	0.597878	0.906011	0.998979	-0.0924335	0.616914	0.0950197	-0.000773941	1368
NFU1	0.538652	0.00794439	0.811947	0.781162	0.998979	-0.0696078	0.376246	0.0330835	-0.00135675	27247
ATP5PF	0.97828	0.00983583	0.831837	0.474873	0.998979	-0.00962089	1.14211	-0.0923239	-0.0109762	522
FAM107B	9.39363e-07	0.0502123	0.910573	0.613051	0.998979	1.11981	0.492885	-0.028147	-0.00432072	83641
SPATA9	0.496811	0.00258857	0.706013	0.347374	0.998979	-0.0521894	0.292373	-0.035586	-0.00323505	83890
CCNC	0.258864	0.0516752	0.777006	0.496711	0.998979	0.226884	0.480197	-0.0696256	-0.005711	892
PDIA3	0.11983	0.00149695	0.44531	0.886884	0.998979	-0.438458	1.1261	0.262424	0.00175294	2923
BNIP3L	0.907968	0.00247437	0.779899	0.396074	0.998979	-0.00910206	0.301825	-0.0270739	-0.00299586	665
LGMN	0.574794	0.851432	0.990392	0.958974	0.998979	0.0760261	0.0307722	-0.00200446	-0.000278549	5641.1
CEND1	1.3847e-09	0.0520608	0.902645	0.79568	0.998979	1.58281	0.525136	0.0329308	-0.00236487	51286
HERC4	0.758209	0.39253	0.538569	0.620091	0.998979	0.0263302	0.0890416	0.0647894	0.00170544	26091
PLA2G16	0.975018	0.298428	0.94557	0.7761	0.998979	-0.00146092	0.059181	-0.00391796	-0.000537944	11145
DNAJC30	0.719379	0.00351683	0.458259	0.859098	0.998979	-0.0264797	0.271482	0.0673733	0.00056874	84277
PLEK	0.779678	0.00381876	0.94679	0.533533	0.998979	0.121735	1.5881	-0.0357139	-0.0119656	5341
PARP16	0.612682	0.0321072	0.39935	0.646801	0.998979	0.021894	0.114786	0.0449286	0.000825458	54956
SPTLC1	0.0684393	0.000807947	0.220043	0.570347	0.998979	-0.148939	0.34495	0.122286	0.00202767	10558
VTI1A	0.0651179	0.000796778	0.201439	0.536271	0.998979	0.177186	0.405761	0.149729	0.0025945	143187
CDH7	0.587715	0.00342711	0.841513	0.713667	0.998979	-0.0765839	0.521499	0.0347052	-0.00227725	1005
C3orf52	0.000137211	0.0141289	0.944427	0.681762	0.998979	0.795723	0.597144	0.0167167	-0.00342668	79669
HBQ1	0.951226	0.000374597	0.433109	0.937675	0.998979	0.00840881	0.629782	0.13293	0.000488175	3049
C1orf226	0.476352	0.0377895	0.897066	0.781235	0.998979	-0.158163	0.569912	0.035262	-0.00258348	400793
TMIE	7.19867e-07	0.109729	0.680637	0.451646	0.998979	1.12325	0.396236	-0.102195	-0.00630434	259236
DOC2B	0.424575	0.519347	0.863825	0.750744	0.998979	0.0461655	-0.0451773	0.0121633	0.000736991	8447
SURF1	0.761641	0.00377133	0.664662	0.897403	0.998979	-0.0381542	0.459678	0.0671025	-0.000708287	6834
VSIG2	0.239182	0.000415472	0.319776	0.770711	0.998979	-0.177344	0.679994	0.184064	0.00196928	23584
STMN3	0.112904	0.373522	0.90616	0.957648	0.998979	0.0958809	0.064823	0.00867024	-0.000128075	50861
KCNJ11	8.63762e-06	0.0161592	0.954179	0.679228	0.998979	1.00715	0.61843	0.0145754	-0.00364621	3767
CEACAM1	1.81297e-08	0.0967033	0.807449	0.556198	0.998979	1.43815	0.448155	-0.0658082	-0.00535941	634
DRGX	0.393739	0.00163294	0.743811	0.362175	0.998979	-0.141268	0.66109	-0.0664007	-0.00681448	644168
NSDHL	0.991781	0.00180812	0.619269	0.911572	0.998979	-0.00128722	0.495188	0.0764621	-0.000614433	50814
FAM177A1	0.961279	0.000982532	0.624833	0.87744	0.998979	-0.00880129	0.762851	0.109169	-0.00125335	283635
LEMD1	0.897433	0.00205078	0.962443	0.525501	0.998979	0.0132324	0.401473	-0.00594554	-0.00291523	93273
FNDC5	0.253278	0.0551968	0.734875	0.464344	0.998979	0.237389	0.488971	-0.0860899	-0.00635586	252995
LGALS1	0.925528	0.00269107	0.763517	0.778473	0.998979	0.0166921	0.67832	0.0661159	-0.00221582	3956
FTMT	0.0375227	0.171566	0.253886	0.337544	0.998979	-0.155397	0.122594	0.1034	0.00285316	94033
DLG4	0.000263905	0.0314089	0.295437	0.500647	0.998979	0.458628	0.31524	0.152798	0.00331331	1742
SPACA3	0.62359	0.0115064	0.926995	0.688169	0.998979	-0.119096	0.765878	0.0273225	-0.00418568	124912
C6orf226	7.691e-07	0.0932053	0.856125	0.598556	0.998979	1.08806	0.404642	-0.0437206	-0.00428054	441150
TBXAS1	0.358514	0.000709706	0.251279	0.632311	0.998979	-0.0443597	0.208657	0.0683273	0.00102577	6916
UQCC3	0.0108557	0.0778631	0.810919	0.547057	0.998979	0.510115	0.421963	-0.0572062	-0.00487698	790955
CHGB	0.524242	0.795541	0.898313	0.847285	0.998979	-0.0567549	-0.027991	0.013985	0.000686063	1114
MRVI1	0.934947	0.00844322	0.979544	0.59055	0.998979	0.0181595	0.734538	-0.00701694	-0.00519635	10335
B4GAT1	1.53734e-08	0.0910918	0.824707	0.568363	0.998979	1.5168	0.477839	-0.0626583	-0.00544724	11041
PDZK1IP1	0.176304	0.0788979	0.679819	0.932264	0.998979	0.211665	0.335834	0.0788641	0.000544183	10158
DLL1	0.64013	0.0573217	0.276668	0.436835	0.998979	-0.0170324	-0.0853926	-0.0489674	-0.0011671	28514.1
TMPO	0.59571	0.00443564	0.891996	0.677791	0.998979	0.147332	0.994562	0.0463229	-0.00504973	7112
HS3ST3A1	0.848609	0.00176437	0.851108	0.677716	0.998979	-0.0479066	0.996871	0.0579454	-0.00465177	9955
STX7	0.427966	0.00148767	0.460594	0.907283	0.998979	0.155431	0.790321	0.177908	0.00100726	8417
PEAR1	0.82252	0.00988973	0.184754	0.385555	0.998979	0.0103982	0.149676	0.0762249	0.00170395	375033
VAMP5	0.244415	0.053236	0.815725	0.531428	0.998979	0.234757	0.478482	-0.0574712	-0.00526703	10791
C12orf10	0.705907	0.00305872	0.420031	0.8153	0.998979	0.106973	1.06089	0.281842	0.00288293	60314
SULF2	0.0187861	0.607192	0.894407	0.968144	0.998979	-0.121782	0.0315683	0.00824964	8.09122e-05	55959
TNFRSF11A	1.00252e-06	0.091739	0.715735	0.472505	0.998979	1.17323	0.444101	-0.0959774	-0.00640547	8792
PAPOLG	0.835583	0.00267986	0.155483	0.390971	0.998979	-0.0125899	0.230485	0.106956	0.00225312	64895
SIGLEC12	0.767081	0.00112358	0.622084	0.886442	0.998979	-0.0343354	0.481435	0.0703353	-0.000739791	89858
PRDX3	0.613503	0.00416587	0.898224	0.669473	0.998979	-0.154462	1.10373	0.0480635	-0.00572298	10935
SCG2	5.82806e-06	0.0136049	0.91103	0.711389	0.998979	0.920437	0.567814	0.0253334	-0.00292259	7857
YWHAE	0.791245	0.00438493	0.569739	0.986607	0.998979	0.0476112	0.645763	0.125919	0.000131131	7531.1
CYTL1	0.495439	0.907703	0.373153	0.342074	0.998979	-0.0829033	0.0170809	0.133432	0.00463224	54360
SNCA	0.745962	0.0128926	0.919198	0.556354	0.998979	-0.105747	1.01345	-0.0407144	-0.00827356	6622
SNCA	0.836569	0.0147497	0.931041	0.696431	0.998979	-0.0903045	1.33172	0.0465921	-0.00731072	6622.1
LEP	0.0118472	0.00156659	0.760806	0.757795	0.998979	-0.297343	0.461397	0.042985	-0.00157793	3952
SMR3B	0.31204	0.0684537	0.731392	0.471398	0.998979	0.195268	0.431772	-0.0812238	-0.00579753	10879
CADM4	0.247542	0.0571192	0.752301	0.480503	0.998979	0.24675	0.498021	-0.0823745	-0.00628462	199731
PILRA	6.55153e-12	0.0227232	0.436259	0.719264	0.998979	1.83739	0.601363	0.203887	0.00320406	29992
HLA-DPB1	0.978714	0.00992636	0.804313	0.800117	0.998979	0.00624141	0.755055	0.0713154	-0.0025476	3115
PCDHA7	0.574251	0.00313884	0.559277	0.991806	0.998979	-0.0361059	0.239626	0.0461677	2.88127e-05	56141
FAF2	0.256086	0.0523211	0.76057	0.483401	0.998979	0.246427	0.517013	-0.0808913	-0.00635976	23197.1
TXNDC11	3.89946e-05	0.0655186	0.787126	0.516989	0.998979	0.953472	0.48618	-0.0711404	-0.00580519	51061
CD84	1.85099e-09	0.0330439	0.597328	0.898179	0.998979	1.58204	0.584169	0.143839	0.00118346	8832.1
ALKBH5	0.296821	0.0666532	0.721736	0.46202	0.998979	0.194272	0.418958	-0.0812191	-0.00571107	54890
NRN1	4.03633e-05	0.0526384	0.780435	0.500498	0.998979	0.782371	0.421423	-0.0603938	-0.00498674	51299
RNF219	0.296913	0.066238	0.996093	0.717891	0.998979	0.159151	0.343825	0.000914527	-0.00228293	79596
NUDC	0.880264	0.00530902	0.345538	0.678627	0.998979	-0.0365635	0.851449	0.282769	0.00432637	10726
HNRNPAB	0.589489	0.0032015	0.933644	0.627349	0.998979	-0.136686	0.942511	0.0259114	-0.0054254	3182.1
NA	0.233328	0.074179	0.691565	0.441814	0.998979	0.213074	0.39068	-0.0867438	-0.0057172	100293737
YWHAG	0.185558	0.00343347	0.272391	0.588549	0.998979	0.272458	0.754567	0.27717	0.00477963	7532.1
KCNMB3	0.769777	0.000950842	0.231957	0.584097	0.998979	0.0300292	0.432928	0.151803	0.00248535	27094
UGT2A1	0.682151	0.00191558	0.505643	0.951842	0.998979	-0.0555781	0.534199	0.111262	0.000360969	10941
KCNE5	0.703315	0.00107656	0.380386	0.814254	0.998979	-0.0703358	0.76994	0.199849	0.00192514	23630
SIGLEC11	0.337582	0.00296545	0.545565	0.978311	0.998979	-0.0798904	0.311752	0.0617835	9.86711e-05	114132
STIM1	0.920712	0.00254151	0.604361	0.9449	0.998979	-0.017344	0.666026	0.111191	-0.000529337	6786
PTK2B	0.44998	0.00768945	0.920716	0.675377	0.998979	-0.223588	0.98709	0.0361434	-0.00536158	2185
CALY	0.358841	0.947406	0.636652	0.614749	0.998979	0.0788295	0.00685315	0.0497797	0.00172492	50632.1
NGFR	9.34061e-08	0.0952343	0.798936	0.54763	0.998979	1.34415	0.450713	-0.0688614	-0.00548526	4804
DUSP26	0.437619	0.026913	0.197631	0.358124	0.998979	0.117021	0.413078	0.240082	0.00575984	78986
RIPK2	0.0782361	0.844725	0.797249	0.748373	0.998979	-0.0821146	0.0109313	-0.0145316	-0.000590622	8767
LDLRAD4	0.66718	0.00385681	0.854629	0.706427	0.998979	-0.0634172	0.537297	0.0332138	-0.00243671	753
DMPK	0.000351504	0.0937788	0.733924	0.48933	0.998979	0.609984	0.331353	-0.067266	-0.00462467	1760
NR1H2	0.919525	0.0069461	0.320266	0.625668	0.998979	0.00991423	0.332587	0.120514	0.00204786	7376
CD34	0.89485	0.000371734	0.606294	0.856056	0.998979	0.0154635	0.536294	0.0742564	-0.000969733	947
TOR1AIP1	0.823462	0.0125888	0.945676	0.577972	0.998979	-0.103962	1.45243	-0.0390506	-0.0111707	26092.1
SLC27A2	0.848756	0.04363	0.957186	0.648382	0.998979	0.00989686	0.129494	-0.00342658	-0.000993982	11001
LRPPRC	2.84321e-09	0.0885504	0.882361	0.619829	0.998979	1.66822	0.496296	-0.0431206	-0.00487643	10128.1
CRIP2	0.485522	0.3604	0.607669	0.70979	0.998979	-0.0429962	0.0685568	0.0388934	0.000922064	1397
APOA5	0.382203	0.0772584	0.665445	0.422104	0.998979	0.137482	0.341134	-0.0834641	-0.00526685	116519
JAKMIP3	0.885188	0.0110754	0.166948	0.348607	0.998979	0.00507394	0.111635	0.0602607	0.00139217	282973
PENK	0.996773	0.937816	0.374086	0.339243	0.998979	-0.000432333	-0.0101236	-0.117296	-0.00410499	5179
NHLRC3	0.958612	0.0442348	0.736015	0.455603	0.998979	-0.013518	0.648156	-0.108082	-0.00821031	387921
SLC9B2	0.259955	0.0780264	0.783932	0.52327	0.998979	0.165194	0.316383	-0.0491919	-0.00388082	133308
SYTL4	0.78111	0.00119955	0.773298	0.374888	0.998979	0.0647426	0.961613	-0.0825629	-0.00941336	94121
PSD2	0.587511	0.263237	0.899381	0.927979	0.998979	0.0142848	0.0359229	0.00409074	-9.63793e-05	84249
SUMO2	0.975961	0.00292381	0.529564	0.959589	0.998979	0.00688996	0.860606	0.177144	0.000506767	6613.1
CSRP3	0.589365	0.0204317	0.672607	0.982634	0.998979	-0.125985	0.672506	0.121267	-0.000214511	8048
TFF2	0.516546	0.17693	0.292218	0.386009	0.998979	-0.129036	-0.328173	-0.258544	-0.00698846	7032
UBE2G2	0.854437	0.00300604	0.229707	0.523396	0.998979	-0.014127	0.288884	0.11451	0.00212858	7327
TAGLN2	0.919059	0.00945011	0.468324	0.816166	0.998979	-0.0159048	0.5087	0.139954	0.00155349	8407.1
POMC	0.00373282	0.0894706	0.417202	0.599421	0.998979	0.31383	-0.217432	-0.104183	-0.00224236	5443
CTSF	0.986664	0.013669	0.857538	0.763517	0.998979	0.000844323	0.155522	0.011156	-0.00065044	8722
ITPRIPL1	0.555006	0.00435688	0.947964	0.539054	0.998979	-0.0714442	0.434311	-0.00970155	-0.00327	150771
MANF	0.275389	0.000684218	0.166611	0.474389	0.998979	-0.264202	1.04793	0.413506	0.00765458	7873
ACP2	0.486487	0.00113129	0.754404	0.750636	0.998979	-0.113773	0.677306	0.0628027	-0.00232687	53
LYG1	0.789522	0.001396	0.595788	0.92568	0.998979	-0.0220662	0.336162	0.0539943	-0.000342848	129530
LPAL2	0.163344	0.0594459	0.883384	0.597502	0.998979	0.256462	0.424132	-0.0329055	-0.00402701	80350
TACO1	0.767872	0.0415593	0.948869	0.637988	0.998979	-0.0435448	0.371882	-0.0116332	-0.00291831	51204
CXADR	0.235932	0.0743163	0.697728	0.447027	0.998979	0.206628	0.380817	-0.0828135	-0.00551094	1525.1
REG3A	0.278887	0.0607564	0.721656	0.457691	0.998979	0.23056	0.48999	-0.0928615	-0.00660364	5068
FKBP7	0.132523	0.00106462	0.5454	0.971111	0.998979	-0.375941	1.03294	0.18428	-0.000399923	51661
AZGP1	0.755484	0.409261	0.495093	0.564864	0.998979	0.0378216	0.121988	0.102095	0.00281082	563
NMB	0.00951591	0.619064	0.966284	0.882721	0.998979	0.231656	-0.0523296	0.00450312	0.000512623	4828
RCN1	0.579805	0.130882	0.977161	0.738348	0.998979	0.122954	0.410959	-0.00780964	-0.00304543	5954
PSG9	0.786781	0.01351	0.975063	0.651367	0.998979	0.0279683	0.318799	0.00397451	-0.00200553	5678
FKBP2	0.469369	0.00426964	0.376515	0.735958	0.998979	0.0838676	0.416624	0.126249	0.00168597	2286
PDGFD	0.918912	0.446383	0.726794	0.821735	0.998979	-0.00349494	0.0318168	0.0147622	0.000310945	80310
ITFG1	1.31591e-08	0.0680377	0.868789	0.591745	0.998979	1.52649	0.517256	-0.0467349	-0.00514617	81533
TGFA	0.366895	0.051146	0.717972	0.447044	0.998979	0.176341	0.469116	-0.0865551	-0.0062387	7039
DLK2	0.136215	0.585858	0.429981	0.33405	0.998979	0.15098	-0.0664296	0.0976508	0.0039216	65989
IL21R	0.818825	0.328249	0.647549	0.766079	0.998979	-0.0166751	0.086758	0.0409692	0.000873343	50615
KITLG	0.610743	0.000865346	0.327995	0.747615	0.998979	-0.0843249	0.704579	0.199972	0.00236971	4254
PLA2G12B	0.694162	0.0129946	0.676106	0.951475	0.998979	-0.0593792	0.468193	0.0776137	-0.000391662	84647
C12orf49	0.17738	0.072611	0.82899	0.559381	0.998979	0.245599	0.399394	-0.0479857	-0.00439694	79794
MCEE	0.782383	0.00300952	0.671233	0.879151	0.998979	0.0617732	0.838739	0.116825	-0.00149203	84693
GYPA	0.223865	0.0567083	0.750953	0.479032	0.998979	0.25499	0.489793	-0.0813306	-0.00619207	2993
CDHR3	0.0131109	0.0416694	0.927846	0.756385	0.998979	0.530673	0.524017	0.0231611	-0.00270493	222256
NUDT9	0.896078	0.00248003	0.512603	0.947242	0.998979	0.0328744	0.96455	0.203105	0.000730414	53343
DSG2	0.326074	0.0779838	0.383475	0.56479	0.998979	-0.0446294	0.0981987	0.0486735	0.0010704	1829
FAM241A	0.82959	0.00523088	0.356548	0.695686	0.998979	-0.0128494	0.209786	0.0679582	0.00100503	132720
TRGV9	2.87477e-08	0.0590812	0.948005	0.657103	0.998979	1.60279	0.580509	-0.0199918	-0.00462067	6983
RRBP1	0.25988	0.0602723	0.765809	0.494504	0.998979	0.22001	0.450043	-0.0711616	-0.00556258	6238
SMDT1	0.236067	0.0630377	0.76836	0.498865	0.998979	0.259125	0.49821	-0.0787536	-0.00615707	91689
APOL1	0.422523	0.000965538	0.209226	0.541872	0.998979	-0.0654701	0.343043	0.126628	0.00219499	8542
COLQ	0.160872	0.0670707	0.753342	0.489051	0.998979	0.30608	0.488385	-0.0836593	-0.00626544	8292
AIFM1	0.469953	0.0104189	0.898766	0.709997	0.998979	-0.116673	0.516364	0.0252111	-0.00258046	9131.1
LMCD1	0.256409	0.0580729	0.782652	0.507118	0.998979	0.244498	0.500924	-0.0727	-0.00595997	29995
LST1	0.337325	0.00771614	0.77501	0.423659	0.998979	-0.12989	0.450568	-0.0474157	-0.00472129	7940
EDDM3A	0.832341	0.00433689	0.490496	0.889478	0.998979	0.0299235	0.508188	0.120126	0.000851512	10876
COL26A1	1.22044e-06	0.064468	0.878864	0.597905	0.998979	1.17556	0.494032	-0.0406255	-0.00477241	136227
LEPR	0.285375	0.0589199	0.831932	0.550817	0.998979	0.20876	0.453097	-0.0507571	-0.0048572	3953
BIN1	0.676694	0.00643644	0.992921	0.603326	0.998979	-0.0812612	0.666613	0.00212508	-0.00441365	274
MRM3	0.909338	0.0637065	0.259149	0.405134	0.998979	0.0115239	0.231415	0.141285	0.00346821	55178
CSMD1	0.995253	0.0167499	0.680087	0.377279	0.998979	0.000614109	0.307795	-0.0524	-0.00393712	64478
PIANP	0.828272	0.530748	0.924213	0.98072	0.998979	-0.017347	-0.0609524	-0.0093562	7.76036e-05	196500
PDGFRL	0.795482	0.0409635	0.544828	0.819294	0.998979	0.0176174	0.17187	0.0506971	0.000646261	5157
CCNB1IP1	0.723178	0.00458668	0.700011	0.356423	0.998979	-0.0341267	0.343928	-0.0456689	-0.00394098	57820
FAF2	0.338915	0.00199001	0.608864	0.927813	0.998979	0.209672	0.856665	0.137593	-0.000873861	23197.2
DDX39B	0.686951	0.00338668	0.4503	0.850616	0.998979	-0.146405	1.34382	0.337992	0.00297523	7919
DNAJA4	0.736493	0.00232494	0.446008	0.865027	0.998979	-0.0803095	0.920628	0.224212	0.00177713	55466
EIF4E2	0.149157	0.948652	0.444241	0.410323	0.998979	0.196902	0.01057	0.127578	0.00446782	9470
GSTM3	0.312093	0.0216693	0.230852	0.422831	0.998979	0.151311	0.425518	0.221041	0.0049986	2947
LCP1	0.511268	0.00756788	0.774369	0.816694	0.998979	-0.113744	0.579125	0.0609639	-0.0017311	3936
EZR	0.550013	0.00108801	0.564272	0.950055	0.998979	-0.153736	1.07013	0.182373	-0.00071821	7430
ENAH	0.851108	0.00325464	0.310233	0.651717	0.998979	-0.0230593	0.456757	0.154045	0.00240463	55740
RPS4X	0.775066	0.00468074	0.556017	0.966651	0.998979	-0.0886481	1.10493	0.224952	0.000562333	6191
LDHA	0.743002	0.00738342	0.410714	0.753111	0.998979	-0.11342	1.16244	0.350959	0.00465809	3939
BRSK2	0.124841	0.287673	0.464435	0.562893	0.998979	0.0983214	0.0822223	0.0571693	0.00148026	9024
NRXN3	0.174288	0.0658687	0.955637	0.670878	0.998979	0.238825	0.395316	-0.0119283	-0.00308661	9369.2
COL9A2	0.179178	0.0654859	0.838135	0.561941	0.998979	0.263711	0.442198	-0.0489338	-0.00471893	1298
ISOC1	0.815569	0.00110571	0.224793	0.563928	0.998979	0.0468781	0.8361	0.302065	0.00511625	51015
VAV3	0.698721	0.00664589	0.290775	0.582594	0.998979	0.0298228	0.262499	0.100575	0.00181049	10451
G3BP2	0.565932	0.00303509	0.683088	0.866847	0.998979	0.163006	1.0627	0.142495	-0.00208696	9908
DCK	0.920103	0.00343949	0.536301	0.95927	0.998979	0.0108279	0.398882	0.08226	0.000240415	1633
NQO1	0.26998	0.00359365	0.41254	0.796219	0.998979	0.279261	0.925573	0.254542	0.00282291	1728
PAICS	0.690206	0.00962963	0.486819	0.839113	0.998979	0.0779817	0.633786	0.167607	0.00169495	10606
ACTN1	0.35806	0.0010912	0.850715	0.659993	0.998979	-0.211783	0.956367	0.0531506	-0.00454959	87
ARHGDIB	0.857102	0.00201919	0.251149	0.580404	0.998979	0.0333149	0.724726	0.262717	0.00446638	397
APEX1	0.744077	0.00327484	0.726646	0.824781	0.998979	-0.0958216	1.09018	0.126231	-0.0028507	328
FABP4	0.819239	0.00303464	0.922891	0.634697	0.998979	-0.0854484	1.40116	0.0445116	-0.0078524	2167
RHOA	0.582068	0.00212791	0.27153	0.611935	0.998979	0.126672	0.895475	0.3126	0.00509122	387
ALDOC	0.194892	0.0277826	0.27226	0.473237	0.998979	0.43579	0.911243	0.453041	0.00998165	230
CRKL	0.579609	0.00088477	0.39983	0.851492	0.998979	-0.0586022	0.448905	0.109763	0.000882039	1399
SULT1E1	0.967073	0.00104508	0.380232	0.815527	0.998979	0.00231031	0.234143	0.0606234	0.000580051	6783
XRCC4	0.955621	0.00658473	0.898701	0.68879	0.998979	-0.0056633	0.347346	0.0159371	-0.00177216	7518
RBBP6	0.461949	0.045597	0.471601	0.718993	0.998979	0.0627121	0.210205	0.0754813	0.00126987	5930
MYO6	0.244135	0.00394184	0.366818	0.726359	0.998979	0.241076	0.74814	0.229202	0.00311627	4646
FOXG1	0.113295	0.0992937	0.717402	0.957225	0.998979	0.224402	0.283824	0.0624048	0.000308855	2290
NEFH	7.39672e-25	0.877481	0.637394	0.628209	0.998979	1.96768	0.0204127	0.0632986	0.00211458	4744
CEP57	0.186067	0.0618796	0.773923	0.502729	0.998979	0.286039	0.494266	-0.0758522	-0.00602728	9702
SPOCK3	0.709391	0.0112915	0.423011	0.744896	0.998979	-0.104567	0.888403	0.277174	0.00387846	50859
CD300LG	0.201487	0.0578024	0.733978	0.465687	0.998979	0.25513	0.464213	-0.0829182	-0.00607629	146894
MTAP	0.776205	0.00259681	0.619335	0.92903	0.998979	-0.0363044	0.486848	0.0781049	-0.000499816	4507
RRBP1	0.51611	0.0518576	0.944348	0.753471	0.998979	-0.0442927	0.16351	0.00584596	-0.000893156	6238.1
CNMD	0.963184	0.00173156	0.465444	0.905871	0.998979	-0.00392551	0.338523	0.076545	0.000443569	11061
PITPNA	0.855997	0.00591825	0.52176	0.91166	0.998979	-0.0601782	1.14736	0.261778	0.00158678	5306
NXT1	0.504896	0.00167047	0.895381	0.63627	0.998979	-0.109856	0.656864	0.0265972	-0.00347733	29107
TMEM59L	0.475969	0.00154227	0.138723	0.380515	0.998979	0.0513555	0.289502	0.132236	0.00275509	25789
MYZAP	0.512147	0.730708	0.399836	0.324285	0.998979	0.0181061	-0.0115246	0.028643	0.00109668	100820829
CSMD2	0.874895	0.00141978	0.497575	0.956818	0.998979	-0.0236077	0.608857	0.125362	0.000359838	114784
EMILIN3	0.757843	0.076749	0.96548	0.6899	0.998979	0.0280719	0.198378	-0.00484504	-0.00150834	90187
DUT	0.621301	0.00279562	0.998566	0.567252	0.998979	-0.105044	0.803427	0.00046953	-0.00539392	1854
UBXN4	0.605512	0.00247988	0.808476	0.731177	0.998979	0.119694	0.887122	0.069033	-0.0035182	23190.1
IRF6	0.39938	0.000500865	0.264101	0.671168	0.998979	0.113578	0.600543	0.185599	0.00255894	3664
RPL30	0.95615	0.0111705	0.624386	0.99846	0.999291	0.0154448	0.891332	0.169368	2.3168e-05	6156
CSK	0.656748	0.00155658	0.538171	0.998007	0.999291	-0.147335	1.33282	0.251254	-3.66616e-05	1445
PDIA6	0.213909	0.000829207	0.514005	0.996947	0.999291	-0.373795	1.27657	0.240197	-5.12178e-05	10130
ALKAL2	0.768517	0.00249041	0.556391	0.999721	0.999721	-0.0789517	1.02726	0.19433	-4.11335e-06	285016

## Sheet: pathway gene lists
Axon pathway			Complement pathway				ECM-receptor interaction			Cell adhesion molecules (CAMs)
Gene	Dosage FDR p-value		Gene	Dosage FDR p-value			Gene	Dosage FDR p-value		Gene	Dosage FDR p-value			p	PathName
SEMA3E	9.18544e-13		SERPINC1	0.301544			COL6A1	0.000207129		NLGN4X	5.78843e-09		4512	0.000144036	ECM-receptor interaction
LRRC4C	1.31258e-10		C1S	0.0452962			COL11A2	0.000785741		NLGN1	5.91041e-09		4360	0.000198219	Axon guidance
NTNG1	1.39155e-09		C3	0.441241			TNR	0.00105838		NEGR1	4.55436e-07		4610	0.00175181	Complement and coagulation cascades
SEMA6B	4.81151e-09		F2	0.208097			COL1A1	0.00196901		NFASC	3.35965e-06		4514	0.00452161	Cell adhesion molecules (CAMs)
EFNA2	8.71243e-09		F5	0.998979			THBS2	0.186346		NRXN3	3.55724e-06
SEMA6A	3.35734e-08		F9	0.998979			FN1	0.211849		NRXN1	0.00028099
SEMA3G	9.7474e-08		F10	0.998979			VWF	0.346504		CNTN1	0.0291059
EFNA5	0.000129502		FGG	0.998979			THBS4	0.380388		NRCAM	0.0423225
ROBO2	0.000911187		SERPIND1	0.202249			VTN	0.437716		NCAM2	0.07782
SEMA5A	0.00355748		CFI	0.998979			IBSP	0.44508		ALCAM	0.182874
ROBO1	0.0126877		MBL2	0.998979			THBS3	0.769574		CDH5	0.343633
EFNB2	0.013574		PROC	0.998979			THBS1	0.998979		CDH15	0.983402
EPHB2	0.129215		PROS1	0.187797						CD34	0.998979
EFNB3	0.181739		VWF	0.346504						CD40LG	0.998979
EPHB6	0.181739									HLA-DPB1	0.998979
UNC5B	0.266943									ICAM1	0.998979
UNC5A	0.37112									NCAM1	0.998979
NTN1	0.591249									SELE	0.998979
EFNB1	0.623079									MADCAM1	0.998979
UNC5D	0.797821									ICOSLG	0.998979
CFL1	0.950931									CADM1	0.998979
RHOA	0.998979									JAM2	0.998979
EPHA5	0.998979									PDCD1LG2	0.998979
EPHB4	0.998979									JAM3	0.998979
FYN	0.998979
GNAI3	0.998979
GSK3B	0.998979
PPP3R1	0.998979
MAPK1	0.998979
MAPK3	0.998979
RAC1	0.998979
RASA1	0.998979
NCK2	0.998979
SEMA3A	0.998979
